# Supplementary material for: Identification and Regulation of Tomato Serine/Arginine-Rich Proteins Under High Temperatures
Source: Front Plant Sci. 2021 Mar 29;12:645689. doi: 10.3389/fpls.2021.645689 (PMC8039515; doi:10.3389/fpls.2021.645689)
Supplement: Supplementary file 1 [file Table_1.xlsx]

## Sheet: Oligos
Supplementary Table 1. Oligonucleotides used in this study
PCR type	Gene name	Gene ID	Forward oligonucleotide	Reverse oligonucleotide	Note
qRT-PCR/RT-PCR	Sl-EF1α	Solyc06g005060	GGAACTTGAGAAGGAGCCTAAG	CAACACCAACAGCAACAGTCT	Protein-coding/total
qRT-PCR	Sl-SR32	Solyc03g082380	AGCAGGAGCAAGACTCCAAG	TGGACCTGGTCGACTTTACAG	Protein-coding/total
qRT-PCR	Sl-SR33	Solyc01g099810	CAGCCAGAGCGGAAGTGTAT	ATCTGGATCTTGATAGAGATCTTGA	Protein-coding
			TTTGCTTTCTACGCAACCTG	TACTTCTCTCTCCCGAATATCACC	Total
qRT-PCR	Sl-SR35	Solyc09g075090	TTTCGAAATGCCTTTTCTCG	GCTTCGGCTTCGACTAACAC	Protein-coding/total
			GTAGAAGCCGAAGCAAGAGC	GACGTCCTTTTGACCCAGAAC	Total
qRT-PCR	Sl-SR41	Solyc06g009060	GCTGAGCTGTTGGTGTCATC	TCCCCAAGTCAAAGGTTCAC	Protein-coding/total
			CGGAATGCTTTTTCTCGTTC	TGTAACTTCGACTGCGGCTAC	Total
qRT-PCR	Sl-RS28	Solyc10g009330	CGAGTCGACATGAAATCTGGGT	GCGCCTTTCATAACCAAATG	Protein-coding
			TCTCCTGTTCGGAGGTCTTG	ACAACCAGACTGCATCAAGC	Total
qRT-PCR	Sl-RS29	Solyc01g096180	CGTCTTGACATGAAATCTGGCT	ATAACCGGCGCTTGTCATAC	Protein-coding
			CTGGAAGATGCCTCAAAAGC	CTGTCACCCCTCTCACCATC	Total
qRT-PCR	Sl-RS30	Solyc01g091750	GAGTTTGACGCTCGCCAG	CTCCATATAAATGAAAGCAAATCCAGA	Protein-coding
			GCAATTAGAAGGCTTGACAGG	CAGGCCTCCTACTACCACG	Total
qRT-PCR	Sl-RS41	Solyc11g072340	TGGATAGAGTGGATATGAAATCTGGT	GAAGTCTGCGTCCCTTTCTG	Protein-coding
			ATGAGGCCAATTTTCTGTGG	CCAGATTTCATATCCACTCTATCC	Total
qRT-PCR	Sl-RS42	Solyc03g026240	TTTGAGTTTGAAACCAGACAGC	CATATAAACAAAAGCAAAACCAGAC	Protein-coding
			TGTACGTGATGGTAGGGGAAG	CAGCTTCAAGCAAATCAGGAG	Total
qRT-PCR	Sl-SC30a	Solyc04g074040	CAAGGCATCGTGATCATAGG	GCGCCTGTCCTCATCATATT	Protein-coding/total
qRT-PCR	Sl-SC30b	Solyc01g105140	GCAGAAGCCCTCGTAGAAGA	ATGTTTTCTGTCCCGTCTCC	Protein-coding/total
qRT-PCR	Sl-SCL29	Solyc01g005820	AAACCTTCGCCATGATTGTC	AAGCCTCGTGGTTCACCAGTG	Protein-coding
			TGCTATGTGTCTTCATGATTCTG	CGCATAAAACGGATATTCGAG	Total
qRT-PCR	Sl-SCL31	Solyc01g080660	CCAGCAAGACGTGACTCAAGGGA	CCTTGGAGAAATAGACCGAGAC	Protein-coding
			GAAGCAAAAGCACACTTGAAC	TTAAGACCTTGCGCATTTCTC	Total
qRT-PCR	Sl-RSZ21a	Solyc08g006430	CGGAGGAGTCCAAGTTATGGTC	CTGACACCATTTCCATTGGAG	Protein-coding/total
qRT-PCR	Sl-RSZ21b	Solyc08g069120	CAGGAGCCCAAGTTATGGTC	CACTCTCTAAGTCCATTTCCATTAAC	Protein-coding/total
qRT-PCR	Sl-RS2Z35	Solyc05g054920	GCGGTATGATGACAGGTATGG	CCACATCACGTACTCTCCCA	Protein-coding
			GATCCAGGTCTCCTGTGAAGA	TTTGATGGAGGTGGTGATGA	Total
qRT-PCR	Sl-RS2Z36	Solyc09g005980	AATAGCACTCGTCTCTATGTG	GGATCACTAAATTCTACGAAGG	Protein-coding
			TGCAGTGCTTGGTATTTGATG	TCACTGCAAATTCATCAGAGG	Total
qRT-PCR	Sl-SR46	Solyc10g005590	AGCCCCAGCAACAGTAACAG	ACAAAGCTCATCCGTCAAGG	Protein-coding/total
qRT-PCR	Sl-SRL46a	Solyc06g076670	GTTATCACCGTGGAGAAGGCC	CCTTGAATAATGAGGATAAGTTCG	Protein-coding
			GCAGTGTTAGTGCATCTTCCAG	CTCTTTGCAACAGAGAGTGACAG	Total
RT-PCR/Splicing profile	Sl-SR32	Solyc03g082380	ACCGGTACCTAGTGGCCGCTTTTCACG	AAAACCACTGTGCAAAAGTCTAC
RT-PCR/Splicing profile	Sl-SR33	Solyc01g099810	TTTGCTTTCTACGCAACCTG	GAAAGTGGAGATCTGGATCTTG
RT-PCR/Splicing profile	Sl-SR35	Solyc09g075090	TCGTTCTGGGTCAAAAGGAC	ACTTTGGCTACGGCTCCTAC
RT-PCR/Splicing profile	Sl-SR41	Solyc06g009060	AAGCTAAGTCGTCAAAGCGTAC	CTGGCTTCTCCTGGAGTC
RT-PCR/Splicing profile	Sl-RS28	Solyc10g009330	CGTCAGTCAGAACTGGAACG	CATAACCAAATGGCATGTTGTC
RT-PCR/Splicing profile	Sl-RS29	Solyc01g096180	GAAGGATCGAGCGTCTTGAC	AGGCAAGGATTCCACCATG
RT-PCR/Splicing profile	Sl-RS30	Solyc01g091750	GGCCATATTTTGTGGCAATC	TGCGTCCCTTTTTACCAAAC
RT-PCR/Splicing profile	Sl-RS41	Solyc11g072340	GAGAGTGGATAGAGTGGATATG	CAACTGTAATGACTTGATCC
RT-PCR/Splicing profile	Sl-RS42	Solyc03g026240	CAGTCCCCGACATCTTCTGT	AAGCCCCTGAATAGCATCCT
RT-PCR/Splicing profile	Sl-SC30a	Solyc04g074040	ACCGGTACCTTCTCACTTCGGTAGATCAGG	CAGCATCAGAACGTGGCAAG
RT-PCR/Splicing profile	Sl-SC30b	Solyc01g105140	GGCTGTTCAATTCGCCAAA	CTGGAGGCGAACGACTTC
RT-PCR/Splicing profile	Sl-SCL29	Solyc01g005820	ACCTCAGGAGGCCATTCG	CGACCTTGAAAACCTTGTCC
RT-PCR/Splicing profile	Sl-SCL31	Solyc01g080660	CAGCTGAAGCAAAAGCACAC	GGAGTCATGCTGATGAACCTG
RT-PCR/Splicing profile	Sl-RSZ21a	Solyc08g006430	TTCCGAGATGTCAAGAGTG	AATCAACTTCTCCGTTCAGC
RT-PCR/Splicing profile	Sl-RSZ21b	Solyc08g069120	TCAGGTACCTTCAAGAGTCTATGTTGGAAATCTG	TGACTAGTTCAGCTTCGGCTTCTGTGAC
RT-PCR/Splicing profile	Sl-RS2Z35	Solyc05g054920	GATGACAGGTATGGTGGCAC	CGCTTCATATCCACATCACG
RT-PCR/Splicing profile	Sl-RS2Z36	Solyc09g005980	ATGATCGTGTGGGAAATAGC	CCAAGATACTCACGCGAACC
RT-PCR/Splicing profile	Sl-SR46	Solyc10g005590	CAATGGCGAAACCAGGTC	ACAAAGCTCATCCGTCAAGG
RT-PCR/Splicing profile	Sl-SRL46a	Solyc06g076670	GTATTTCGATCCTACGCTACC	AAGCCCCAAATATTTTCCTG
Amplification of CDS for cloning	Sl-SR32	Solyc03g082380	ACCGGTACCTAGTGGCCGCTTTTCACG	ACCACTAGTATTAGCCACTGTTTGATC	Acc65I/BcuI
Amplification of CDS for cloning	Sl-SR33	Solyc01g099810	TCAGGTACCTGGTCGTCTAAGTCGGACTATC	TGACTAGTTCATTCCGATAGCCCCGAAG	Acc65I/BcuI
Amplification of CDS for cloning	Sl-SR35	Solyc09g075090	TCAGGTACCTAGTCGGTCGAGTAGGACACTTTATG	GACTCTAGATTACCTGGACAAACTTTGGCT	Acc65I/XbaI
Amplification of CDS for cloning	Sl-SR41	Solyc06g009060	ATCGGTACCAAGTCGTTCAAGTAGGACG	TGACTAGTTCACCTCGACAAACTCCCACTGCGAC	Acc65I/XbaI
Amplification of CDS for cloning	Sl-RS28	Solyc10g009330	TCAGGTACCTAGGCCTATTTTTGTCGGGAAC	GACTCTAGATCAAGACCTCCGAACAGGAGACC	Acc65I/XbaI
Amplification of CDS for cloning	Sl-RS29	Solyc01g096180	TCAGGTACCTAGGCCTTTATTCGTGGGGAATATC	GACTCTAGATTACCTCCGAACAGGAAACC	Acc65I/XbaI
Amplification of CDS for cloning	Sl-RS30	Solyc01g091750	TCAGGTACCTAGGGCCATATTTTGTGGC	GACTCTAGATCAAGATCGAGACCTCTCAC	Acc65I/XbaI
Amplification of CDS for cloning	Sl-RS41	Solyc11g072340	TCAGGTACCTAGGCCAATTTTCTGTGGGAATGTTG	GACTCTAGACTAGGAGCGGGATCTTTCTCGAG	Acc65I/XbaI
Amplification of CDS for cloning	Sl-RS42	Solyc03g026240	TCAGGTACCTAGGCCAATTTTCTGTGGTAAC	GACTCTAGATCACTCTGAACTTCCCCTAC	Acc65I/XbaI
Amplification of CDS for cloning	Sl-SC30a	Solyc04g074040	ACCGGTACCTTCTCACTTCGGTAGATCAGG	ACCACTAGTTTAGGAATGTCCTGATAC	Acc65I/BcuI
Amplification of CDS for cloning	Sl-SC30b	Solyc01g105140	ACCGGTACCTTCGCACTTCGGGAGAACTG	ACCTCTAGAGCCTAATCCTCATCAACACG	Acc65I/XbaI
Amplification of CDS for cloning	Sl-SCL29	Solyc01g005820	ACCGGTACCTAGGAGGAGAAGTTACAGC	ACCTCTAGAGCTGGATCATGGTGAGTAGG	Acc65I/XbaI
Amplification of CDS for cloning	Sl-SCL31	Solyc01g080660	TCAGGTACCTGGAAGGTACAGAAGCCGTAG	TGACTAGTTCAACGACTGTAGGACCTAG	Acc65I/BcuI
Amplification of CDS for cloning	Sl-RSZ21a	Solyc08g006430	ACCGGTACCTTCAAGAGTGTACGTTGGA	ACCACTAGTAACTTCTCCGTTCAGCTC	Acc65I/BcuI
Amplification of CDS for cloning	Sl-RSZ21b	Solyc08g069120	TCAGGTACCTTCAAGAGTCTATGTTGGAAATCTG	TGACTAGTTCAGCTTCGGCTTCTGTGAC	Acc65I/BcuI
Amplification of CDS for cloning	Sl-RS2Z35	Solyc05g054920	TCAGGTACCTCCGCGGTATGATGACAGGTATG	GACTCTAGATTAGGGTGACTCACTGCC	Acc65I/XbaI
Amplification of CDS for cloning	Sl-RS2Z36	Solyc09g005980	ACCGGTACCTCCTCGTTATGATGATCGT	ACCTCTAGAGCGCAAGTTTCAAGGTGACT	Acc65I/XbaI
Amplification of CDS for cloning	Sl-SR46	Solyc10g005590	ATAGGTACCaGCGAAACCAGGTCGAGGCCGTG	GGCACTAGTCTAGGGCTTACGAGGTGGTGAAC	Acc65I/BcuI
Amplification of CDS for cloning	Sl-SR46a	Solyc06g076670	TCAGGTACCTTCGTACTCCAGGAGGTCAAGG	GACTCTAGATCATGATGAAGGTGAAGACCTAG	Acc65I/XbaI
