# Supplementary material for: Identification and Regulation of Tomato Serine/Arginine-Rich Proteins Under High Temperatures
Source: Front Plant Sci. 2021 Mar 29;12:645689. doi: 10.3389/fpls.2021.645689 (PMC8039515; doi:10.3389/fpls.2021.645689)
Supplement: Supplementary file 2 [file Table_2.xlsx]

## Sheet: Sheet1
	A. thaliana	G. max		S. bicolor		Z. mays		O. sativa	S. lycopersicum
Subfamily	Phytozome12	Gmax v.1.1	Phytozome12	Genome v. 1.4	Phytozome12	Zmays only13 annotated	Phytozome12	Phytozome12	SGN ITAG2.4
RS	AT4G25500	Glyma03g01920.1	Glyma.03G017200	Sb04g001910.1	Sobic.004G020700	GRMZM2G121269_P01	GRMZM2G121269_T01	LOC_Os02g03040	Solyc01g091750
RS	AT5G52040	Glyma20g29460.1	Glyma.20G155400				GRMZM5G872147		Solyc03g026240
			Gyma.07G078300						Solyc11g072340
			Glyma.10G239100
RS	AT2G46610	Glyma07g05900.1	Glyma.07G053200	Sb06g001100.1	Sobic.006G011000	GRMZM2G021223_P01	GRMZM2G021223_T01	LOC_Os04g02870	Solyc01g096180
RS	AT3G61860	Glyma16g02500.1	Glyma.16G022300	Sb01g049590.1	Sobic.001G532800	GRMZM2G052166_P01	GRMZM2G052166_T01
						GRMZM2G064612_P01	GRMZM2G064612_T02
SR	AT1G02840	Glyma19g39850.2	Glyma.19G211100	Sb01g035680.1	Sobic.001G375700		GRMZM2G436092	LOC_Os07g47630	Solyc09g075090
SR	AT4G02430		Glyma.03G214400					LOC_Os03g22380
SR	AT1G09140	Glyma20g38060.1	Glyma.20G236800	Sb03g013010.1	Sobic.003G149800		GRMZM2G331811	LOC_Os05g30140	Solyc01g099810
SR	AT3G49430	Glyma06g14060.1	Glyma.06G135500						Solyc03g082380
			Glyma.04G229300
SC	AT5G64200	Glyma08g07730.1	Glyma.05G117600	Sb02g039740.1	Sobic.002G380500		GRMZM2G016296	LOC_Os07g43050	Solyc01g105140
			Glyma.08G072600	Sb07g029000.1	Sobic.007G224900			LOC_Os08g37960	Solyc04g074040
SCL	AT1G55310	Glyma02g38540.1	Glyma.02G220800	Sb01g034200.1	Sobic.001G358000		GRMZM2G426229	LOC_Os03g25770	Solyc01g005820
SCL	AT3G13570		Glyma.09G104200
			Glyma.14G188200
SCL	AT3G55460
SCL	AT5G18810	Glyma17g02470.1	Glyma.17G021700	Sb01g034590.1	Sobic.001G362300			LOC_Os03g24890	Solyc01g080660
			Glyma.07G252700
RSZ	AT1G23860	Glyma08g39830.1	Glyma.08G288300	Sb04g025670.1	Sobic.004G211400	GRMZM2G151923_P01	GRMZM2G151923_T04	LOC_Os06g08840	Solyc08g069120
RSZ	AT2G24590	Glyma14g17930.3	Glyma.14G136700	Sb10g005960.1	Sobic.010G068400		GRMZM2G027105	LOC_Os02g39720
RSZ	AT4G31580		Glyma.17G196800
			Glyma.18G136900
RS2Z	AT2G37340	Glyma19g35990.1	Glyma.19G176200	Sb09g001910.1	Sobic.009G022100	GRMZM2G099317_P02	GRMZM2G099317_T03	LOC_Os03g17710	Solyc05g054920
			Glyma.03G175400	Sb09g001920.1	Sobic.009G022200		GRMZM2G175419	LOC_Os05g02880	Solyc09g005980
			Glyma.03G175600				GRMZM2G099186
			Glyma.19G176100
RS2Z	AT3G53500
					Sobic.009G055700	GRMZM2G083975_P01	GRMZM2G083975_T01
				Sb01g033710.1	Sobic.001G352300	GRMZM2G104353_P01	GRMZM2G104353_T01
				Sb03g005500.1	Sobic.003G064400			LOC_Os01g06290
		Glyma14g07440.1	Glyma.14G068500		Sobic.008G137600		GRMZM2G065066	LOC_Os02g15310
			Glyma.02G247800					LOC_Os12g38430
				Sb04g035540.1	Sobic.004G325600	GRMZM2G080930_P01	GRMZM2G080930_T01	LOC_Os02g54770
								LOC_Os01g21420
								LOC_Os03g27030
								LOC_Os05g01540
								LOC_Os05g07000
								LOC_Os07g43950
								LOC_Os11g47830
				Sb09g018110.1	Sobic.009G113100	GRMZM2G170365_P04	GRMZM2G170365_T04
						GRMZM2G110143_P01	GRMZM2G110143_T01
						GRMZM2G133926_P01	GRMZM2G133926_T01
						GRMZM2G077823_P05	GRMZM2G077823_T03
				Sb05g027700.1	Sobic.005G229000
				Sb02g040350.1	Sobic.002G387200
SR-like	AT1G16610	Glyma15g40710.1	Glyma.15G255400	Sb03g046480.1	Sobic.003G433500		GRMZM2G060540	LOC_Os01g72890	Solyc10g005590
SR-like	AT1G07350	Glyma08g45200 Glyma18g07495	Glyma.08G334100 Glyma.18G067300	Sb01g040100.1	Sobic.001G426800	GRMZM2G073567_P01	GRMZM2G073567_T01	LOC_Os03g15890	Solyc06g076670
