# Supplementary material for: Identification and Regulation of Tomato Serine/Arginine-Rich Proteins Under High Temperatures
Source: Front Plant Sci. 2021 Mar 29;12:645689. doi: 10.3389/fpls.2021.645689 (PMC8039515; doi:10.3389/fpls.2021.645689)
Supplement: Supplementary file 4 [file Data_Sheet_1.XLSX]

## Sheet: Sheet1
Gene ID"	Uniprot ID	Symbol	Locus	S pimp|Wild Type|Seed|4.DPA|-	S pimp|Wild Type|Seed|4.DPA|-	S pimp|Wild Type|Seed|4.DPA|-	S pimp|Wild Type|Seed|4.DPA|-	S lyco|Wild Type|Seed|7.dpa|-	S lyco|Wild Type|Seed|10.dpa|-	S lyco|Wild Type|Seed|IMG_10DPA|-	S lyco|Wild Type|Seed|MG_35DPA|-	S lyco|Wild Type|Seed|Breaker_38DPA|-	S lyco|Wild Type|Seed|Orange_41dpa|-	S lyco|Wild Type|Seed|Red_44DPA|-	S lyco|Wild Type|Root|nc|-	S lyco|Wild Type|Root|NC.(root)|-	S lyco|Wild Type|Meristem|4.DAPL|-	S lyco|Wild Type|Meristem|5.DAPL|-	S lyco|Wild Type|Meristem|7DPG_EVM|-	S lyco|Wild Type|Meristem|10DPG_MVM|-	S lyco|Wild Type|Meristem|11DAPL|-	S lyco|Wild Type|Meristem|13DPG_LVM|-	S lyco|Wild Type|Meristem|14.DAPL|-	S lyco|Wild Type|Meristem|15DPG_TM|-	S lyco|Wild Type|Meristem|16DPG_FM|-	S lyco|Wild Type|Meristem|17DPG_SIM|-	S lyco|Wild Type|Meristem|17DAPL|-	S lyco|Wild Type|Meristem|19DPG_SYM|-	S lyco|Wild Type|Meristem|4weeks|-	S lyco|Wild Type|Leaf|NC.(leaf)|-	S lyco|Wild Type|Leaf|nc|-	S lyco|Wild Type|Leaf|4DAPL|-	S lyco|Wild Type|Leaf|5.DAPL|-	S lyco|Wild Type|Leaf|11.DAPL|-	S lyco|Wild Type|Leaf|14.DAPL|-	S lyco|Wild Type|Leaf|17.DAPL|-	S lyco|Wild Type|Flower|8DPG_EVM|-	S lyco|Wild Type|Flower|nc|-	S lyco|Wild Type|Flower|NC.(flower.bud)|-	S lyco|Wild Type|Flower|NC.(flower)|-	S lyco|Wild Type|Flower|Bud|-	S lyco|Wild Type|Flower|Bud.3.mm|-	S lyco|Wild Type|Flower|Anthesis|-	S pimp|Wild Type|Fruit|Anthesis|-	S pimp|Wild Type|Fruit|Anthesis|-	S pimp|Wild Type|Fruit|Anthesis|-	S pimp|Wild Type|Fruit|Anthesis|-	S lyco|Wild Type|Fruit|0DPAe|-	S lyco|Wild Type|Fruit|0DPAe|-
3273	K4B284_SOLLC	-	Solyc01g105140	0.0042	0.0025	0	0.0002	0.0129	0.002	0.0069	0	0.0655	0.0067	0.0038	0.0029	0.0021	0	0	0.0004	0.0003	0.0004	0	0	0.0006	0.001	0.002	0.0006	0.0005	0	0	0.0264	0	0.0008	0.0004	0	0	0.0001	0	0.0019	0	0.0221	0.0005	0	0.001	0	0.0002	0	0.0009	0.002
27374	K4CX91_SOLLC	-	Solyc10g005590	0.4663	0.8697	0.2751	0.4077	0.7286	0.5517	0.3732	0.2768	0.5001	0.9681	0.8817	0.4722	0.7686	0.8572	0.8051	1.5243	1.4709	0.7502	1.6748	0.676	1.5927	1.6827	1.6999	0.7376	1.465	0.6728	0.3934	0.299	0.8092	0.8241	0.7479	0.7537	0.7901	1.1975	0.2029	0.4753	0.5682	0.4761	0.2566	0.2094	0.3854	0.3531	0.2487	0.3173	1.6179	1.312
970	K4ASE8_SOLLC	-	Solyc01g005820	1.8018	2.3667	1.3816	1.0475	1.3159	1.0491	0.8714	0.6081	0.7959	1.3433	0.8432	0.8828	1.1103	3.4559	3.0054	2.1184	2.4594	2.6798	2.6877	2.68	2.3763	2.0637	2.1606	2.6568	1.9212	1.0756	0.8473	0.5396	3.3202	3.2475	2.8054	3.2246	2.9727	2.4723	0.5899	1.0497	1.3256	0.8011	0.7172	0.8574	1.58	2.0409	1.2375	1.7875	1.3796	1.2861
23892	K4CMD2_SOLLC	-	Solyc08g069120	0.3045	0.3104	0.2223	0.1877	0.0621	0.0574	0.1092	0.1281	0.2352	0.4634	0.4129	0.1639	0.1203	0.4815	0.3141	0.3128	0.429	0.3043	0.454	0.2898	0.3485	0.3827	0.3867	0.2873	0.3528	0.1118	0.1375	0.0908	0.5093	0.4746	0.3466	0.3658	0.3284	0.2072	0.1412	0.1298	0.1256	0.1904	0.0681	0.1148	0.4086	0.2953	0.198	0.2611	0.2948	0.1934
17346	K4C3T6_SOLLC	-	Solyc06g009060	0.5621	0.6351	0.4882	0.4634	0.7818	0.6098	0.8051	0.7178	0.6418	0.8631	0.8666	0.6673	0.9628	0.5132	0.5695	1.3245	1.498	0.5624	1.5348	0.5152	1.3058	1.5554	1.5578	0.489	1.5826	0.978	1.313	0.5142	0.4129	0.5185	0.5421	0.5017	0.3979	1.1708	0.7583	0.8744	1.0649	0.6796	0.4885	0.6694	0.437	0.8301	0.4966	0.4207	1.3399	1.3414
10030	K4BI15_SOLLC	-	Solyc03g082380	1.3818	1.4559	1.0848	1.1319	0.7781	0.9921	0.8774	0.8873	1.7377	3.3115	2.6985	1.4989	0.3926	1.2992	1.1377	1.5855	1.9557	1.0828	1.8143	1.0784	1.5982	1.3599	1.295	1.2249	1.2052	0.5045	0.4646	0.5701	1.5218	1.4543	1.2226	1.3685	1.4813	1.4288	0.489	0.9662	1.0166	0.5174	0.5486	0.6624	2.0234	2.1795	1.2958	1.6279	0.5928	0.7866
1733	K4AXW0_SOLLC	-	Solyc01g080660	0	0	0	0	0	0	0	0	0	0	0	0	0	0	0	0	0	0	0	0	0	0	0	0	0	0	0	0	0	0	0	0	0	0	0	0	0	0	0	0	0	0	0	0.0005	0	0
2844	K4B115_SOLLC	-	Solyc01g099810	0.0021	0.0024	0.0077	0.0026	0.034	0.1221	0.7649	1.8112	0.2378	0.1821	0.0643	0	0	0	0	0.0001	0	0	0	0	0	0	0.0001	0	0	0.0001	0	0	0.0007	0	0	0	0	0	0.0044	0.0028	0.002	0.0015	0.0036	0.0029	0.0264	0.0002	0.0014	0.0054	0.0163	0.0013
32149	K4DAU1_SOLLC	-	Solyc11g072340	0.676	0.6458	0.9177	0.7234	0.9413	0.7495	0.975	0.867	0.8149	1.0134	1.4346	1.1313	0.9078	0.2797	0.3143	1.015	1.2117	0.3252	1.2244	0.2831	1.1009	1.3144	1.3245	0.2626	1.3188	0.9596	1.2911	0.6557	0.2362	0.2325	0.302	0.2174	0.2137	1.0383	0.8954	1.0139	1.0707	0.6704	0.6214	0.8578	0.6977	1.2275	0.7778	0.5873	1.6489	1.549
26664	K4CV86_SOLLC	-	Solyc09g075090	0.1729	0.1343	0.211	0.1694	0.4607	0.4185	0.5072	0.4178	0.5702	0.5075	0.9812	0.559	0.3968	0.0706	0.0844	0.9442	1.1221	0.092	1.219	0.0668	1.0887	1.2577	1.1633	0.0612	1.0188	0.4837	0.3751	0.2691	0.0573	0.069	0.09	0.0687	0.0382	0.7727	0.2813	0.5465	0.522	0.4976	0.2285	0.309	0.344	0.3094	0.3383	0.2345	0.7819	0.6163
22486	K4CID1_SOLLC	-	Solyc08g006430	1.0714	0.7171	1.001	1.4417	1.0382	0.891	0.446	0.4151	0.3793	0.6673	0.6197	0.4127	0.6162	1.5924	1.4767	0.7834	0.8673	1.4251	0.9487	1.3509	0.7526	0.82	0.8544	1.4406	0.7734	0.4776	0.5153	0.4135	1.8319	1.6958	1.5985	1.5323	1.5529	0.7538	0.2742	0.6592	0.591	0.346	0.2437	0.2855	1.0677	1.1054	1.0245	0.6971	0.8345	0.7832
16871	K4C2G9_SOLLC	-	Solyc05g054920	0.8805	0.7937	0.6663	0.5686	0.8756	1.4388	1.6096	1.8023	2.0815	3.2022	3.0156	1.4296	1.4858	1.5836	1.5531	3.0607	3.7227	1.7402	3.8985	1.6643	3.2141	4.2992	3.755	1.8201	3.6256	0.8659	1.4621	0.5165	1.5625	1.7536	1.8479	1.9148	2.0084	2.4871	0.7153	1.4818	1.6276	1.0111	0.6182	0.6257	0.7942	1.0403	0.6427	0.7001	2.0017	2.2148
9054	K4BF97_SOLLC	-	Solyc03g026240	0.1761	0.1142	0.1414	0.0984	0.1086	0.1122	0.2048	0.1447	0.1735	0.2282	0.5822	0.2534	0.1432	0.1081	0.0912	0.1224	0.1456	0.1364	0.1342	0.142	0.1292	0.1968	0.202	0.1341	0.188	0.1457	0.2052	0.0999	0.1104	0.1128	0.1704	0.144	0.1426	0.1139	0.1247	0.1333	0.1371	0.2081	0.1134	0.1584	0.1035	0.131	0.1187	0.0742	0.2433	0.2709
2482	K4B007_SOLLC	-	Solyc01g096180	0.062	0.0573	0.0644	0.0538	0.1118	0.1443	0.1294	0.1187	0.1911	0.1695	0.2583	0.241	0.2603	0.0443	0.0481	0.1013	0.1178	0.0488	0.1178	0.0575	0.1121	0.1197	0.1224	0.0568	0.1217	0.1473	0.1822	0.173	0.0492	0.0481	0.0388	0.0528	0.0489	0.0857	0.1877	0.1017	0.1589	0.1254	0.1021	0.1569	0.1286	0.0879	0.1028	0.078	0.1241	0.157
27746	K4CYA9_SOLLC	-	Solyc10g009330	1.3344	1.812	1.6902	1.229	0.5947	0.4627	0.3847	0.358	0.5446	0.9667	0.8736	0.4775	0.2318	1.5937	1.1585	1.0993	1.2829	1.2139	1.3177	1.3604	1.0901	0.9212	1.0453	1.3764	0.9776	0.296	0.3752	0.3577	1.5389	1.8099	1.4012	1.7029	1.5309	0.9773	0.2828	0.7055	0.6474	0.421	0.4296	0.5334	1.2453	1.9862	1.3099	1.2705	0.8288	0.7017
24904	K4CQ88_SOLLC	-	Solyc09g005980	0.3022	0.3039	0.2856	0.2354	0.3989	0.3393	0.4472	0.4077	0.758	1.8045	0.7474	0.3485	0.213	0.9814	0.7587	0.7062	0.7167	0.7466	0.7798	0.7761	0.7235	0.7422	0.7493	0.72	0.674	0.4617	0.3748	0.416	1.1684	1.1553	0.9479	0.992	0.899	0.61	0.2287	0.3618	0.4486	0.3035	0.2322	0.2499	0.3099	0.3006	0.2226	0.2544	0.9115	0.8992
19556	K4CA27_SOLLC	-	Solyc06g076670	0.0831	0.109	0.1226	0.0732	0.2969	0.3506	0.2391	0.8691	2.1207	3.624	1.0103	1.3066	0.1432	0.0522	0.0607	0.5624	0.6973	0.0554	0.7	0.0844	0.6012	0.2026	0.1861	0.0483	0.1968	0.0902	0.1737	0.5598	0.0588	0.0432	0.0465	0.0628	0.0545	0.3571	0.9947	0.4137	0.8166	0.4726	0.482	0.6686	0.2517	0.2522	0.2586	0.2838	0.1712	0.0974
13827	K4BTU2_SOLLC	-	Solyc04g074040	1.6913	1.7485	1.1426	1.2865	1.0828	1.2645	1.375	1.183	2.5054	4.4248	4.0329	1.8718	0.8957	5.4516	4.0201	2.5114	2.6861	3.31	2.8699	3.4966	2.3831	2.2656	2.4636	3.5658	2.0673	1.4509	0.9766	0.9705	6.2394	5.9171	3.8986	4.3487	4.2281	2.2315	0.7978	1.8084	1.8584	1.0407	0.7287	0.7677	2.7187	2.0199	1.4712	1.7733	1.7082	1.5754
2239	K4AZB5_SOLLC	-	Solyc01g091750	0.8604	0.4448	0.4621	0.3984	0.0806	0.0748	0.1165	0.1201	0.1064	0.1448	0.1834	0.1299	0.108	0.2479	0.2518	0.1395	0.1585	0.2826	0.1803	0.2615	0.1546	0.1488	0.1574	0.285	0.1775	0.084	0.0635	0.0613	0.214	0.245	0.2381	0.2317	0.2664	0.1331	0.0738	0.0601	0.0855	0.0859	0.0714	0.0775	0.4264	0.4273	0.319	0.4089	0.2526	0.1881
[truncated: 60 more columns]
