# Supplementary material for: Identification and Regulation of Tomato Serine/Arginine-Rich Proteins Under High Temperatures
Source: Front Plant Sci. 2021 Mar 29;12:645689. doi: 10.3389/fpls.2021.645689 (PMC8039515; doi:10.3389/fpls.2021.645689)
Supplement: Supplementary file 5 [file Data_Sheet_2.XLSX]

## Sheet: RS
Gene name	geneID	isoformID	cDNA	CDS	protein sequence	cDNA length	CDS length	protein sequence length	Root	Fruit	Pollen
Sl-RS28	Solyc10g009330	Solyc10g009330.1	GTAATTTACTAGGGTTTTTCCGTCTTCTTTTGTAAAAGGTTTTACTTGAGGTGAAGATGAGGCCTATTTTTGTCGGGAACTTTGAGTTTGATACTCGTCAGTCAGAACTGGAACGGTTTTTTTCCAAGTATGGAAGAATTGAGCGAGTCGACATGAAATCTGGGTATGCTTTCGTCTACTTTGAGGATGACCGAGATGCAGCAGATGCAATCCGTGGGACTGACAACATGCCATTTGGTTATGAAAGGCGCCGGCTCTCCGTGGAATGGGCAAAAGGTGAACGTGGTAGGCATCATGATGGTGGCCCCAAGTCTGGTGGAAACCAGAGACCGACCAAAACATTGTTTGTAATTAATTTTGACCCTATCCGTACTAGGGTCCGAGACATAGAGAAACACT…	ATGAGGCCTATTTTTGTCGGGAACTTTGAGTTTGATACTCGTCAGTCAGAACTGGAACGGTTTTTTTCCAAGTATGGAAGAATTGAGCGAGTCGACATGAAATCTGGGTATGCTTTCGTCTACTTTGAGGATGACCGAGATGCAGCAGATGCAATCCGTGGGACTGACAACATGCCATTTGGTTATGAAAGGCGCCGGCTCTCCGTGGAATGGGCAAAAGGTGAACGTGGTAGGCATCATGATGGTGGCCCCAAGTCTGGTGGAAACCAGAGACCGACCAAAACATTGTTTGTAATTAATTTTGACCCTATCCGTACTAGGGTCCGAGACATAGAGAAACACTTTGAACCTCATGGCAAAGTCCTTCATGTTCGCATCCGCCGCAACTTTGCGTTTGTG…	MRPIFVGNFEFDTRQSELERFFSKYGRIERVDMKSGYAFVYFEDDRDAADAIRGTDNMPFGYERRRLSVEWAKGERGRHHDGGPKSGGNQRPTKTLFVINFDPIRTRVRDIEKHFEPHGKVLHVRIRRNFAFVQFENQEEATRALECTHMSKVLDRVVSVEYALKDDDERGDKYNSPRRDYGRQRDSPYRRSPSPVYRRNRPSPDYGRPRSPVHNGPSYDRYRSPQYGRYRSRSPVRRS	1190	720	239	0.423969	0	0.153307
	Solyc10g009330	Solyc10g009330.2	GTTTTTCCGTCTTCTTTTGTAAAAGGTTTTACTTGAGGTGAAGATGAGGCCTATTTTTGTCGGGAACTTTGAGTTTGATACTCGTCAGTCAGAACTGGAACGGTTTTTTTCCAAGTATGGAAGAATTGAGCGAGTCGACATGAAATCTGGCACATCTACTAAGGAAAAAGAGCTTCTATCATGGCTCAACACTTCTGTGCCCCTATCTGCCTGCTTGATCTCCTCCTTCTCACTGATGCAATTGTGTTCTGAATTTCTTACATCGATCTTCTGTCATTCACTTACTTCACTACTTATGTTGCTTATCACGAGAATGATCATGGTGGGATCAGTCAGTTCATCATGCCATGCCTACAACTACTAATAAAGGGGATCAATGAATTATATCATGCCATGCCT…	ATGAGGCCTATTTTTGTCGGGAACTTTGAGTTTGATACTCGTCAGTCAGAACTGGAACGGTTTTTTTCCAAGTATGGAAGAATTGAGCGAGTCGACATGAAATCTGGCACATCTACTAAGGAAAAAGAGCTTCTATCATGGCTCAACACTTCTGTGCCCCTATCTGCCTGCTTGATCTCCTCCTTCTCACTGATGCAATTGTGTTCTGAATTTCTTACATCGATCTTCTGTCATTCACTTACTTCACTACTTATGTTGCTTATCACGAGAATGATCATGGTGGGATCAGTCAGTTCATCATGCCATGCCTACAACTACTAA	MRPIFVGNFEFDTRQSELERFFSKYGRIERVDMKSGTSTKEKELLSWLNTSVPLSACLISSFSLMQLCSEFLTSIFCHSLTSLLMLLITRMIMVGSVSSSCHAYNY	1605	321	106	0.106231	0.280732	0.0953478
	Solyc10g009330	Solyc10g009330.3	GTTTTTCCGTCTTCTTTTGTAAAAGGTTTTACTTGAGGTGAAGATGAGGCCTATTTTTGTCGGGAACTTTGAGTTTGATACTCGTCAGTCAGAACTGGAACGGTTTTTTTCCAAGTATGGAAGAATTGAGCGAGTCGACATGAAATCTGGCACATCTACTAAGGAAAAAGAGCTTCTATCATGGCTCAACACTTCTGTGCCCCTATCTGCCTGCTTGATCTCCTCCTTCTCACTGATGCAATTGTGTTCTGAATTTCTTACATCGATCTTCTGTCATTCACTTACTTCACTACTTATGTTGCTTATCACGAGAATGATCATGGTGGGATCAGTCAGTTCATCATGCCATGCCTACAACTACTAATAAAGGGGATCAATGAATTATATCATGCCATGCCT…	ATGAGGCCTATTTTTGTCGGGAACTTTGAGTTTGATACTCGTCAGTCAGAACTGGAACGGTTTTTTTCCAAGTATGGAAGAATTGAGCGAGTCGACATGAAATCTGGCACATCTACTAAGGAAAAAGAGCTTCTATCATGGCTCAACACTTCTGTGCCCCTATCTGCCTGCTTGATCTCCTCCTTCTCACTGATGCAATTGTGTTCTGAATTTCTTACATCGATCTTCTGTCATTCACTTACTTCACTACTTATGTTGCTTATCACGAGAATGATCATGGTGGGATCAGTCAGTTCATCATGCCATGCCTACAACTACTAA	MRPIFVGNFEFDTRQSELERFFSKYGRIERVDMKSGTSTKEKELLSWLNTSVPLSACLISSFSLMQLCSEFLTSIFCHSLTSLLMLLITRMIMVGSVSSSCHAYNY	1739	321	106	0.27385	0.328073	0.426526
	Solyc10g009330	Solyc10g009330.4	GTTTTTCCGTCTTCTTTTGTAAAAGGTTTTACTTGAGGTGAAGATGAGGCCTATTTTTGTCGGGAACTTTGAGTTTGATACTCGTCAGTCAGAACTGGAACGGTTTTTTTCCAAGTATGGAAGAATTGAGCGAGTCGACATGAAATCTGGTATAGCGTTTTTTCTAAAAGATTTAGCTAGTTGGGTTTTGATTACTTGTCTTATGGTGTATATGTTGCTTTAAGAAGCAAAGTTGGAATACGTTTGTGGCCTGTCATGGGGTTAACTTGGGGTTTTAAGTTTCATGGACCTCACCCTCTATATATGAGTTTGCACTTTATGTGTTGGATAGGAGTCTTCTGCGAATGCCTCGGATTGTCTGTCCTATACTGCCCAAAACTTTCGTATATGTTTACAAAA…	ATGAGGCCTATTTTTGTCGGGAACTTTGAGTTTGATACTCGTCAGTCAGAACTGGAACGGTTTTTTTCCAAGTATGGAAGAATTGAGCGAGTCGACATGAAATCTGGTATAGCGTTTTTTCTAAAAGATTTAGCTAGTTGGGTTTTGATTACTTGTCTTATGGTGTATATGTTGCTTTAA	MRPIFVGNFEFDTRQSELERFFSKYGRIERVDMKSGIAFFLKDLASWVLITCLMVYMLL	2341	180	59	0.0559159	0.102476	0.0894308
	Solyc10g009330	Solyc10g009330.5	GTTTTTCCGTCTTCTTTTGTAAAAGGTTTTACTTGAGGTGAAGATGAGGCCTATTTTTGTCGGGAACTTTGAGTTTGATACTCGTCAGTCAGAACTGGAACGGTTTTTTTCCAAGTATGGAAGAATTGAGCGAGTCGACATGAAATCTGGTATAGCGTTTTTTCTAAAAGATTTAGCTAGTTGGGTTTTGATTACTTGTCTTATGGTGTATATGTTGCTTTAAGAAGCAAAGTTGGAATACGTTTGTGGCCTGTCATGGGGTTAACTTGGGGTTTTAAGTTTCATGGACCTCACCCTCTATATATGAGTTTGCACTTTATGTGTTGGATAGGAGTCTTCTGCGAATGCCTCGGATTGTCTGTCCTATACTGCCCAAAACTTTCGTATATGTTTACAAAA…	ATGAGGCCTATTTTTGTCGGGAACTTTGAGTTTGATACTCGTCAGTCAGAACTGGAACGGTTTTTTTCCAAGTATGGAAGAATTGAGCGAGTCGACATGAAATCTGGTATAGCGTTTTTTCTAAAAGATTTAGCTAGTTGGGTTTTGATTACTTGTCTTATGGTGTATATGTTGCTTTAA	MRPIFVGNFEFDTRQSELERFFSKYGRIERVDMKSGIAFFLKDLASWVLITCLMVYMLL	2475	180	59	0.0966501	0.119696	0.113508
	Solyc10g009330	Solyc10g009330.6	GTTTTTCCGTCTTCTTTTGTAAAAGGTTTTACTTGAGGTGAAGATGAGGCCTATTTTTGTCGGGAACTTTGAGTTTGATACTCGTCAGTCAGAACTGGAACGGTTTTTTTCCAAGTATGGAAGAATTGAGCGAGTCGACATGAAATCTGGTATAGCGTTTTTTCTAAAAGATTTAGCTAGTTGGGTTTTGATTACTTGTCTTATGGTGTATATGTTGCTTTAAGAAGCAAAGTTGGAATACGTTTGTGGCCTGTCATGGGGTTAACTTGGGGTTTTAAGTTTCATGGACCTCACCCTCTATATATGAGTTTGCACTTTATGTGTTGGATAGGAGTCTTCTGCGAATGCCTCGGATTGTCTGTCCTATACTGCCCAAAACTTTCGTATATGTTTACAAAA…	ATGAGGCCTATTTTTGTCGGGAACTTTGAGTTTGATACTCGTCAGTCAGAACTGGAACGGTTTTTTTCCAAGTATGGAAGAATTGAGCGAGTCGACATGAAATCTGGTATAGCGTTTTTTCTAAAAGATTTAGCTAGTTGGGTTTTGATTACTTGTCTTATGGTGTATATGTTGCTTTAA	MRPIFVGNFEFDTRQSELERFFSKYGRIERVDMKSGIAFFLKDLASWVLITCLMVYMLL	2351	180	59	0	0.027028	0.0807295
	Solyc10g009330	Solyc10g009330.7	GTTTTTCCGTCTTCTTTTGTAAAAGGTTTTACTTGAGGTGAAGATGAGGCCTATTTTTGTCGGGAACTTTGAGTTTGATACTCGTCAGTCAGAACTGGAACGGTTTTTTTCCAAGTATGGAAGAATTGAGCGAGTCGACATGAAATCTGGCACATCTACTAAGGAAAAAGAGCTTCTATCATGGCTCAACACTTCTGTGCCCCTATCTGCCTGCTTGATCTCCTCCTTCTCACTGATGCAATTGTGTTCTGAATTTCTTACATCGATCTTCTGTCATTCACTTACTTCACTACTTATGTTGCTTATCACGAGAATGATCATGGTGGGATCAGTCAGTTCATCATGCCATGCCTACAACTACTAATAAAGGGGATCAATGAATTATATCATGCCATGCCT…	ATGAGGCCTATTTTTGTCGGGAACTTTGAGTTTGATACTCGTCAGTCAGAACTGGAACGGTTTTTTTCCAAGTATGGAAGAATTGAGCGAGTCGACATGAAATCTGGCACATCTACTAAGGAAAAAGAGCTTCTATCATGGCTCAACACTTCTGTGCCCCTATCTGCCTGCTTGATCTCCTCCTTCTCACTGATGCAATTGTGTTCTGAATTTCTTACATCGATCTTCTGTCATTCACTTACTTCACTACTTATGTTGCTTATCACGAGAATGATCATGGTGGGATCAGTCAGTTCATCATGCCATGCCTACAACTACTAA	MRPIFVGNFEFDTRQSELERFFSKYGRIERVDMKSGTSTKEKELLSWLNTSVPLSACLISSFSLMQLCSEFLTSIFCHSLTSLLMLLITRMIMVGSVSSSCHAYNY	1602	321	106	0.000159981	0.0215111	8.03076e-05
	Solyc10g009330	Solyc10g009330.8	GTTTTTCCGTCTTCTTTTGTAAAAGGTTTTACTTGAGGTGAAGATGAGGCCTATTTTTGTCGGGAACTTTGAGTTTGATACTCGTCAGTCAGAACTGGAACGGTTTTTTTCCAAGTATGGAAGAATTGAGCGAGTCGACATGAAATCTGGCACATCTACTAAGGAAAAAGAGCTTCTATCATGGCTCAACACTTCTGTGCCCCTATCTGCCTGCTTGATCTCCTCCTTCTCACTGATGCAATTGTGTTCTGAATTTCTTACATCGATCTTCTGTCATTCACTTACTTCACTACTTATGTTGCTTATCACGAGAATGATCATGGTGGGATCAGTCAGTTCATCATGCCATGCCTACAACTACTAATAAAGGGGATCAATGAATTATATCATGCCATGCCT…	ATGAGGCCTATTTTTGTCGGGAACTTTGAGTTTGATACTCGTCAGTCAGAACTGGAACGGTTTTTTTCCAAGTATGGAAGAATTGAGCGAGTCGACATGAAATCTGGCACATCTACTAAGGAAAAAGAGCTTCTATCATGGCTCAACACTTCTGTGCCCCTATCTGCCTGCTTGATCTCCTCCTTCTCACTGATGCAATTGTGTTCTGAATTTCTTACATCGATCTTCTGTCATTCACTTACTTCACTACTTATGTTGCTTATCACGAGAATGATCATGGTGGGATCAGTCAGTTCATCATGCCATGCCTACAACTACTAA	MRPIFVGNFEFDTRQSELERFFSKYGRIERVDMKSGTSTKEKELLSWLNTSVPLSACLISSFSLMQLCSEFLTSIFCHSLTSLLMLLITRMIMVGSVSSSCHAYNY	1615	321	106	0	0.0377148	0.0057072
	Solyc10g009330	Solyc10g009330.9	GTTTTTCCGTCTTCTTTTGTAAAAGGTTTTACTTGAGGTGAAGATGAGGCCTATTTTTGTCGGGAACTTTGAGTTTGATACTCGTCAGTCAGAACTGGAACGGTTTTTTTCCAAGTATGGAAGAATTGAGCGAGTCGACATGAAATCTGGCACATCTACTAAGGAAAAAGAGCTTCTATCATGGCTCAACACTTCTGTGCCCCTATCTGCCTGCTTGATCTCCTCCTTCTCACTGATGCAATTGTGTTCTGAATTTCTTACATCGATCTTCTGTCATTCACTTACTTCACTACTTATGTTGCTTATCACGAGAATGATCATGGTGGGATCAGTCAGTTCATCATGCCATGCCTACAACTACTAATAAAGGGGATCAATGAATTATATCATGCCATGCCT…	ATGAGGCCTATTTTTGTCGGGAACTTTGAGTTTGATACTCGTCAGTCAGAACTGGAACGGTTTTTTTCCAAGTATGGAAGAATTGAGCGAGTCGACATGAAATCTGGCACATCTACTAAGGAAAAAGAGCTTCTATCATGGCTCAACACTTCTGTGCCCCTATCTGCCTGCTTGATCTCCTCCTTCTCACTGATGCAATTGTGTTCTGAATTTCTTACATCGATCTTCTGTCATTCACTTACTTCACTACTTATGTTGCTTATCACGAGAATGATCATGGTGGGATCAGTCAGTTCATCATGCCATGCCTACAACTACTAA	MRPIFVGNFEFDTRQSELERFFSKYGRIERVDMKSGTSTKEKELLSWLNTSVPLSACLISSFSLMQLCSEFLTSIFCHSLTSLLMLLITRMIMVGSVSSSCHAYNY	1612	321	106	0	0.00266285	4.77534e-06
	Solyc10g009330	Solyc10g009330.10	GTTTTTCCGTCTTCTTTTGTAAAAGGTTTTACTTGAGGTGAAGATGAGGCCTATTTTTGTCGGGAACTTTGAGTTTGATACTCGTCAGTCAGAACTGGAACGGTTTTTTTCCAAGTATGGAAGAATTGAGCGAGTCGACATGAAATCTGGCACATCTACTAAGGAAAAAGAGCTTCTATCATGGCTCAACACTTCTGTGCCCCTATCTGCCTGCTTGATCTCCTCCTTCTCACTGATGCAATTGTGTTCTGAATTTCTTACATCGATCTTCTGTCATTCACTTACTTCACTACTTATGTTGCTTATCACGAGAATGATCATGGTGGGATCAGTCAGTTCATCATGCCATGCCTACAACTACTAATAAAGGGGATCAATGAATTATATCATGCCATGCCT…	ATGAGGCCTATTTTTGTCGGGAACTTTGAGTTTGATACTCGTCAGTCAGAACTGGAACGGTTTTTTTCCAAGTATGGAAGAATTGAGCGAGTCGACATGAAATCTGGCACATCTACTAAGGAAAAAGAGCTTCTATCATGGCTCAACACTTCTGTGCCCCTATCTGCCTGCTTGATCTCCTCCTTCTCACTGATGCAATTGTGTTCTGAATTTCTTACATCGATCTTCTGTCATTCACTTACTTCACTACTTATGTTGCTTATCACGAGAATGATCATGGTGGGATCAGTCAGTTCATCATGCCATGCCTACAACTACTAA	MRPIFVGNFEFDTRQSELERFFSKYGRIERVDMKSGTSTKEKELLSWLNTSVPLSACLISSFSLMQLCSEFLTSIFCHSLTSLLMLLITRMIMVGSVSSSCHAYNY	1736	321	106	0.00197718	0.0329262	0.00183233
	Solyc10g009330	Solyc10g009330.11	GTAATTTACTAGGGTTTTTCCGTCTTCTTTTGTAAAAGGTTTTACTTGAGGTGAAGATGAGGCCTATTTTTGTCGGGAACTTTGAGTTTGATACTCGTCAGTCAGAACTGGAACGGTTTTTTTCCAAGTATGGAAGAATTGAGCGAGTCGACATGAAATCTGGGTATGCTTTCGTCTACTTTGAGGATGACCGAGATGCAGCAGATGCAATCCGTGGGACTGACAACATGCCATTTGGTTATGAAAGGCGCCGGCTCTCCGTGGAATGGGCAAAAGGTGAACGTGGTAGGCATCATGATGGTGGCCCCAAGTCTGGTGGAAACCAGAGACCGACCAAAACATTGTTTGTAATTAATTTTGACCCTATCCGTACTAGGGTCCGAGACATAGAGAAACACT…	ATGAGGCCTATTTTTGTCGGGAACTTTGAGTTTGATACTCGTCAGTCAGAACTGGAACGGTTTTTTTCCAAGTATGGAAGAATTGAGCGAGTCGACATGAAATCTGGGTATGCTTTCGTCTACTTTGAGGATGACCGAGATGCAGCAGATGCAATCCGTGGGACTGACAACATGCCATTTGGTTATGAAAGGCGCCGGCTCTCCGTGGAATGGGCAAAAGGTGAACGTGGTAGGCATCATGATGGTGGCCCCAAGTCTGGTGGAAACCAGAGACCGACCAAAACATTGTTTGTAATTAATTTTGACCCTATCCGTACTAGGGTCCGAGACATAGAGAAACACTTTGAACCTCATGGCAAAGTCCTTCATGTTCGCATCCGCCGCAACTTTGCGTTTGTG…	MRPIFVGNFEFDTRQSELERFFSKYGRIERVDMKSGYAFVYFEDDRDAADAIRGTDNMPFGYERRRLSVEWAKGERGRHHDGGPKSGGNQRPTKTLFVINFDPIRTRVRDIEKHFEPHGKVLHVRIRRNFAFVQFENQEEATRALECTHMSKVLDRVVSVEYALKDDDERGDKYNSPRRDYGRQRDSPYRRSPSPVYRRNRPSPDYGRPRSPVHNGPSYDRYRSPQYGRYRRSPVRRS	1187	717	238	5.79182e-07	0	1.02477e-08
	Solyc10g009330	Solyc10g009330.12	GTTTTTCCGTCTTCTTTTGTAAAAGGTTTTACTTGAGGTGAAGATGAGGCCTATTTTTGTCGGGAACTTTGAGTTTGATACTCGTCAGTCAGAACTGGAACGGTTTTTTTCCAAGTATGGAAGAATTGAGCGAGTCGACATGAAATCTGGTATAGCGTTTTTTCTAAAAGATTTAGCTAGTTGGGTTTTGATTACTTGTCTTATGGTGTATATGTTGCTTTAAGAAGCAAAGTTGGAATACGTTTGTGGCCTGTCATGGGGTTAACTTGGGGTTTTAAGTTTCATGGACCTCACCCTCTATATATGAGTTTGCACTTTATGTGTTGGATAGGAGTCTTCTGCGAATGCCTCGGATTGTCTGTCCTATACTGCCCAAAACTTTCGTATATGTTTACAAAA…	ATGAGGCCTATTTTTGTCGGGAACTTTGAGTTTGATACTCGTCAGTCAGAACTGGAACGGTTTTTTTCCAAGTATGGAAGAATTGAGCGAGTCGACATGAAATCTGGTATAGCGTTTTTTCTAAAAGATTTAGCTAGTTGGGTTTTGATTACTTGTCTTATGGTGTATATGTTGCTTTAA	MRPIFVGNFEFDTRQSELERFFSKYGRIERVDMKSGIAFFLKDLASWVLITCLMVYMLL	2338	180	59	0.010036	0.0182807	0.00851833
	Solyc10g009330	Solyc10g009330.13	GTTTTTCCGTCTTCTTTTGTAAAAGGTTTTACTTGAGGTGAAGATGAGGCCTATTTTTGTCGGGAACTTTGAGTTTGATACTCGTCAGTCAGAACTGGAACGGTTTTTTTCCAAGTATGGAAGAATTGAGCGAGTCGACATGAAATCTGGTATAGCGTTTTTTCTAAAAGATTTAGCTAGTTGGGTTTTGATTACTTGTCTTATGGTGTATATGTTGCTTTAAGAAGCAAAGTTGGAATACGTTTGTGGCCTGTCATGGGGTTAACTTGGGGTTTTAAGTTTCATGGACCTCACCCTCTATATATGAGTTTGCACTTTATGTGTTGGATAGGAGTCTTCTGCGAATGCCTCGGATTGTCTGTCCTATACTGCCCAAAACTTTCGTATATGTTTACAAAA…	ATGAGGCCTATTTTTGTCGGGAACTTTGAGTTTGATACTCGTCAGTCAGAACTGGAACGGTTTTTTTCCAAGTATGGAAGAATTGAGCGAGTCGACATGAAATCTGGTATAGCGTTTTTTCTAAAAGATTTAGCTAGTTGGGTTTTGATTACTTGTCTTATGGTGTATATGTTGCTTTAA	MRPIFVGNFEFDTRQSELERFFSKYGRIERVDMKSGIAFFLKDLASWVLITCLMVYMLL	2348	180	59	0	0.00464751	0.00757592
	Solyc10g009330	Solyc10g009330.14	GTTTTTCCGTCTTCTTTTGTAAAAGGTTTTACTTGAGGTGAAGATGAGGCCTATTTTTGTCGGGAACTTTGAGTTTGATACTCGTCAGTCAGAACTGGAACGGTTTTTTTCCAAGTATGGAAGAATTGAGCGAGTCGACATGAAATCTGGTATAGCGTTTTTTCTAAAAGATTTAGCTAGTTGGGTTTTGATTACTTGTCTTATGGTGTATATGTTGCTTTAAGAAGCAAAGTTGGAATACGTTTGTGGCCTGTCATGGGGTTAACTTGGGGTTTTAAGTTTCATGGACCTCACCCTCTATATATGAGTTTGCACTTTATGTGTTGGATAGGAGTCTTCTGCGAATGCCTCGGATTGTCTGTCCTATACTGCCCAAAACTTTCGTATATGTTTACAAAA…	ATGAGGCCTATTTTTGTCGGGAACTTTGAGTTTGATACTCGTCAGTCAGAACTGGAACGGTTTTTTTCCAAGTATGGAAGAATTGAGCGAGTCGACATGAAATCTGGTATAGCGTTTTTTCTAAAAGATTTAGCTAGTTGGGTTTTGATTACTTGTCTTATGGTGTATATGTTGCTTTAA	MRPIFVGNFEFDTRQSELERFFSKYGRIERVDMKSGIAFFLKDLASWVLITCLMVYMLL	2472	180	59	0.0312104	0.0242509	0.0174311
	geneID	isoformID	cDNA	CDS	protein sequence	cDNA length	CDS length	protein sequence length	Root	Fruit	Pollen
Sl-RS29	Solyc01g096180	Solyc01g096180.1	TAGAAATACGCCCAAAAGTAACATTTAAGCTGTTTCGGTCCCGTAGAACTTTTCTGGAAGACGAATGATTTTCTTTGAGTTCTAAGGATTTGCAGGTAAACAATAGTTTGGTGTCGAAGATGAGGCCTTTATTCGTGGGGAATATCGAGTATGATATACGTCAACCAGAACTGGAGCGATTGTTCTCCAAGTATGGAAGGATCGAGCGTCTTGACATGAAATCTGGCTTTGCGTTTGTCTACTTTGAGGATGAGCGTGATGCAGCTGATGCCATCCGTTGTCTTGATAACATGCCATTTGGGTATGACAAGCGCCGGTTATCAGTAGAATGGGCAAAGGGTGACCGTGTTCAACCTCGTGATGATTCCAAGGTTTCAGCAAACCAAAGACCAACAAGAT…	ATGAGGCCTTTATTCGTGGGGAATATCGAGTATGATATACGTCAACCAGAACTGGAGCGATTGTTCTCCAAGTATGGAAGGATCGAGCGTCTTGACATGAAATCTGGCTTTGCGTTTGTCTACTTTGAGGATGAGCGTGATGCAGCTGATGCCATCCGTTGTCTTGATAACATGCCATTTGGGTATGACAAGCGCCGGTTATCAGTAGAATGGGCAAAGGGTGACCGTGTTCAACCTCGTGATGATTCCAAGGTTTCAGCAAACCAAAGACCAACAAGATCTTTGTTTGTCATTAATTTTGACCCTATTCGCACTAGGGTGCGTGACATAGAGAGGCATTTTGAACCGTATGGAAAGATCCTTAATGTTCGAATACGCCGAAATTTTGCGTTTGTGCAA…	MRPLFVGNIEYDIRQPELERLFSKYGRIERLDMKSGFAFVYFEDERDAADAIRCLDNMPFGYDKRRLSVEWAKGDRVQPRDDSKVSANQRPTRSLFVINFDPIRTRVRDIERHFEPYGKILNVRIRRNFAFVQFENLEDASKALECTHMSEILDRVVSVEYALRDDGERGDRYDSPRRDYIRHGDSPYRRSPSPMYRRGRPSPDYGRPGIPAYDKYNGSSYDRYRSPEYGSYRRFPVRR	1106	720	239	0.56977	0.583118	0.199552
	Solyc01g096180	Solyc01g096180.2	TAGAAATACGCCCAAAAGTAACATTTAAGCTGTTTCGGTCCCGTAGAACTTTTCTGGAAGACGAATGATTTTCTTTGAGTTCTAAGGATTTGCAGGTAAACAATAGTTTGGTGTCGAAGATGAGGCCTTTATTCGTGGGGAATATCGAGTATGATATACGTCAACCAGAACTGGAGCGATTGTTCTCCAAGTATGGAAGGATCGAGCGTCTTGACATGAAATCTGGCTTTGCGTTTGTCTACTTTGAGGATGAGCGTGATGCAGCTGATGCCATCCGTTGTCTTGATAACATGCCATTTGGGTATGACAAGCGCCGGTTATCAGTAGAATGGGCAAAGGGTGACCGTGTTCAACCTCGTGATGATTCCAAGGTTTCAGCAAACCAAAGACCAACAAGAT…	ATGAGGCCTTTATTCGTGGGGAATATCGAGTATGATATACGTCAACCAGAACTGGAGCGATTGTTCTCCAAGTATGGAAGGATCGAGCGTCTTGACATGAAATCTGGCTTTGCGTTTGTCTACTTTGAGGATGAGCGTGATGCAGCTGATGCCATCCGTTGTCTTGATAACATGCCATTTGGGTATGACAAGCGCCGGTTATCAGTAGAATGGGCAAAGGGTGACCGTGTTCAACCTCGTGATGATTCCAAGGTTTCAGCAAACCAAAGACCAACAAGATCTTTGTTTGTCATTAATTTTGACCCTATTCGCACTAGGGTGCGTGACATAGAGAGGCATTTTGAACCGTATGGAAAGATCCTTAATGTTCGAATACGCCGAAATTTTGCGTTTGTGCAA…	MRPLFVGNIEYDIRQPELERLFSKYGRIERLDMKSGFAFVYFEDERDAADAIRCLDNMPFGYDKRRLSVEWAKGDRVQPRDDSKVSANQRPTRSLFVINFDPIRTRVRDIERHFEPYGKILNVRIRRNFAFVQFENLEDASKALECTHMSEILDRVVSVEYALRDDGERGDRYDSPRRDYIRHGDSPYRRSPSPMYRRGRPSPDYGRPGIPAYDKYNGSSYDRYRSPEYGSYRR	1276	705	234	0.0623847	0.0747039	0.0108913
	Solyc01g096180	Solyc01g096180.3	AGAGTGAGAGTAGCGAGAAAGAATTTGAGAAAAAGAGATACTGACAAACAATTTGTTTTAGGGCATAATAAAATCAAAATCAAAATATAATTATAGTATTTAATTTAATTTATTAGTTTTTGACACTATATACTATTTTTTTTTTCAATTTCCAATGAAGGGGGCTTTAGTCCACCCGCAGGCTAGAAATACGCCCAAAAGTAACATTTAAGCTGTTTCGGTCCCGTAGAACTTTTCTGGAAGACGAATGATTTTCTTTGAGTTCTAAGGATTTGCAGGTAAACAATAGTTTGGTGTCGAAGATGAGGCCTTTATTCGTGGGGAATATCGAGTATGATATACGTCAACCAGAACTGGAGCGATTGTTCTCCAAGTATGGAAGGATCGAGCGTCTTGACA…	ATGAGGCCTTTATTCGTGGGGAATATCGAGTATGATATACGTCAACCAGAACTGGAGCGATTGTTCTCCAAGTATGGAAGGATCGAGCGTCTTGACATGAAATCTGGAACATCTCCTAAGGAATAA	MRPLFVGNIEYDIRQPELERLFSKYGRIERLDMKSGTSPKE	1769	126	41	0	0	0.0747062
	Solyc01g096180	Solyc01g096180.4	TAGAAATACGCCCAAAAGTAACATTTAAGCTGTTTCGGTCCCGTAGAACTTTTCTGGAAGACGAATGATTTTCTTTGAGTTCTAAGGATTTGCAGGTAAACAATAGTTTGGTGTCGAAGATGAGGCCTTTATTCGTGGGGAATATCGAGTATGATATACGTCAACCAGAACTGGAGCGATTGTTCTCCAAGTATGGAAGGATCGAGCGTCTTGACATGAAATCTGGAACATCTCCTAAGGAATAAGAGCTTGTATCATGGCTCAACACTTGCAAAAACTTCTATTGCAAGGCAACCTATCTGTCTTCCTGTACTCCTCAATGATGGAATCATTCTGCATTTCTTAGATCAATCTTCTGTCATTCACTTCATTGCCCATGTAGCCATTTTCGAAGAATGG…	ATGAGGCCTTTATTCGTGGGGAATATCGAGTATGATATACGTCAACCAGAACTGGAGCGATTGTTCTCCAAGTATGGAAGGATCGAGCGTCTTGACATGAAATCTGGAACATCTCCTAAGGAATAA	MRPLFVGNIEYDIRQPELERLFSKYGRIERLDMKSGTSPKE	1528	126	41	0.225692	0.134092	0.613952
	Solyc01g096180	Solyc01g096180.5	TAGAAATACGCCCAAAAGTAACATTTAAGCTGTTTCGGTCCCGTAGAACTTTTCTGGAAGACGAATGATTTTCTTTGAGTTCTAAGGATTTGCAGGTAAACAATAGTTTGGTGTCGAAGATGAGGCCTTTATTCGTGGGGAATATCGAGTATGATATACGTCAACCAGAACTGGAGCGATTGTTCTCCAAGTATGGAAGGATCGAGCGTCTTGACATGAAATCTGGAACATCTCCTAAGGAATAAGAGCTTGTATCATGGCTCAACACTTGCAAAAACTTCTATTGCAAGGCAACCTATCTGTCTTCCTGTACTCCTCAATGATGGAATCATTCTGCATTTCTTAGATCAATCTTCTGTCATTCACTTCATTGCCCATGTAGCCATTTTCGAAGAATGG…	ATGAGGCCTTTATTCGTGGGGAATATCGAGTATGATATACGTCAACCAGAACTGGAGCGATTGTTCTCCAAGTATGGAAGGATCGAGCGTCTTGACATGAAATCTGGAACATCTCCTAAGGAATAA	MRPLFVGNIEYDIRQPELERLFSKYGRIERLDMKSGTSPKE	1656	126	41	0.049568	0.140093	0
	Solyc01g096180	Solyc01g096180.6	TAGAAATACGCCCAAAAGTAACATTTAAGCTGTTTCGGTCCCGTAGAACTTTTCTGGAAGACGAATGATTTTCTTTGAGTTCTAAGGATTTGCAGGTAAACAATAGTTTGGTGTCGAAGATGAGGCCTTTATTCGTGGGGAATATCGAGTATGATATACGTCAACCAGAACTGGAGCGATTGTTCTCCAAGTATGGAAGGATCGAGCGTCTTGACATGAAATCTGGAACATCTCCTAAGGAATAAGAGCTTGTATCATGGCTCAACACTTGCAAAAACTTCTATTGCAAGGCAACCTATCTGTCTTCCTGTACTCCTCAATGATGGAATCATTCTGCATTTCTTAGATCAATCTTCTGTCATTCACTTCATTGCCCATGTAGCCATTTTCGAAGAATGG…	ATGAGGCCTTTATTCGTGGGGAATATCGAGTATGATATACGTCAACCAGAACTGGAGCGATTGTTCTCCAAGTATGGAAGGATCGAGCGTCTTGACATGAAATCTGGAACATCTCCTAAGGAATAA	MRPLFVGNIEYDIRQPELERLFSKYGRIERLDMKSGTSPKE	1698	126	41	0.0410757	0.0314647	0.0900502
	Solyc01g096180	Solyc01g096180.7	GAAGGGGGCTTTAGTCCACCCGCAGGCTAGAAATACGCCCAAAAGTAACATTTAAGCTGTTTCGGTCCCGTAGAACTTTTCTGGAAGACGAATGATTTTCTTTGAGTTCTAAGGATTTGCAGGTAAACAATAGTTTGGTGTCGAAGATGAGGCCTTTATTCGTGGGGAATATCGAGTATGATATACGTCAACCAGAACTGGAGCGATTGTTCTCCAAGTATGGAAGGATCGAGCGTCTTGACATGAAATCTGGTAACCCTTTTGTATTTTTTTCCCCTTCTTCTTTGTTGATTTTGTTAATTTTGTTATTCTACTGTTGTTCCTTTGAGGCGGAGTTGATTGCTTGATTGATTATGTTCATTTGAAGGGTTAAGATTAAATTGTGTTGGATTCTTAATG…	ATGAGGCCTTTATTCGTGGGGAATATCGAGTATGATATACGTCAACCAGAACTGGAGCGATTGTTCTCCAAGTATGGAAGGATCGAGCGTCTTGACATGAAATCTGGTAACCCTTTTGTATTTTTTTCCCCTTCTTCTTTGTTGATTTTGTTAATTTTGTTATTCTACTGTTGTTCCTTTGAGGCGGAGTTGATTGCTTGA	MRPLFVGNIEYDIRQPELERLFSKYGRIERLDMKSGNPFVFFSPSSLLILLILLFYCCSFEAELIA	2878	201	66	0.0311009	0	0
	Solyc01g096180	Solyc01g096180.8	AGAGTGAGAGTAGCGAGAAAGAATTTGAGAAAAAGAGATACTGACAAACAATTTGTTTTAGGGCATAATAAAATCAAAATCAAAATATAATTATAGTATTTAATTTAATTTATTAGTTTTTGACACTATATACTATTTTTTTTTTCAATTTCCAATGAAGGGGGCTTTAGTCCACCCGCAGGCTAGAAATACGCCCAAAAGTAACATTTAAGCTGTTTCGGTCCCGTAGAACTTTTCTGGAAGACGAATGATTTTCTTTGAGTTCTAAGGATTTGCAGGTAAACAATAGTTTGGTGTCGAAGATGAGGCCTTTATTCGTGGGGAATATCGAGTATGATATACGTCAACCAGAACTGGAGCGATTGTTCTCCAAGTATGGAAGGATCGAGCGTCTTGACA…	ATGAGGCCTTTATTCGTGGGGAATATCGAGTATGATATACGTCAACCAGAACTGGAGCGATTGTTCTCCAAGTATGGAAGGATCGAGCGTCTTGACATGAAATCTGGAACATCTCCTAAGGAATAA	MRPLFVGNIEYDIRQPELERLFSKYGRIERLDMKSGTSPKE	1939	126	41	0	0	0.0108483
	Solyc01g096180	Solyc01g096180.9	TAGAAATACGCCCAAAAGTAACATTTAAGCTGTTTCGGTCCCGTAGAACTTTTCTGGAAGACGAATGATTTTCTTTGAGTTCTAAGGATTTGCAGGTAAACAATAGTTTGGTGTCGAAGATGAGGCCTTTATTCGTGGGGAATATCGAGTATGATATACGTCAACCAGAACTGGAGCGATTGTTCTCCAAGTATGGAAGGATCGAGCGTCTTGACATGAAATCTGGAACATCTCCTAAGGAATAAGAGCTTGTATCATGGCTCAACACTTGCAAAAACTTCTATTGCAAGGCAACCTATCTGTCTTCCTGTACTCCTCAATGATGGAATCATTCTGCATTTCTTAGATCAATCTTCTGTCATTCACTTCATTGCCCATGTAGCCATTTTCGAAGAATGG…	ATGAGGCCTTTATTCGTGGGGAATATCGAGTATGATATACGTCAACCAGAACTGGAGCGATTGTTCTCCAAGTATGGAAGGATCGAGCGTCTTGACATGAAATCTGGAACATCTCCTAAGGAATAA	MRPLFVGNIEYDIRQPELERLFSKYGRIERLDMKSGTSPKE	1826	126	41	0.00992095	0.0365287	0
	Solyc01g096180	Solyc01g096180.10	GAAGGGGGCTTTAGTCCACCCGCAGGCTAGAAATACGCCCAAAAGTAACATTTAAGCTGTTTCGGTCCCGTAGAACTTTTCTGGAAGACGAATGATTTTCTTTGAGTTCTAAGGATTTGCAGGTAAACAATAGTTTGGTGTCGAAGATGAGGCCTTTATTCGTGGGGAATATCGAGTATGATATACGTCAACCAGAACTGGAGCGATTGTTCTCCAAGTATGGAAGGATCGAGCGTCTTGACATGAAATCTGGTAACCCTTTTGTATTTTTTTCCCCTTCTTCTTTGTTGATTTTGTTAATTTTGTTATTCTACTGTTGTTCCTTTGAGGCGGAGTTGATTGCTTGATTGATTATGTTCATTTGAAGGGTTAAGATTAAATTGTGTTGGATTCTTAATG…	ATGAGGCCTTTATTCGTGGGGAATATCGAGTATGATATACGTCAACCAGAACTGGAGCGATTGTTCTCCAAGTATGGAAGGATCGAGCGTCTTGACATGAAATCTGGTAACCCTTTTGTATTTTTTTCCCCTTCTTCTTTGTTGATTTTGTTAATTTTGTTATTCTACTGTTGTTCCTTTGAGGCGGAGTTGATTGCTTGA	MRPLFVGNIEYDIRQPELERLFSKYGRIERLDMKSGNPFVFFSPSSLLILLILLFYCCSFEAELIA	3048	201	66	0.0104871	0	0
Gene name	geneID	isoformID	cDNA	CDS	protein sequence	cDNA length	CDS length	protein sequence length	Root	Fruit	Pollen
Sl-RS30	Solyc01g091750	Solyc01g091750.1	AAAAGAAGAGAGAGCAATAGTTCAAAGATCAAACGGCGTCGTCTTTGCGTCTCTCCTCCCAAATTGATCTAATATCTTGTCGTCATCTTCTGGGTTTCATCGATTTGGCTGTGGAAAAAAGCTTCAAAGGGGGAAAAGTACACAACATGAGGGCCATATTTTGTGGCAATCTGGAGTTTGACGCTCGCCAGTCAGATGTGGAGCGGCTTTTCAGAAGATATGGGAAGGTTGATAGGGTGGATATGAAATCTGGATTTGCTTTCATTTATATGGAGGACGAGCGAGATGCTGATGATGCAATTAGAAGGCTTGACAGGATAGAGTTTGGTAAAAAGGGACGCAGGCTTCGTGTAGAATGGACTAAGGATCGTGGTAGTAGGAGGCCTGAAATTTCCAGAA…	ATGAGGGCCATATTTTGTGGCAATCTGGAGTTTGACGCTCGCCAGTCAGATGTGGAGCGGCTTTTCAGAAGATATGGGAAGGTTGATAGGGTGGATATGAAATCTGGATTTGCTTTCATTTATATGGAGGACGAGCGAGATGCTGATGATGCAATTAGAAGGCTTGACAGGATAGAGTTTGGTAAAAAGGGACGCAGGCTTCGTGTAGAATGGACTAAGGATCGTGGTAGTAGGAGGCCTGAAATTTCCAGAAAACCTGCTGCGAATACTAGACCTTCAAAGACTTTATTTGTCATCAATTTTGATCCAGTTCATACTCAGACAAGGGACATAGAGAAGTATTTTGAACCATATGGTAGAATATCAAATGTTCGAATTAGAAAGAATTTCGCGTTTGTT…	MRAIFCGNLEFDARQSDVERLFRRYGKVDRVDMKSGFAFIYMEDERDADDAIRRLDRIEFGKKGRRLRVEWTKDRGSRRPEISRKPAANTRPSKTLFVINFDPVHTQTRDIEKYFEPYGRISNVRIRKNFAFVQYESVDDASRALEATNMSKFMDRVISVEFAIRDDDDRRNGRSPDRRGRDMSPDRRGYDRRRSPSPYRRDRGSPDYGRGAPLNSRPQTRRSPEYGRAESPVNERYHSRSPPPRERSRS	1173	753	250	0.855096	0.859043	0.520471
	Solyc01g091750	Solyc01g091750.2	AAAAGAAGAGAGAGCAATAGTTCAAAGATCAAACGGCGTCGTCTTTGCGTCTCTCCTCCCAAATTGATCTAATATCTTGTCGTCATCTTCTGGGTTTCATCGATTTGGCTGTGGAAAAAAGCTTCAAAGGGGGAAAAGTACACAACATGAGGGCCATATTTTGTGGCAATCTGGAGTTTGACGCTCGCCAGTCAGATGTGGAGCGGCTTTTCAGAAGATATGGGAAGGTTGATAGGGTGGATATGAAATCTGGATTTGCTTTCATTTATATGGAGGACGAGCGAGATGCTGATGATGCAATTAGAAGGCTTGACAGGATAGAGTTTGGTAAAAAGGGACGCAGGCTTCGTGTAGAATGGACTAAGCAGGATCGTGGTAGTAGGAGGCCTGAAATTTCCA…	ATGAGGGCCATATTTTGTGGCAATCTGGAGTTTGACGCTCGCCAGTCAGATGTGGAGCGGCTTTTCAGAAGATATGGGAAGGTTGATAGGGTGGATATGAAATCTGGATTTGCTTTCATTTATATGGAGGACGAGCGAGATGCTGATGATGCAATTAGAAGGCTTGACAGGATAGAGTTTGGTAAAAAGGGACGCAGGCTTCGTGTAGAATGGACTAAGCAGGATCGTGGTAGTAGGAGGCCTGAAATTTCCAGAAAACCTGCTGCGAATACTAGACCTTCAAAGACTTTATTTGTCATCAATTTTGATCCAGTTCATACTCAGACAAGGGACATAGAGAAGTATTTTGAACCATATGGTAGAATATCAAATGTTCGAATTAGAAAGAATTTCGCGTTT…	MRAIFCGNLEFDARQSDVERLFRRYGKVDRVDMKSGFAFIYMEDERDADDAIRRLDRIEFGKKGRRLRVEWTKQDRGSRRPEISRKPAANTRPSKTLFVINFDPVHTQTRDIEKYFEPYGRISNVRIRKNFAFVQYESVDDASRALEATNMSKFMDRVISVEFAIRDDDDRRNGRSPDRRGRDMSPDRRGYDRRRSPSPYRRDRGSPDYGRGAPLNSRPQTRRSPEYGRAESPVNERYHSRSPPPRERSRS	1226	756	251	0.06958	0	0.0188934
	Solyc01g091750	Solyc01g091750.3	AAAAGAAGAGAGAGCAATAGTTCAAAGATCAAACGGCGTCGTCTTTGCGTCTCTCCTCCCAAATTGATCTAATATCTTGTCGTCATCTTCTGGGTTTCATCGATTTGGCTGTGGAAAAAAGCTTCAAAGGGGGAAAAGTACACAACATGAGGGCCATATTTTGTGGCAATCTGGAGTTTGACGCTCGCCAGTCAGATGTGGAGCGGCTTTTCAGAAGATATGGGAAGGTTGATAGGGTGGATATGAAATCTGGCAGGATACTTGGAAATTCCTAGATCTTCCTGGATGAAGGGTTCTCCGCCTTTCTTTTTTTGGCTTGTGCCCAAGATACATACTCTTATGTTTATCTAAAAGAACCAATATGATCTGCCATGGTTCTACCATCGTACAATTTACTGA…	ATGAGGGCCATATTTTGTGGCAATCTGGAGTTTGACGCTCGCCAGTCAGATGTGGAGCGGCTTTTCAGAAGATATGGGAAGGTTGATAGGGTGGATATGAAATCTGGCAGGATACTTGGAAATTCCTAG	MRAIFCGNLEFDARQSDVERLFRRYGKVDRVDMKSGRILGNS	1491	129	42	0	0.090736	0.0909241
	Solyc01g091750	Solyc01g091750.4	AAAAGAAGAGAGAGCAATAGTTCAAAGATCAAACGGCGTCGTCTTTGCGTCTCTCCTCCCAAATTGATCTAATATCTTGTCGTCATCTTCTGGGTTTCATCGATTTGGCTGTGGAAAAAAGCTTCAAAGGGGGAAAAGTACACAACATGAGGGCCATATTTTGTGGCAATCTGGAGTTTGACGCTCGCCAGTCAGATGTGGAGCGGCTTTTCAGAAGATATGGGAAGGTTGATAGGGTGGATATGAAATCTGGCAGGATACTTGGAAATTCCTAGATCTTCCTGGATGAAGGGTTCTCCGCCTTTCTTTTTTTGGCTTGTGCCCAAGATACATACTCTTATGTTTATCTAAAAGAACCAATATGATCTGCCATGGTTCTACCATCGTACAATTTACTGA…	ATGAGGGCCATATTTTGTGGCAATCTGGAGTTTGACGCTCGCCAGTCAGATGTGGAGCGGCTTTTCAGAAGATATGGGAAGGTTGATAGGGTGGATATGAAATCTGGCAGGATACTTGGAAATTCCTAG	MRAIFCGNLEFDARQSDVERLFRRYGKVDRVDMKSGRILGNS	1620	129	42	0	0.0502209	0.291958
	Solyc01g091750	Solyc01g091750.5	TGATGGAGCCCCCCACCCCAAAAGAAGAGAGAGCAATAGTTCAAAGATCAAACGGCGTCGTCTTTGCGTCTCTCCTCCCAAATTGATCTAATATCTTGTCGTCATCTTCTGGGTTTCATCGATTTGGCTGTGGAAAAAAGCTTCAAAGGGGGAAAAGTACACAACATGAGGGCCATATTTTGTGGCAATCTGGAGTTTGACGCTCGCCAGTCAGATGTGGAGCGGCTTTTCAGAAGATATGGGAAGGTTGATAGGGTGGATATGAAATCTGGTATACTTTCTTTTTCTTGACCTTAAGTTGTTTCTGGTTATTTTTTGAAAGGAAGCAATCTCTTAGAATAGAAGCCTATAGGGTCAAATTAAACTGTGTGTTTACATTTATTTCCAGCATGCCTATTA…	ATGAGGGCCATATTTTGTGGCAATCTGGAGTTTGACGCTCGCCAGTCAGATGTGGAGCGGCTTTTCAGAAGATATGGGAAGGTTGATAGGGTGGATATGAAATCTGGTATACTTTCTTTTTCTTGA	MRAIFCGNLEFDARQSDVERLFRRYGKVDRVDMKSGILSFS	2069	126	41	0.0353711	0	0
	Solyc01g091750	Solyc01g091750.6	TGATGGAGCCCCCCACCCCAAAAGAAGAGAGAGCAATAGTTCAAAGATCAAACGGCGTCGTCTTTGCGTCTCTCCTCCCAAATTGATCTAATATCTTGTCGTCATCTTCTGGGTTTCATCGATTTGGCTGTGGAAAAAAGCTTCAAAGGGGGAAAAGTACACAACATGAGGGCCATATTTTGTGGCAATCTGGAGTTTGACGCTCGCCAGTCAGATGTGGAGCGGCTTTTCAGAAGATATGGGAAGGTTGATAGGGTGGATATGAAATCTGGTATACTTTCTTTTTCTTGACCTTAAGTTGTTTCTGGTTATTTTTTGAAAGGAAGCAATCTCTTAGAATAGAAGCCTATAGGGTCAAATTAAACTGTGTGTTTACATTTATTTCCAGCATGCCTATTA…	ATGAGGGCCATATTTTGTGGCAATCTGGAGTTTGACGCTCGCCAGTCAGATGTGGAGCGGCTTTTCAGAAGATATGGGAAGGTTGATAGGGTGGATATGAAATCTGGTATACTTTCTTTTTCTTGA	MRAIFCGNLEFDARQSDVERLFRRYGKVDRVDMKSGILSFS	2198	126	41	0.0291901	0	0
	Solyc01g091750	Solyc01g091750.7	AAAAGAAGAGAGAGCAATAGTTCAAAGATCAAACGGCGTCGTCTTTGCGTCTCTCCTCCCAAATTGATCTAATATCTTGTCGTCATCTTCTGGGTTTCATCGATTTGGCTGTGGAAAAAAGCTTCAAAGGGGGAAAAGTACACAACATGAGGGCCATATTTTGTGGCAATCTGGAGTTTGACGCTCGCCAGTCAGATGTGGAGCGGCTTTTCAGAAGATATGGGAAGGTTGATAGGGTGGATATGAAATCTGGCAGGATACTTGGAAATTCCTAGATCTTCCTGGATGAAGGGTTCTCCGCCTTTCTTTTTTTGGCTTGTGCCCAAGATACATACTCTTATGTTTATCTAAAAGAACCAATATGATCTGCCATGGTTCTACCATCGTACAATTTACTGA…	ATGAGGGCCATATTTTGTGGCAATCTGGAGTTTGACGCTCGCCAGTCAGATGTGGAGCGGCTTTTCAGAAGATATGGGAAGGTTGATAGGGTGGATATGAAATCTGGCAGGATACTTGGAAATTCCTAG	MRAIFCGNLEFDARQSDVERLFRRYGKVDRVDMKSGRILGNS	1544	129	42	0	0	0.0448094
	Solyc01g091750	Solyc01g091750.8	TGATGGAGCCCCCCACCCCAAAAGAAGAGAGAGCAATAGTTCAAAGATCAAACGGCGTCGTCTTTGCGTCTCTCCTCCCAAATTGATCTAATATCTTGTCGTCATCTTCTGGGTTTCATCGATTTGGCTGTGGAAAAAAGCTTCAAAGGGGGAAAAGTACACAACATGAGGGCCATATTTTGTGGCAATCTGGAGTTTGACGCTCGCCAGTCAGATGTGGAGCGGCTTTTCAGAAGATATGGGAAGGTTGATAGGGTGGATATGAAATCTGGTATACTTTCTTTTTCTTGACCTTAAGTTGTTTCTGGTTATTTTTTGAAAGGAAGCAATCTCTTAGAATAGAAGCCTATAGGGTCAAATTAAACTGTGTGTTTACATTTATTTCCAGCATGCCTATTA…	ATGAGGGCCATATTTTGTGGCAATCTGGAGTTTGACGCTCGCCAGTCAGATGTGGAGCGGCTTTTCAGAAGATATGGGAAGGTTGATAGGGTGGATATGAAATCTGGTATACTTTCTTTTTCTTGA	MRAIFCGNLEFDARQSDVERLFRRYGKVDRVDMKSGILSFS	2072	126	41	6.03482e-07	0	0
	Solyc01g091750	Solyc01g091750.9	AAAAGAAGAGAGAGCAATAGTTCAAAGATCAAACGGCGTCGTCTTTGCGTCTCTCCTCCCAAATTGATCTAATATCTTGTCGTCATCTTCTGGGTTTCATCGATTTGGCTGTGGAAAAAAGCTTCAAAGGGGGAAAAGTACACAACATGAGGGCCATATTTTGTGGCAATCTGGAGTTTGACGCTCGCCAGTCAGATGTGGAGCGGCTTTTCAGAAGATATGGGAAGGTTGATAGGGTGGATATGAAATCTGGCAGGATACTTGGAAATTCCTAGATCTTCCTGGATGAAGGGTTCTCCGCCTTTCTTTTTTTGGCTTGTGCCCAAGATACATACTCTTATGTTTATCTAAAAGAACCAATATGATCTGCCATGGTTCTACCATCGTACAATTTACTGA…	ATGAGGGCCATATTTTGTGGCAATCTGGAGTTTGACGCTCGCCAGTCAGATGTGGAGCGGCTTTTCAGAAGATATGGGAAGGTTGATAGGGTGGATATGAAATCTGGCAGGATACTTGGAAATTCCTAG	MRAIFCGNLEFDARQSDVERLFRRYGKVDRVDMKSGRILGNS	1673	129	42	0	0	0.0329441
	Solyc01g091750	Solyc01g091750.10	TGATGGAGCCCCCCACCCCAAAAGAAGAGAGAGCAATAGTTCAAAGATCAAACGGCGTCGTCTTTGCGTCTCTCCTCCCAAATTGATCTAATATCTTGTCGTCATCTTCTGGGTTTCATCGATTTGGCTGTGGAAAAAAGCTTCAAAGGGGGAAAAGTACACAACATGAGGGCCATATTTTGTGGCAATCTGGAGTTTGACGCTCGCCAGTCAGATGTGGAGCGGCTTTTCAGAAGATATGGGAAGGTTGATAGGGTGGATATGAAATCTGGTATACTTTCTTTTTCTTGACCTTAAGTTGTTTCTGGTTATTTTTTGAAAGGAAGCAATCTCTTAGAATAGAAGCCTATAGGGTCAAATTAAACTGTGTGTTTACATTTATTTCCAGCATGCCTATTA…	ATGAGGGCCATATTTTGTGGCAATCTGGAGTTTGACGCTCGCCAGTCAGATGTGGAGCGGCTTTTCAGAAGATATGGGAAGGTTGATAGGGTGGATATGAAATCTGGTATACTTTCTTTTTCTTGA	MRAIFCGNLEFDARQSDVERLFRRYGKVDRVDMKSGILSFS	2201	126	41	0.0107622	0	0
Gene name	geneID	isoformID	cDNA	CDS	protein sequence	cDNA length	CDS length	protein sequence length	Root	Fruit	Pollen
Sl-RS41	Solyc11g072340	Solyc11g072340.1	CTGTAAGATAGCGTCGAGAAAGATATTTTCACTCAGCCTCGAAGCTCTCGCTGTACTTCACCATTTCTTCAACTTTCGAAAGAGGTGGAAAGAGTTTTGAGATCTTCTACTCAGGTGGGATGAGGCCAATTTTCTGTGGGAATGTTGAGTATAATGCCAGACAGTCAGAGTTGGAGAGGCTTTTCAGAAGATATGGGAGAGTGGATAGAGTGGATATGAAATCTGGTTTTGCTTTTGTGTACATGGATGATGAAAGAGATGCCGAGGATGCTATTCGTGGACTTGACCGTATAGAGTTTGGCAGAAAGGGACGCAGACTTCGCATTGAATGGTCAAAGGAAGAGCGTAATGGTAGGAGGCCAGAGACTTCAAGGAAATCTTCATCTAGTGTCAAACCTT…	ATGAGGCCAATTTTCTGTGGGAATGTTGAGTATAATGCCAGACAGTCAGAGTTGGAGAGGCTTTTCAGAAGATATGGGAGAGTGGATAGAGTGGATATGAAATCTGGTTTTGCTTTTGTGTACATGGATGATGAAAGAGATGCCGAGGATGCTATTCGTGGACTTGACCGTATAGAGTTTGGCAGAAAGGGACGCAGACTTCGCATTGAATGGTCAAAGGAAGAGCGTAATGGTAGGAGGCCAGAGACTTCAAGGAAATCTTCATCTAGTGTCAAACCTTCAAAAACTTTGTTTGTCATAAATTTTGATCCATATAGTACTAGGAGCAGGGATATAGAGAGGCACTTTGATCCATATGGAAAAATACTCAATATAAGGATTAGAAGAAATTTTGCATTT…	MRPIFCGNVEYNARQSELERLFRRYGRVDRVDMKSGFAFVYMDDERDAEDAIRGLDRIEFGRKGRRLRIEWSKEERNGRRPETSRKSSSSVKPSKTLFVINFDPYSTRSRDIERHFDPYGKILNIRIRRNFAFVQYETQEDATRALDATNMSKLMDQVITVEYANKDDDDRRNGFSPDRNRDRGLKRGYDRGRSRSPYGRERGSPDYGRGRARSPSPIRQGRSSPDYGRRPSPNPNHRERDSEYGSGRSPNMRKERNPDHGNGHSPNPRRLRAGSENGEVHSPPEEGLLESGPSPPRVGRRGKYSPDDYRGRSRSPSPRSKPEEIGSPRYGAAESPLPERHRSLSPPTRERSRS	1498	1065	354	0.918684	0.709152	1
	Solyc11g072340	Solyc11g072340.2	CTGTAAGATAGCGTCGAGAAAGATATTTTCACTCAGCCTCGAAGCTCTCGCTGTACTTCACCATTTCTTCAACTTTCGAAAGAGGTGGAAAGAGTTTTGAGATCTTCTACTCAGGTGGGATGAGGCCAATTTTCTGTGGGAATGTTGAGTATAATGCCAGACAGTCAGAGTTGGAGAGGCTTTTCAGAAGATATGGGAGAGTGGATAGAGTGGATATGAAATCTGGTAAGCCTCGAAAATCTTGGTTTTATGTGTTATTTCTTACTTGATATTGGAGGTGCTAATTGGTCTTCTGGTTGGGTTTACTTCGTGTCCAGAACTATCTATCCACATCGACCTTTCTTGTCCTGAATCTCATTCCTACAAAATTATACATGCTAACTATACCAAAAAAAGTTT…	ATGAGGCCAATTTTCTGTGGGAATGTTGAGTATAATGCCAGACAGTCAGAGTTGGAGAGGCTTTTCAGAAGATATGGGAGAGTGGATAGAGTGGATATGAAATCTGGTAAGCCTCGAAAATCTTGGTTTTATGTGTTATTTCTTACTTGA	MRPIFCGNVEYNARQSELERLFRRYGRVDRVDMKSGKPRKSWFYVLFLT	2750	150	49	0.0591427	0.221839	0
	Solyc11g072340	Solyc11g072340.3	CTGTAAGATAGCGTCGAGAAAGATATTTTCACTCAGCCTCGAAGCTCTCGCTGTACTTCACCATTTCTTCAACTTTCGAAAGAGGTGGAAAGAGTTTTGAGATCTTCTACTCAGGTGGGATGAGGCCAATTTTCTGTGGGAATGTTGAGTATAATGCCAGACAGTCAGAGTTGGAGAGGCTTTTCAGAAGATATGGGAGAGTGGATAGAGTGGATATGAAATCTGGTAAGCCTCGAAAATCTTGGTTTTATGTGTTATTTCTTACTTGATATTGGAGGTGCTAATTGGTCTTCTGGTTGGGTTTACTTCGTGTCCAGAACTATCTATCCACATCGACCTTTCTTGTCCTGAATCTCATTCCTACAAAATTATACATGCTAACTATACCAAAAAAAGTTT…	ATGAGGCCAATTTTCTGTGGGAATGTTGAGTATAATGCCAGACAGTCAGAGTTGGAGAGGCTTTTCAGAAGATATGGGAGAGTGGATAGAGTGGATATGAAATCTGGTAAGCCTCGAAAATCTTGGTTTTATGTGTTATTTCTTACTTGA	MRPIFCGNVEYNARQSELERLFRRYGRVDRVDMKSGKPRKSWFYVLFLT	2944	150	49	0.0221735	0.069009	0
Gene name	geneID	isoformID	cDNA	CDS	protein sequence	cDNA length	CDS length	protein sequence length	Root	Fruit	Pollen
Sl-RS42	Solyc03g026240	Solyc03g026240.1	CTCCGCTTTGCTGTTGCAGTTAGGGTTTCTTCGAGACAAGGTTTAGCAGTCCCCGACATCTTCTGTTCAGGAAGGATGAGGCCAATTTTCTGTGGTAACTTTGAGTTTGAAACCAGACAGCCTGAGCTGGAAAGGCTTTTCAAAAGATACGGGAAGGTTGATAGGGTGGATATGAAGTCTGGTTTTGCTTTTGTTTATATGGATGATGAAAGAGATGCAAAGGATGCTATTCAGGGGCTTGACCGAATAGAATTTGGCAGAAAGGGACGGAGGCTTCGTGTTGAGTGGTCTAAGGAAGAACGGAGCAGGAAGCCTGAGGGTTCTAAAAAATCTTCATCAAGCTTCAGAGTTTCCAAGACCTTGTTTGTCATAAATTTTGATCCATATAATACTAGGACA…	ATGAGGCCAATTTTCTGTGGTAACTTTGAGTTTGAAACCAGACAGCCTGAGCTGGAAAGGCTTTTCAAAAGATACGGGAAGGTTGATAGGGTGGATATGAAGTCTGGTTTTGCTTTTGTTTATATGGATGATGAAAGAGATGCAAAGGATGCTATTCAGGGGCTTGACCGAATAGAATTTGGCAGAAAGGGACGGAGGCTTCGTGTTGAGTGGTCTAAGGAAGAACGGAGCAGGAAGCCTGAGGGTTCTAAAAAATCTTCATCAAGCTTCAGAGTTTCCAAGACCTTGTTTGTCATAAATTTTGATCCATATAATACTAGGACAAGGGATCTGGAAAGGCACTTTGATCCATATGGAAAAATACTCAATATAAGGATCCGAAGAAATTTTGGATTTATT…	MRPIFCGNFEFETRQPELERLFKRYGKVDRVDMKSGFAFVYMDDERDAKDAIQGLDRIEFGRKGRRLRVEWSKEERSRKPEGSKKSSSSFRVSKTLFVINFDPYNTRTRDLERHFDPYGKILNIRIRRNFGFIQFETQEDATRALDATNMSKLMDRVITVEYAIRDDDDRKNGYGPGKTYNQSPRRGYDRGRSRSPRGRDRLSPDYGRGRDRPSPDYGRGRDRPSPDYGRGRDRPISDFDRGRDRPNSDFGRGRDQLSPDYGRGPSRSPKHREGNSEYGRGHSPAVGKERNPGHGNVRSPSPRRERTGPGNGLMSSPLNISPGYGDGPSPSAQRERRDKYSPDGHNRGSSPGPKPEPVGSPVRDGRGSSE	1968	1113	370	0.835059	0.62518	0.0477477
	Solyc03g026240	Solyc03g026240.2	CTCCGCTTTGCTGTTGCAGTTAGGGTTTCTTCGAGACAAGGTTTAGCAGTCCCCGACATCTTCTGTTCAGGAAGGATGAGGCCAATTTTCTGTGGTAACTTTGAGTTTGAAACCAGACAGCCTGAGCTGGAAAGGCTTTTCAAAAGATACGGGAAGGTTGATAGGGTGGATATGAAGTCTGGATAACATTGCAATGTCCATACCCATTGCTGATGGACGGTGTCTATTTCATGTCCTGACCGTGACAAGTTTCTCTTCTTGTTTCAACAAGAGCTCTCTGATCCATCATGGCATCACAATTACATATTATTCTCAGTCACTATTGCCCTCCATTCCTCGTGAATTTTGCCCCACCTTCATTTTCAGACTTGTCACAATTCCGACCTCGAAGCTGAGGCT…	ATGAGGCCAATTTTCTGTGGTAACTTTGAGTTTGAAACCAGACAGCCTGAGCTGGAAAGGCTTTTCAAAAGATACGGGAAGGTTGATAGGGTGGATATGAAGTCTGGATAA	MRPIFCGNFEFETRQPELERLFKRYGKVDRVDMKSG	2274	111	36	0.119936	0.104073	0.392225
	Solyc03g026240	Solyc03g026240.3	CTCCGCTTTGCTGTTGCAGTTAGGGTTTCTTCGAGACAAGGTTTAGCAGTCCCCGACATCTTCTGTTCAGGAAGGATGAGGCCAATTTTCTGTGGTAACTTTGAGTTTGAAACCAGACAGCCTGAGCTGGAAAGGCTTTTCAAAAGATACGGGAAGGTTGATAGGGTGGATATGAAGTCTGGTAAGATTGTAACACATGTCAATTTTCTTTCATTGCCACTTGTCTTATTTCTAACCTTGTTCTGTAAATTTTCCTTTTTTGAATATGATGGACCCTGTTGGCGAGTTTAAGTTGTGGCGATAACTTGTTACGGACACTAACCCGTGGATTCATGGTGTACCATCTCTGATATAAACTTATATGTACTTTTGATTAATTGCTTGTCTTGTTAGGTGTTA…	ATGAGGCCAATTTTCTGTGGTAACTTTGAGTTTGAAACCAGACAGCCTGAGCTGGAAAGGCTTTTCAAAAGATACGGGAAGGTTGATAGGGTGGATATGAAGTCTGGTAAGATTGTAACACATGTCAATTTTCTTTCATTGCCACTTGTCTTATTTCTAACCTTGTTCTGTAAATTTTCCTTTTTTGAATATGATGGACCCTGTTGGCGAGTTTAA	MRPIFCGNFEFETRQPELERLFKRYGKVDRVDMKSGKIVTHVNFLSLPLVLFLTLFCKFSFFEYDGPCWRV	3083	216	71	0	0.206586	0.109002
	Solyc03g026240	Solyc03g026240.4	TTGGTGTGGCAGTTAGAAAAGAAAAGAAAAAGTGGAGGACTGGAAAGAGTAATTTTCGCTAAAGTATAACAAAACCTGACTTTTCAAAGATATTTTTCCCTCGGCCTCCGCGTCTCCGCTTTGCTGTTGCAGTTAGGGTTTCTTCGAGACAAGGTTTAGCAGTCCCCGACATCTTCTGTTCAGGAAGGATGAGGCCAATTTTCTGTGGTAACTTTGAGTTTGAAACCAGACAGCCTGAGCTGGAAAGGCTTTTCAAAAGATACGGGAAGGTTGATAGGGTGGATATGAAGTCTGGTAAGATTGTAACACATGTCAATTTTCTTTCATTGCCACTTGTCTTATTTCTAACCTTGTTCTGTAAATTTTCCTTTTTTGAATATGATGGACCCTGTTGGCGAG…	ATGAGGCCAATTTTCTGTGGTAACTTTGAGTTTGAAACCAGACAGCCTGAGCTGGAAAGGCTTTTCAAAAGATACGGGAAGGTTGATAGGGTGGATATGAAGTCTGGTAAGATTGTAACACATGTCAATTTTCTTTCATTGCCACTTGTCTTATTTCTAACCTTGTTCTGTAAATTTTCCTTTTTTGAATATGATGGACCCTGTTGGCGAGTTTAA	MRPIFCGNFEFETRQPELERLFKRYGKVDRVDMKSGKIVTHVNFLSLPLVLFLTLFCKFSFFEYDGPCWRV	3554	216	71	0	0	0.213063
	Solyc03g026240	Solyc03g026240.5	GGCCTCCGCGTCTCCGCTTTGCTGTTGCAGTTAGGGTTTCTTCGAGACAAGGTTTAGCAGTCCCCGACATCTTCTGTTCAGGAAGGATGAGGCCAATTTTCTGTGGTAACTTTGAGTTTGAAACCAGACAGCCTGAGCTGGAAAGGCTTTTCAAAAGATACGGGAAGGTTGATAGGGTGGATATGAAGTCTGGTAAGATTGTAACACATGTCAATTTTCTTTCATTGCCACTTGTCTTATTTCTAACCTTGTTCTGTAAATTTTCCTTTTTTGAATATGATGGACCCTGTTGGCGAGTTTAAGTTGTGGCGATAACTTGTTACGGACACTAACCCGTGGATTCATGGTGTACCATCTCTGATATAAACTTATATGTACTTTTGATTAATTGCTTGTCTT…	ATGAGGCCAATTTTCTGTGGTAACTTTGAGTTTGAAACCAGACAGCCTGAGCTGGAAAGGCTTTTCAAAAGATACGGGAAGGTTGATAGGGTGGATATGAAGTCTGGTAAGATTGTAACACATGTCAATTTTCTTTCATTGCCACTTGTCTTATTTCTAACCTTGTTCTGTAAATTTTCCTTTTTTGAATATGATGGACCCTGTTGGCGAGTTTAA	MRPIFCGNFEFETRQPELERLFKRYGKVDRVDMKSGKIVTHVNFLSLPLVLFLTLFCKFSFFEYDGPCWRV	3207	216	71	0.0450046	0	0.0611424
	Solyc03g026240	Solyc03g026240.6	CTCCGCTTTGCTGTTGCAGTTAGGGTTTCTTCGAGACAAGGTTTAGCAGTCCCCGACATCTTCTGTTCAGGAAGGATGAGGCCAATTTTCTGTGGTAACTTTGAGTTTGAAACCAGACAGCCTGAGCTGGAAAGGCTTTTCAAAAGATACGGGAAGGTTGATAGGGTGGATATGAAGTCTGATGGTCTGGCCAGGTGTTATTTTGCCAATTGTTCATCAATCCGAGTAAGACGGAGCCCACCACTATTGACTACCGGTAAAACTGGGCCAGATTATGTGAAGTCCCTGTCTTGCTATGCTCAGCATAGCAAGAAACGATAAAGCTGATGGTTGCAAAGCGATTGAGTGATGAAATATGAACAAGGTTATTGCATCCCTTGGCCCGCTCTGTGTTTTCAG…	ATGAGGCCAATTTTCTGTGGTAACTTTGAGTTTGAAACCAGACAGCCTGAGCTGGAAAGGCTTTTCAAAAGATACGGGAAGGTTGATAGGGTGGATATGAAGTCTGATGGTCTGGCCAGGTGTTATTTTGCCAATTGTTCATCAATCCGAGTAAGACGGAGCCCACCACTATTGACTACCGGTAAAACTGGGCCAGATTATGTGAAGTCCCTGTCTTGCTATGCTCAGCATAGCAAGAAACGATAA	MRPIFCGNFEFETRQPELERLFKRYGKVDRVDMKSDGLARCYFANCSSIRVRRSPPLLTTGKTGPDYVKSLSCYAQHSKKR	2617	246	81	0	0.0641613	0
	Solyc03g026240	Solyc03g026240.7	TTGGTGTGGCAGTTAGAAAAGAAAAGAAAAAGTGGAGGACTGGAAAGAGTAATTTTCGCTAAAGTATAACAAAACCTGACTTTTCAAAGATATTTTTCCCTCGGCCTCCGCGTCTCCGCTTTGCTGTTGCAGTTAGGGTTTCTTCGAGACAAGGTTTAGCAGTCCCCGACATCTTCTGTTCAGGAAGGATGAGGCCAATTTTCTGTGGTAACTTTGAGTTTGAAACCAGACAGCCTGAGCTGGAAAGGCTTTTCAAAAGATACGGGAAGGTTGATAGGGTGGATATGAAGTCTGTTTAAGTTGTGGCGATAACTTGTTACGGACACTAACCCGTGGATTCATGGTGTACCATCTCTGATATAAACTTATATGTACTTTTGATTAATTGCTTGTCTTGTT…	ATGAGGCCAATTTTCTGTGGTAACTTTGAGTTTGAAACCAGACAGCCTGAGCTGGAAAGGCTTTTCAAAAGATACGGGAAGGTTGATAGGGTGGATATGAAGTCTGTTTAA	MRPIFCGNFEFETRQPELERLFKRYGKVDRVDMKSV	3140	111	36	0	0	0.0620928
	Solyc03g026240	Solyc03g026240.8	TTGGTGTGGCAGTTAGAAAAGAAAAGAAAAAGTGGAGGACTGGAAAGAGTAATTTTCGCTAAAGTATAACAAAACCTGACTTTTCAAAGATATTTTTCCCTCGGCCTCCGCGTCTCCGCTTTGCTGTTGCAGTTAGGGTTTCTTCGAGACAAGGTTTAGCAGTCCCCGACATCTTCTGTTCAGGAAGGATGAGGCCAATTTTCTGTGGTAACTTTGAGTTTGAAACCAGACAGCCTGAGCTGGAAAGGCTTTTCAAAAGATACGGGAAGGTTGATAGGGTGGATATGAAGTCTGTTTAAGTTGTGGCGATAACTTGTTACGGACACTAACCCGTGGATTCATGGTGTACCATCTCTGATATAAACTTATATGTACTTTTGATTAATTGCTTGTCTTGTT…	ATGAGGCCAATTTTCTGTGGTAACTTTGAGTTTGAAACCAGACAGCCTGAGCTGGAAAGGCTTTTCAAAAGATACGGGAAGGTTGATAGGGTGGATATGAAGTCTGTTTAA	MRPIFCGNFEFETRQPELERLFKRYGKVDRVDMKSV	3221	111	36	0	0	0.0342351
	Solyc03g026240	Solyc03g026240.9	TTGGTGTGGCAGTTAGAAAAGAAAAGAAAAAGTGGAGGACTGGAAAGAGTAATTTTCGCTAAAGTATAACAAAACCTGACTTTTCAAAGATATTTTTCCCTCGGCCTCCGCGTCTCCGCTTTGCTGTTGCAGTTAGGGTTTCTTCGAGACAAGGTTTAGCAGTCCCCGACATCTTCTGTTCAGGAAGGATGAGGCCAATTTTCTGTGGTAACTTTGAGTTTGAAACCAGACAGCCTGAGCTGGAAAGGCTTTTCAAAAGATACGGGAAGGTTGATAGGGTGGATATGAAGTCTGTTTAAGTTGTGGCGATAACTTGTTACGGACACTAACCCGTGGATTCATGGTGTACCATCTCTGATATAAACTTATATGTACTTTTGATTAATTGCTTGTCTTGTT…	ATGAGGCCAATTTTCTGTGGTAACTTTGAGTTTGAAACCAGACAGCCTGAGCTGGAAAGGCTTTTCAAAAGATACGGGAAGGTTGATAGGGTGGATATGAAGTCTGTTTAA	MRPIFCGNFEFETRQPELERLFKRYGKVDRVDMKSV	3236	111	36	0	0	0.00576967
	Solyc03g026240	Solyc03g026240.10	TTGGTGTGGCAGTTAGAAAAGAAAAGAAAAAGTGGAGGACTGGAAAGAGTAATTTTCGCTAAAGTATAACAAAACCTGACTTTTCAAAGATATTTTTCCCTCGGCCTCCGCGTCTCCGCTTTGCTGTTGCAGTTAGGGTTTCTTCGAGACAAGGTTTAGCAGTCCCCGACATCTTCTGTTCAGGAAGGATGAGGCCAATTTTCTGTGGTAACTTTGAGTTTGAAACCAGACAGCCTGAGCTGGAAAGGCTTTTCAAAAGATACGGGAAGGTTGATAGGGTGGATATGAAGTCTGGTAAGATTGTAACACATGTCAATTTTCTTTCATTGCCACTTGTCTTATTTCTAACCTTGTTCTGTAAATTTTCCTTTTTTGAATATGATGGACCCTGTTGGCGAG…	ATGAGGCCAATTTTCTGTGGTAACTTTGAGTTTGAAACCAGACAGCCTGAGCTGGAAAGGCTTTTCAAAAGATACGGGAAGGTTGATAGGGTGGATATGAAGTCTGGTAAGATTGTAACACATGTCAATTTTCTTTCATTGCCACTTGTCTTATTTCTAACCTTGTTCTGTAAATTTTCCTTTTTTGAATATGATGGACCCTGTTGGCGAGTTTAA	MRPIFCGNFEFETRQPELERLFKRYGKVDRVDMKSGKIVTHVNFLSLPLVLFLTLFCKFSFFEYDGPCWRV	3341	216	71	0	0	0.0118769
	Solyc03g026240	Solyc03g026240.11	TTGGTGTGGCAGTTAGAAAAGAAAAGAAAAAGTGGAGGACTGGAAAGAGTAATTTTCGCTAAAGTATAACAAAACCTGACTTTTCAAAGATATTTTTCCCTCGGCCTCCGCGTCTCCGCTTTGCTGTTGCAGTTAGGGTTTCTTCGAGACAAGGTTTAGCAGTCCCCGACATCTTCTGTTCAGGAAGGATGAGGCCAATTTTCTGTGGTAACTTTGAGTTTGAAACCAGACAGCCTGAGCTGGAAAGGCTTTTCAAAAGATACGGGAAGGTTGATAGGGTGGATATGAAGTCTGGATAACATTGCAATGTCCATACCCATTGCTGATGGACGGTGTCTATTTCATGTCCTGACCGTGACAAGTTTCTCTTCTTGTTTCAACAAGAGCTCTCTGATCCAT…	ATGAGGCCAATTTTCTGTGGTAACTTTGAGTTTGAAACCAGACAGCCTGAGCTGGAAAGGCTTTTCAAAAGATACGGGAAGGTTGATAGGGTGGATATGAAGTCTGGATAA	MRPIFCGNFEFETRQPELERLFKRYGKVDRVDMKSG	2532	111	36	0	0	0.0209992
	Solyc03g026240	Solyc03g026240.12	TTGGTGTGGCAGTTAGAAAAGAAAAGAAAAAGTGGAGGACTGGAAAGAGTAATTTTCGCTAAAGTATAACAAAACCTGACTTTTCAAAGATATTTTTCCCTCGGCCTCCGCGTCTCCGCTTTGCTGTTGCAGTTAGGGTTTCTTCGAGACAAGGTTTAGCAGTCCCCGACATCTTCTGTTCAGGAAGGATGAGGCCAATTTTCTGTGGTAACTTTGAGTTTGAAACCAGACAGCCTGAGCTGGAAAGGCTTTTCAAAAGATACGGGAAGGTTGATAGGGTGGATATGAAGTCTGTTTAAGTTGTGGCGATAACTTGTTACGGACACTAACCCGTGGATTCATGGTGTACCATCTCTGATATAAACTTATATGTACTTTTGATTAATTGCTTGTCTTGTT…	ATGAGGCCAATTTTCTGTGGTAACTTTGAGTTTGAAACCAGACAGCCTGAGCTGGAAAGGCTTTTCAAAAGATACGGGAAGGTTGATAGGGTGGATATGAAGTCTGTTTAA	MRPIFCGNFEFETRQPELERLFKRYGKVDRVDMKSV	3317	111	36	0	0	0.00345168
	Solyc03g026240	Solyc03g026240.13	TTGGTGTGGCAGTTAGAAAAGAAAAGAAAAAGTGGAGGACTGGAAAGAGTAATTTTCGCTAAAGTATAACAAAACCTGACTTTTCAAAGATATTTTTCCCTCGGCCTCCGCGTCTCCGCTTTGCTGTTGCAGTTAGGGTTTCTTCGAGACAAGGTTTAGCAGTCCCCGACATCTTCTGTTCAGGAAGGATGAGGCCAATTTTCTGTGGTAACTTTGAGTTTGAAACCAGACAGCCTGAGCTGGAAAGGCTTTTCAAAAGATACGGGAAGGTTGATAGGGTGGATATGAAGTCTGGTAAGATTGTAACACATGTCAATTTTCTTTCATTGCCACTTGTCTTATTTCTAACCTTGTTCTGTAAATTTTCCTTTTTTGAATATGATGGACCCTGTTGGCGAG…	ATGAGGCCAATTTTCTGTGGTAACTTTGAGTTTGAAACCAGACAGCCTGAGCTGGAAAGGCTTTTCAAAAGATACGGGAAGGTTGATAGGGTGGATATGAAGTCTGGTAAGATTGTAACACATGTCAATTTTCTTTCATTGCCACTTGTCTTATTTCTAACCTTGTTCTGTAAATTTTCCTTTTTTGAATATGATGGACCCTGTTGGCGAGTTTAA	MRPIFCGNFEFETRQPELERLFKRYGKVDRVDMKSGKIVTHVNFLSLPLVLFLTLFCKFSFFEYDGPCWRV	3422	216	71	0	0	0.00715396
	Solyc03g026240	Solyc03g026240.14	TTGGTGTGGCAGTTAGAAAAGAAAAGAAAAAGTGGAGGACTGGAAAGAGTAATTTTCGCTAAAGTATAACAAAACCTGACTTTTCAAAGATATTTTTCCCTCGGCCTCCGCGTCTCCGCTTTGCTGTTGCAGTTAGGGTTTCTTCGAGACAAGGTTTAGCAGTCCCCGACATCTTCTGTTCAGGAAGGATGAGGCCAATTTTCTGTGGTAACTTTGAGTTTGAAACCAGACAGCCTGAGCTGGAAAGGCTTTTCAAAAGATACGGGAAGGTTGATAGGGTGGATATGAAGTCTGGTTTTGCTTTTGTTTATATGGATGATGAAAGAGATGCAAAGGATGCTATTCAGGGGCTTGACCGAATAGAATTTGGCAGAAAGGGACGGAGGCTTCGTGTTGAGT…	ATGAGGCCAATTTTCTGTGGTAACTTTGAGTTTGAAACCAGACAGCCTGAGCTGGAAAGGCTTTTCAAAAGATACGGGAAGGTTGATAGGGTGGATATGAAGTCTGGTTTTGCTTTTGTTTATATGGATGATGAAAGAGATGCAAAGGATGCTATTCAGGGGCTTGACCGAATAGAATTTGGCAGAAAGGGACGGAGGCTTCGTGTTGAGTGGTCTAAGGAAGAACGGAGCAGGAAGCCTGAGGGTTCTAAAAAATCTTCATCAAGCTTCAGAGTTTCCAAGACCTTGTTTGTCATAAATTTTGATCCATATAATACTAGGACAAGGGATCTGGAAAGGCACTTTGATCCATATGGAAAAATACTCAATATAAGGATCCGAAGAAATTTTGGATTTATT…	MRPIFCGNFEFETRQPELERLFKRYGKVDRVDMKSGFAFVYMDDERDAKDAIQGLDRIEFGRKGRRLRVEWSKEERSRKPEGSKKSSSSFRVSKTLFVINFDPYNTRTRDLERHFDPYGKILNIRIRRNFGFIQFETQEDATRALDATNMSKLMDRVITVEYAIRDDDDRKNGYGPGKTYNQSPRRGYDRGRSRSPRGRDRLSPDYGRGRDRPSPDYGRGRDRPSPDYGRGRDRPISDFDRGRDRPNSDFGRGRDQLSPDYGRGPSRSPKHREGNSEYGRGHSPAVGKERNPGHGNVRSPSPRRERTGPGNGLMSSPLNISPGYGDGPSPSAQRERRDKYSPDGHNRGSSPGPKPEPVGSPVRDGRGSSE	2226	1113	370	0	0	0.00112937
	Solyc03g026240	Solyc03g026240.15	TTGGTGTGGCAGTTAGAAAAGAAAAGAAAAAGTGGAGGACTGGAAAGAGTAATTTTCGCTAAAGTATAACAAAACCTGACTTTTCAAAGATATTTTTCCCTCGGCCTCCGCGTCTCCGCTTTGCTGTTGCAGTTAGGGTTTCTTCGAGACAAGGTTTAGCAGTCCCCGACATCTTCTGTTCAGGAAGGATGAGGCCAATTTTCTGTGGTAACTTTGAGTTTGAAACCAGACAGCCTGAGCTGGAAAGGCTTTTCAAAAGATACGGGAAGGTTGATAGGGTGGATATGAAGTCTGGTAAGATTGTAACACATGTCAATTTTCTTTCATTGCCACTTGTCTTATTTCTAACCTTGTTCTGTAAATTTTCCTTTTTTGAATATGATGGACCCTGTTGGCGAG…	ATGAGGCCAATTTTCTGTGGTAACTTTGAGTTTGAAACCAGACAGCCTGAGCTGGAAAGGCTTTTCAAAAGATACGGGAAGGTTGATAGGGTGGATATGAAGTCTGGTAAGATTGTAACACATGTCAATTTTCTTTCATTGCCACTTGTCTTATTTCTAACCTTGTTCTGTAAATTTTCCTTTTTTGAATATGATGGACCCTGTTGGCGAGTTTAA	MRPIFCGNFEFETRQPELERLFKRYGKVDRVDMKSGKIVTHVNFLSLPLVLFLTLFCKFSFFEYDGPCWRV	3650	216	71	0	0	0.0301114

## Sheet: SR
Gene name	geneID	isoformID	cDNA	CDS	protein sequence	cDNA length	CDS length	protein sequence length	Root	Fruit	Pollen
Sl-SR32	Solyc03g082380	Solyc03g082380.1	AGAAGTGCAGCACAGCACCAGGAGAGAGAACCCGACAAGAACCGGAGAAGAAGTTGAACATCAATTTCATCTGAATTTCGCCGAGCCCTAATTGAAATTCCAGTTTTCTGTGAATCCTCCCTTCATTGCTGAGAATGAGTGGCCGCTTTTCACGCTCAATCTACGTTGGCAACCTACCAGCAGATATAAAGGAACTGGAAGTTGAAGATCTGTTCTACAAGTATGGTCGTATATTGGACATTGAGTTGAAGATTCCACCTCGCCCTCCTTGCTACTGTTTTGTGGAGTTTGAAAGTTCTCGAGATGCTGAAGATGCCATCAGGGGTAGGGATGGCTACAACTTTGATGGCTGTAGGCTGAGGGTTGAGCTTGCTCATGGAGGAAGAGGGCCATCATCTT…	ATGAGTGGCCGCTTTTCACGCTCAATCTACGTTGGCAACCTACCAGCAGATATAAAGGAACTGGAAGTTGAAGATCTGTTCTACAAGTATGGTCGTATATTGGACATTGAGTTGAAGATTCCACCTCGCCCTCCTTGCTACTGTTTTGTGGAGTTTGAAAGTTCTCGAGATGCTGAAGATGCCATCAGGGGTAGGGATGGCTACAACTTTGATGGCTGTAGGCTGAGGGTTGAGCTTGCTCATGGAGGAAGAGGGCCATCATCTTCAAGTGATCGCAGAGGCAGTTATGGCAGCGGTGGCGGTGGAGGTGGAGGGCGCCATGGCATTTCTCGGCATTCTGATTACCGAGTTATTATTCGAGGTCTTCCATCTTCTGCTTCTTGGCAAGATTTGAAGGAT…	MSGRFSRSIYVGNLPADIKELEVEDLFYKYGRILDIELKIPPRPPCYCFVEFESSRDAEDAIRGRDGYNFDGCRLRVELAHGGRGPSSSSDRRGSYGSGGGGGGGRHGISRHSDYRVIIRGLPSSASWQDLKDHMRKAGDVCFAEVSRDSEGTFGLVDYTNYEDMKYAIRKLDDTEFRNPWTRTYIRVREYKGSPSRSRSRSRSRSRSRSRSRSKTPRKSRRSPARSISRSPPPKSRSASPVKSTRSRSLSRSMSRSRSRSRSRSRSKSRSPSRSRSASPQQARSNSG	1342	867	288	1	0.896003	0.780374
	Solyc03g082380	Solyc03g082380.2	AGAAGTGCAGCACAGCACCAGGAGAGAGAACCCGACAAGAACCGGAGAAGAAGTTGAACATCAATTTCATCTGAATTTCGCCGAGCCCTAATTGAAATTCCAGGTAATATTTAGAAGATTTTTTTCTCACAGCTCTGTTCTAAGATAAGGGCACATTTGTTAATTTCTAAGAAGGGTCGAGGGTGGAAGAAACCCTAGTTACGCATCTGTAAAAATCTTACCGAATTTAGCTATTTCTGTATTTTCTGGATGTTCTGTGTTGCGAATTGATCGTTTTCTGTTTGTGGCAGAAATGGGTTCATTTCGTAATCCCAGGGTTTGTTTTAGCCTGGGTGTTGCTTCTCATTGTTCGTTGGCTTTTGCTAGAAAAGATCGAACTTTTATGGGTCATATTTGTGA…	ATGAGTGGCCGCTTTTCACGCTCAATCTACGTTGGCAACCTACCAGCAGATATAAAGGAACTGGAAGTTGAAGATCTGTTCTACAAGTATGGTCGTATATTGGACATTGAGTTGAAGATTCCACCTCGCCCTCCTTGCTACTGTTTTGTGGAGTTTGAAAGTTCTCGAGATGCTGAAGATGCCATCAGGGGTAGGGATGGCTACAACTTTGATGGCTGTAGGCTGAGGGTTGAGCTTGCTCATGGAGGAAGAGGGCCATCATCTTCAAGTGATCGCAGAGGCAGTTATGGCAGCGGTGGCGGTGGAGGTGGAGGGCGCCATGGCATTTCTCGGCATTCTGATTACCGAGTTATTATTCGAGGTCTTCCATCTTCTGCTTCTTGGCAAGATTTGAAGGAT…	MSGRFSRSIYVGNLPADIKELEVEDLFYKYGRILDIELKIPPRPPCYCFVEFESSRDAEDAIRGRDGYNFDGCRLRVELAHGGRGPSSSSDRRGSYGSGGGGGGGRHGISRHSDYRVIIRGLPSSASWQDLKDHMRKAGDVCFAEVSRDSEGTFGLVDYTNYEDMKYAIRKLDDTEFRNPWTRTYIRVREYKGSPSRSRSRSRSRSRSRSRSRSKTPRKSRRSPARSISRSPPPKSRSASPVKSTRSRSLSRSMSRSRSRSRSRSRSKSRSPSRSRSASPQQARSNSG	3378	867	288	0	0.0837017	0.219626
	Solyc03g082380	Solyc03g082380.3	AGAAGTGCAGCACAGCACCAGGAGAGAGAACCCGACAAGAACCGGAGAAGAAGTTGAACATCAATTTCATCTGAATTTCGCCGAGCCCTAATTGAAATTCCAGGTAATATTTAGAAGATTTTTTTCTCACAGCTCTGTTCTAAGATAAGGGCACATTTGTTAATTTCTAAGAAGGGTCGAGGGTGGAAGAAACCCTAGTTACGCATCTGTAAAAATCTTACCGAATTTAGCTATTTCTGTATTTTCTGGATGTTCTGTGTTGCGAATTGATCGTTTTCTGTTTGTGGCAGAAATGGGTTCATTTCGTAATCCCAGGGTTTGTTTTAGCCTGGGTGTTGCTTCTCATTGTTCGTTGGCTTTTGCTAGAAAAGATCGAACTTTTATGGGTCATATTTGTGA…	ATGAGTGGCCGCTTTTCACGCTCAATCTACGTTGGCAACCTACCAGCAGATATAAAGGAACTGGAAGTTGAAGATCTGTTCTACAAGTATGGTCGTATATTGGACATTGAGTTGAAGATTCCACCTCGCCCTCCTTGCTACTGTTTTGTGGAGTTTGAAAGTTCTCGAGATGCTGAAGATGCCATCAGGGGTAGGGATGGCTACAACTTTGATGGCTGTAGGCTGAGGGTTGAGCTTGCTCATGGAGGAAGAGGGCCATCATCTTCAAGTGATCGCAGAGGCAGTTATGGCAGCGGTGGCGGTGGAGGTGGAGGGCGCCATGGCATTTCTCGGCATTCTGATTACCGAGTTATTATTCGAGGTCTTCCATCTTCTGCTTCTTGGCAAGATTTGAAGGAT…	MSGRFSRSIYVGNLPADIKELEVEDLFYKYGRILDIELKIPPRPPCYCFVEFESSRDAEDAIRGRDGYNFDGCRLRVELAHGGRGPSSSSDRRGSYGSGGGGGGGRHGISRHSDYRVIIRGLPSSASWQDLKDHMRKAGDVCFAEVSRDSEGTFGLVDYTNYEDMKYAIRKLDDTEFRNPWTRTYIRVREYKGSPSRSRSRSRSRSRSRSRSRSKTPRKSRRSPARSISRSPPPKSRSASPVKSTRSRSLSRSMSRSRSRSRSRSRSKSRSPSRSRSASPQQARSNSG	3265	867	288	0	0.0202957	0
	geneID	isoformID	cDNA	CDS	protein sequence	cDNA length	CDS length	protein sequence length	Root	Fruit	Pollen
Sl-SR33	Solyc01g099810	Solyc01g099810.1	TTCCATTTTTTGCTTTCTACGCAACCTGTCGTCGTTGTATATCTTCTAGTTTGGCCATTCCTTAAGTCTTTCACGGATGAGTTACAGTCAACTTTGGCAATATGGGTCGTCTAAGTCGGACTATCTACGTTGGAAATCTTCCTGGTGATATTCGGGAGAGAGAAGTAGAAGATTTGTTTTACAAGTATGGTCCCATTGTGGAAATTGATTTGAAAGTTCCACCTAGACCACCTGGTTATGCGTTCGTAGAGTTTGAAGATCCTCGTGATGCTGATGATGCCATTCGTGGGCGTGATGGCTATGACTTTGACGGGCATCGCTTGCGAGTTGAACTTGCACATGGTGGGCGAGGATCATCATCATATGATCGCCACAGTAGTTACAGTAGTGCGAGTCGCA…	ATGGGTCGTCTAAGTCGGACTATCTACGTTGGAAATCTTCCTGGTGATATTCGGGAGAGAGAAGTAGAAGATTTGTTTTACAAGTATGGTCCCATTGTGGAAATTGATTTGAAAGTTCCACCTAGACCACCTGGTTATGCGTTCGTAGAGTTTGAAGATCCTCGTGATGCTGATGATGCCATTCGTGGGCGTGATGGCTATGACTTTGACGGGCATCGCTTGCGAGTTGAACTTGCACATGGTGGGCGAGGATCATCATCATATGATCGCCACAGTAGTTACAGTAGTGCGAGTCGCAGTGGACTTTCTAGGCGCTCTGACTATCGCGTACTGGTCTCTGGACTACCGTCTTCTGCCTCATGGCAAGACTTGAAGGATCATATGCGACGAGCTGGAGAT…	MGRLSRTIYVGNLPGDIREREVEDLFYKYGPIVEIDLKVPPRPPGYAFVEFEDPRDADDAIRGRDGYDFDGHRLRVELAHGGRGSSSYDRHSSYSSASRSGLSRRSDYRVLVSGLPSSASWQDLKDHMRRAGDVCFSQVFRDRDGMRGIVDYTNYDDMRYAIKKLDDSLFRNQFSRAYIRVDKYDKRHSYSRSPSPYNSRSRSYSRSRSPRRSYSSQSGSVSPRGKYSRRSVSISPSRAFSPALSLSRSLSRSRSPLSPPPRWRHRRSPSRSRSQSYSRSSGLSE	1306	858	285	0.252606	0.316297	0.349936
	Solyc01g099810	Solyc01g099810.2	TTCCATTTTTTGCTTTCTACGCAACCTGTCGTCGTTGTATATCTTCTAGGCAATATGGGTCGTCTAAGTCGGACTATCTACGTTGGAAATCTTCCTGGTGATATTCGGGAGAGAGAAGTAGAAGATTTGTTTTACAAGTATGGTCCCATTGTGGAAATTGATTTGAAAGTTCCACCTAGACCACCTGGTTATGCGTTCGTAGAGTTTGAAGATCCTCGTGATGCTGATGATGCCATTCGTGGGCGTGATGGCTATGACTTTGACGGGCATCGCTTGCGAGTTGAACTTGCACATGGTGGGCGAGGATCATCATCATATGATCGCCACAGTAGTTACAGTAGTGCGAGTCGCAGTGGACTTTCTAGGCGCTCTGACTATCGCGTACTGGTCTCTGGACTA…	ATGGGTCGTCTAAGTCGGACTATCTACGTTGGAAATCTTCCTGGTGATATTCGGGAGAGAGAAGTAGAAGATTTGTTTTACAAGTATGGTCCCATTGTGGAAATTGATTTGAAAGTTCCACCTAGACCACCTGGTTATGCGTTCGTAGAGTTTGAAGATCCTCGTGATGCTGATGATGCCATTCGTGGGCGTGATGGCTATGACTTTGACGGGCATCGCTTGCGAGTTGAACTTGCACATGGTGGGCGAGGATCATCATCATATGATCGCCACAGTAGTTACAGTAGTGCGAGTCGCAGTGGACTTTCTAGGCGCTCTGACTATCGCGTACTGGTCTCTGGACTACCGTCTTCTGCCTCATGGCAAGACTTGAAGGATCATATGCGACGAGCTGGAGAT…	MGRLSRTIYVGNLPGDIREREVEDLFYKYGPIVEIDLKVPPRPPGYAFVEFEDPRDADDAIRGRDGYDFDGHRLRVELAHGGRGSSSYDRHSSYSSASRSGLSRRSDYRVLVSGLPSSASWQDLKDHMRRAGDVCFSQVFRDRDGMRGIVDYTNYDDMRYAIKKLDDSLFRNQFSRAYIRVDKYDKRHSYSRSPSPYNSRSRSYSRSRSPRRSYSSQSGSVSPRGKYSRRSVSISPSRAFSPALSLSRSLSRSRSPLSPPPRWRHRRSPSRSRSQSYSRSSGLSE	1259	858	285	0.657262	0.348563	0.380182
	Solyc01g099810	Solyc01g099810.3	TTCCATTTTTTGCTTTCTACGCAACCTGTCGTCGTTGTATATCTTCTAGTTTGGCCATTCCTTAAGTCTTTCACGGATGAGTTACAGTCAACTTTGGCAATATGGGTCGTCTAAGTCGGACTATCTACGTTGGAAATCTTCCTGGTGATATTCGGGAGAGAGAAGTAGAAGATTTGTTTTACAAGTATGGTCCCATTGTGGAAATTGATTTGAAAGTTCCACCTAGACCACCTGGTTATGCGTTCGTAGAGTTTGAAGATCCTCGTGATGCTGATGATGCCATTCGTGGGCGTGATGGCTATGACTTTGACGGGCATCGCTTGCGAGTTGAACTTGCACATGGTGGGCGAGGATCATCATCATATGATCGCCACAGTAGTTACAGTAGTGCGAGTCGCA…	ATGGGTCGTCTAAGTCGGACTATCTACGTTGGAAATCTTCCTGGTGATATTCGGGAGAGAGAAGTAGAAGATTTGTTTTACAAGTATGGTCCCATTGTGGAAATTGATTTGAAAGTTCCACCTAGACCACCTGGTTATGCGTTCGTAGAGTTTGAAGATCCTCGTGATGCTGATGATGCCATTCGTGGGCGTGATGGCTATGACTTTGACGGGCATCGCTTGCGAGTTGAACTTGCACATGGTGGGCGAGGATCATCATCATATGATCGCCACAGTAGTTACAGTAGTGCGAGTCGCAGTGGACTTTCTAGGCGCTCTGACTATCGCGTACTGGTCTCTGGACTACCGTCTTCTGCCTCATGGCAAGACTTGAAGGATCATATGCGACGAGCTGGAGAT…	MGRLSRTIYVGNLPGDIREREVEDLFYKYGPIVEIDLKVPPRPPGYAFVEFEDPRDADDAIRGRDGYDFDGHRLRVELAHGGRGSSSYDRHSSYSSASRSGLSRRSDYRVLVSGLPSSASWQDLKDHMRRAGDVCFSQVFRDRDGMRGIVDYTNYDDMRYAIKKLDDSLFRNQFSRAYIRVDKYDKRHSYSRSPSPYNSRSRSYSRSRSPRRSYSSQSGSVSPRGKYSRRSVSISPSRAFSPALSLSRSGFRGDLGIAI	1831	780	259	0.0109337	0.0664115	1.31672e-19
	Solyc01g099810	Solyc01g099810.4	TTCCATTTTTTGCTTTCTACGCAACCTGTCGTCGTTGTATATCTTCTAGGCAATATGGGTCGTCTAAGTCGGACTATCTACGTTGGAAATCTTCCTGGTGATATTCGGGAGAGAGAAGTAGAAGATTTGTTTTACAAGTATGGTCCCATTGTGGAAATTGATTTGAAAGTTCCACCTAGACCACCTGGTTATGCGTTCGTAGAGTTTGAAGATCCTCGTGATGCTGATGATGCCATTCGTGGGCGTGATGGCTATGACTTTGACGGGCATCGCTTGCGAGTTGAACTTGCACATGGTGGGCGAGGATCATCATCATATGATCGCCACAGTAGTTACAGTAGTGCGAGTCGCAGTGGACTTTCTAGGCGCTCTGACTATCGCGTACTGGTCTCTGGACTA…	ATGGGTCGTCTAAGTCGGACTATCTACGTTGGAAATCTTCCTGGTGATATTCGGGAGAGAGAAGTAGAAGATTTGTTTTACAAGTATGGTCCCATTGTGGAAATTGATTTGAAAGTTCCACCTAGACCACCTGGTTATGCGTTCGTAGAGTTTGAAGATCCTCGTGATGCTGATGATGCCATTCGTGGGCGTGATGGCTATGACTTTGACGGGCATCGCTTGCGAGTTGAACTTGCACATGGTGGGCGAGGATCATCATCATATGATCGCCACAGTAGTTACAGTAGTGCGAGTCGCAGTGGACTTTCTAGGCGCTCTGACTATCGCGTACTGGTCTCTGGACTACCGTCTTCTGCCTCATGGCAAGACTTGAAGGATCATATGCGACGAGCTGGAGAT…	MGRLSRTIYVGNLPGDIREREVEDLFYKYGPIVEIDLKVPPRPPGYAFVEFEDPRDADDAIRGRDGYDFDGHRLRVELAHGGRGSSSYDRHSSYSSASRSGLSRRSDYRVLVSGLPSSASWQDLKDHMRRAGDVCFSQVFRDRDGMRGIVDYTNYDDMRYAIKKLDDSLFRNQFSRAYIRVDKYDKRHSYSRSPSPYNSRSRSYSRSRSPRRSYSSQSGSVSPRGKYSRRSVSISPSRAFSPALSLSRSGFRGDLGIAI	1784	780	259	0.0237451	0.0672704	6.24196e-22
	Solyc01g099810	Solyc01g099810.5	ATCAACTCTAATCTTCTTCCATTTTTTGCTTTCTACGCAACCTGTCGTCGTTGTATATCTTCTAGTTTGGCCATTCCTTAAGTCTTTCACGGATGAGTTACAGTCAACTTTGGCAATATGGGTCGTCTAAGTCGGACTATCTACGTTGGAAATCTTCCTGGTGATATTCGGGAGAGAGAAGTAGAAGATTTGTTTTACAAGTATGGTCCCATTGTGGAAATTGATTTGAAAGTTCCACCTAGACCACCTGGTTATGCGTTCGTAGAGTTTGAAGATCCTCGTGATGCTGATGATGCCATTCGTGGGCGTGATGGCTATGACTTTGACGGGCATCGCTTGCGAGTTGAACTTGCACATGGTGGGCGAGGATCATCATCATATGATCGCCACAGTAGTTAC…	ATGGGTCGTCTAAGTCGGACTATCTACGTTGGAAATCTTCCTGGTGATATTCGGGAGAGAGAAGTAGAAGATTTGTTTTACAAGTATGGTCCCATTGTGGAAATTGATTTGAAAGTTCCACCTAGACCACCTGGTTATGCGTTCGTAGAGTTTGAAGATCCTCGTGATGCTGATGATGCCATTCGTGGGCGTGATGGCTATGACTTTGACGGGCATCGCTTGCGAGTTGAACTTGCACATGGTGGGCGAGGATCATCATCATATGATCGCCACAGTAGTTACAGTAGTGCGAGTCGCAGTGGACTTTCTAGGCGCTCTGACTATCGCGTACTGGTCTCTGGACTACCGTCTTCTGCCTCATGGCAAGACTTGAAGGATCATATGCGACGAGCTGGAGAT…	MGRLSRTIYVGNLPGDIREREVEDLFYKYGPIVEIDLKVPPRPPGYAFVEFEDPRDADDAIRGRDGYDFDGHRLRVELAHGGRGSSSYDRHSSYSSASRSGLSRRSDYRVLVSGLPSSASWQDLKDHMRRAGDVCFSQVFRDRDGMRGIVDYTNYDDMRYAIKKLDDSLFRNQFSRAYIRVDKYDKRHSYSRSPSPYNSRSRSYSRSRSPRRSYSSQSGRGKYSRRSVSISPSRAFSPALSLSRSGFRGDLGIAI	1797	768	255	0	0	1.15938e-89
	Solyc01g099810	Solyc01g099810.6	ATCAACTCTAATCTTCTTCCATTTTTTGCTTTCTACGCAACCTGTCGTCGTTGTATATCTTCTAGGCAATATGGGTCGTCTAAGTCGGACTATCTACGTTGGAAATCTTCCTGGTGATATTCGGGAGAGAGAAGTAGAAGATTTGTTTTACAAGTATGGTCCCATTGTGGAAATTGATTTGAAAGTTCCACCTAGACCACCTGGTTATGCGTTCGTAGAGTTTGAAGATCCTCGTGATGCTGATGATGCCATTCGTGGGCGTGATGGCTATGACTTTGACGGGCATCGCTTGCGAGTTGAACTTGCACATGGTGGGCGAGGATCATCATCATATGATCGCCACAGTAGTTACAGTAGTGCGAGTCGCAGTGGACTTTCTAGGCGCTCTGACTATCGCGT…	ATGGGTCGTCTAAGTCGGACTATCTACGTTGGAAATCTTCCTGGTGATATTCGGGAGAGAGAAGTAGAAGATTTGTTTTACAAGTATGGTCCCATTGTGGAAATTGATTTGAAAGTTCCACCTAGACCACCTGGTTATGCGTTCGTAGAGTTTGAAGATCCTCGTGATGCTGATGATGCCATTCGTGGGCGTGATGGCTATGACTTTGACGGGCATCGCTTGCGAGTTGAACTTGCACATGGTGGGCGAGGATCATCATCATATGATCGCCACAGTAGTTACAGTAGTGCGAGTCGCAGTGGACTTTCTAGGCGCTCTGACTATCGCGTACTGGTCTCTGGACTACCGTCTTCTGCCTCATGGCAAGACTTGAAGGATCATATGCGACGAGCTGGAGAT…	MGRLSRTIYVGNLPGDIREREVEDLFYKYGPIVEIDLKVPPRPPGYAFVEFEDPRDADDAIRGRDGYDFDGHRLRVELAHGGRGSSSYDRHSSYSSASRSGLSRRSDYRVLVSGLPSSASWQDLKDHMRRAGDVCFSQVFRDRDGMRGIVDYTNYDDMRYAIKKLDDSLFRNQFSRAYIRVDKYDKRHSYSRSPSPYNSRSRSYSRSRSPRRSYSSQSGRGKYSRRSVSISPSRAFSPALSLSRSGFRGDLGIAI	1750	768	255	0	0	8.14133e-94
	Solyc01g099810	Solyc01g099810.7	ATCAACTCTAATCTTCTTCCATTTTTTGCTTTCTACGCAACCTGTCGTCGTTGTATATCTTCTAGTTTGGCCATTCCTTAAGTCTTTCACGGATGAGTTACAGTCAACTTTGGTAAGCCTCTCCTCCCTCCAAACCAAAAAAGAAAAAGGAAATAAACTTCTCTTATTTGCATTCTTGACTGTCTACATTACCACTTAAATCTTACTTTACTAGATAAATTAAAAAGAATTGTCCACATTACCACTTCCAATGTTTGAACAAGCTGCTTATTTTTTTGGGTAATGATTTCAGGCAATATGGGTCGTCTAAGTCGGACTATCTACGTTGGAAATCTTCCTGGTGATATTCGGGAGAGAGAAGTAGAAGATTTGTTTTACAAGTATGGTCCCATTGTGGAA…	ATGGGTCGTCTAAGTCGGACTATCTACGTTGGAAATCTTCCTGGTGATATTCGGGAGAGAGAAGTAGAAGATTTGTTTTACAAGTATGGTCCCATTGTGGAAATTGATTTGAAAGTTCCACCTAGACCACCTGGTTATGCGTTCGTAGAGTTTGAAGATCCTCGTGATGCTGATGATGCCATTCGTGGGCGTGATGGCTATGACTTTGACGGGCATCGCTTGCGAGTTGAACTTGCACATGGTGGGCGAGGATCATCATCATATGATCGCCACAGTAGTTACAGTAGTGCGAGTCGCAGTGGACTTTCTAGGCGCTCTGACTATCGCGTACTGGTCTCTGGACTACCGTCTTCTGCCTCATGGCAAGACTTGAAGGATCATATGCGACGAGCTGGAGAT…	MGRLSRTIYVGNLPGDIREREVEDLFYKYGPIVEIDLKVPPRPPGYAFVEFEDPRDADDAIRGRDGYDFDGHRLRVELAHGGRGSSSYDRHSSYSSASRSGLSRRSDYRVLVSGLPSSASWQDLKDHMRRAGDVCFSQVFRDRDGMRGIVDYTNYDDMRYAIKKLDDSLFRNQFSRAYIRVDKYDKRHSYSRSPSPYNSRSRSYSRSRSPRRSYSSQSGRGKYSRRSVSISPSRAFSPALSLSRSGFRGDLGIAI	1977	768	255	0	0	1.47921e-80
	Solyc01g099810	Solyc01g099810.8	TTCCATTTTTTGCTTTCTACGCAACCTGTCGTCGTTGTATATCTTCTAGGTTAGCTGCTTCTCCTTTTCTTCTCCTAATACAATTTATTAGGTCAAAATAACATGCTATTATTTTTCATTGCTTCTCTGTTTTGTCTATGCAAAATTCTGTTTTCTATGTCACACATAATTTTTGATTTCCTAGTTCTTGAAGAATCTTTAGGGTTTTTCTATTGTTTTTTATGCGATCATAATCAAGAGCTTATAATAAGAACAGTTTAAATATATAAAGGATTACCTATCAGTAAAGAATTTCGTTGAATTTCTTGATTTCCGTCTCCCCGTACTATTAATCGGCGGTTATTTGAGTGTTTGGCACGTTTTTTTTTTAATGGAAAATAATTTTCTAACGTATGTGTT…	ATGGGTCGTCTAAGTCGGACTATCTACGTTGGAAATCTTCCTGGTGATATTCGGGAGAGAGAAGTAGAAGATTTGTTTTACAAGTATGGTCCCATTGTGGAAATTGATTTGAAAGTTCCACCTAGACCACCTGGTTATGCGTTCGTAGAGTTTGAAGATCCTCGTGATGCTGATGATGCCATTCGTGGGCGTGATGGCTATGACTTTGACGGGCATCGCTTGCGAGTTGAACTTGCACATGGTGGGCGAGGATCATCATCATATGATCGCCACAGTAGTTACAGTAGTGCGAGTCGCAGTGGACTTTCTAGGCGCTCTGACTATCGCGTACTGGTCTCTGGACTACCGTCTTCTGCCTCATGGCAAGACTTGAAGGATCATATGCGACGAGCTGGAGAT…	MGRLSRTIYVGNLPGDIREREVEDLFYKYGPIVEIDLKVPPRPPGYAFVEFEDPRDADDAIRGRDGYDFDGHRLRVELAHGGRGSSSYDRHSSYSSASRSGLSRRSDYRVLVSGLPSSASWQDLKDHMRRAGDVCFSQVFRDRDGMRGIVDYTNYDDMRYAIKKLDDSLFRNQFSRAYIRVDKYDKRHSYSRSPSPYNSRSRSYSRSRSPRRSYSSQSGSVSPRGKYSRRSVSISPSRAFSPALSLSRSGFRGDLGIAI	2978	780	259	0	0.00161941	0
	Solyc01g099810	Solyc01g099810.9	TTCCATTTTTTGCTTTCTACGCAACCTGTCGTCGTTGTATATCTTCTAGGTTAGCTGCTTCTCCTTTTCTTCTCCTAATACAATTTATTAGGTCAAAATAACATGCTATTATTTTTCATTGCTTCTCTGTTTTGTCTATGCAAAATTCTGTTTTCTATGTCACACATAATTTTTGATTTCCTAGTTCTTGAAGAATCTTTAGGGTTTTTCTATTGTTTTTTATGCGATCATAATCAAGAGCTTATAATAAGAACAGTTTAAATATATAAAGGATTACCTATCAGTAAAGAATTTCGTTGAATTTCTTGATTTCCGTCTCCCCGTACTATTAATCGGCGGTTATTTGAGTGTTTGGCACGTTTTTTTTTTAATGGAAAATAATTTTCTAACGTATGTGTT…	ATGGGTCGTCTAAGTCGGACTATCTACGTTGGAAATCTTCCTGGTGATATTCGGGAGAGAGAAGTAGAAGATTTGTTTTACAAGTATGGTCCCATTGTGGAAATTGATTTGAAAGTTCCACCTAGACCACCTGGTTATGCGTTCGTAGAGTTTGAAGATCCTCGTGATGCTGATGATGCCATTCGTGGGCGTGATGGCTATGACTTTGACGGGCATCGCTTGCGAGTTGAACTTGCACATGGTGGGCGAGGATCATCATCATATGATCGCCACAGTAGTTACAGTAGTGCGAGTCGCAGTGGACTTTCTAGGCGCTCTGACTATCGCGTACTGGTCTCTGGACTACCGTCTTCTGCCTCATGGCAAGACTTGAAGGATCATATGCGACGAGCTGGAGAT…	MGRLSRTIYVGNLPGDIREREVEDLFYKYGPIVEIDLKVPPRPPGYAFVEFEDPRDADDAIRGRDGYDFDGHRLRVELAHGGRGSSSYDRHSSYSSASRSGLSRRSDYRVLVSGLPSSASWQDLKDHMRRAGDVCFSQVFRDRDGMRGIVDYTNYDDMRYAIKKLDDSLFRNQFSRAYIRVDKYDKRHSYSRSPSPYNSRSRSYSRSRSPRRSYSSQSGSVSPRGKYSRRSVSISPSRAFSPALSLSRSGFRGDLGIAI	2798	780	259	0	0.000574967	0
	Solyc01g099810	Solyc01g099810.10	TTCCATTTTTTGCTTTCTACGCAACCTGTCGTCGTTGTATATCTTCTAGTTTGGCCATTCCTTAAGTCTTTCACGGATGAGTTACAGTCAACTTTGGCAATATGGGTCGTCTAAGTCGGACTATCTACGTTGGAAATCTTCCTGGTGATATTCGGGAGAGAGAAGTAGAAGATTTGTTTTACAAGTATGGTCCCATTGTGGAAATTGATTTGAAAGTTCCACCTAGACCACCTGGTTATGCGTTCGTAGAGTTTGAAGATCCTCGTGATGCTGATGATGCCATTCGTGGGCGTGATGGCTATGACTTTGACGGGCATCGCTTGCGAGTTGAACTTGCACATGGTGGGCGAGGATCATCATCATATGATCGCCACAGTAGTTACAGTAGTGCGAGTCGCA…	ATGGGTCGTCTAAGTCGGACTATCTACGTTGGAAATCTTCCTGGTGATATTCGGGAGAGAGAAGTAGAAGATTTGTTTTACAAGTATGGTCCCATTGTGGAAATTGATTTGAAAGTTCCACCTAGACCACCTGGTTATGCGTTCGTAGAGTTTGAAGATCCTCGTGATGCTGATGATGCCATTCGTGGGCGTGATGGCTATGACTTTGACGGGCATCGCTTGCGAGTTGAACTTGCACATGGTGGGCGAGGATCATCATCATATGATCGCCACAGTAGTTACAGTAGTGCGAGTCGCAGTGGACTTTCTAGGCGCTCTGACTATCGCGTACTGGTCTCTGGACTACCGTCTTCTGCCTCATGGCAAGACTTGAAGGATCATATGCGACGAGCTGGAGAT…	MGRLSRTIYVGNLPGDIREREVEDLFYKYGPIVEIDLKVPPRPPGYAFVEFEDPRDADDAIRGRDGYDFDGHRLRVELAHGGRGSSSYDRHSSYSSASRSGLSRRSDYRVLVSGLPSSASWQDLKDHMRRAGDVCFSQVFRDRDGMRGIVDYTNYDDMRYAIKKLDDSLFRNQFSRAYIRVDKYDKRHSYSRSPSPYNSRSRSYSRSRSPRRSYSSQSGSVSPRGKYSRRSVSISPSRAFSPALSLSRSGFRGDLGIAI	1756	780	259	0.0175003	0.0135965	2.50694e-19
	Solyc01g099810	Solyc01g099810.11	TTCCATTTTTTGCTTTCTACGCAACCTGTCGTCGTTGTATATCTTCTAGGCAATATGGGTCGTCTAAGTCGGACTATCTACGTTGGAAATCTTCCTGGTGATATTCGGGAGAGAGAAGTAGAAGATTTGTTTTACAAGTATGGTCCCATTGTGGAAATTGATTTGAAAGTTCCACCTAGACCACCTGGTTATGCGTTCGTAGAGTTTGAAGATCCTCGTGATGCTGATGATGCCATTCGTGGGCGTGATGGCTATGACTTTGACGGGCATCGCTTGCGAGTTGAACTTGCACATGGTGGGCGAGGATCATCATCATATGATCGCCACAGTAGTTACAGTAGTGCGAGTCGCAGTGGACTTTCTAGGCGCTCTGACTATCGCGTACTGGTCTCTGGACTA…	ATGGGTCGTCTAAGTCGGACTATCTACGTTGGAAATCTTCCTGGTGATATTCGGGAGAGAGAAGTAGAAGATTTGTTTTACAAGTATGGTCCCATTGTGGAAATTGATTTGAAAGTTCCACCTAGACCACCTGGTTATGCGTTCGTAGAGTTTGAAGATCCTCGTGATGCTGATGATGCCATTCGTGGGCGTGATGGCTATGACTTTGACGGGCATCGCTTGCGAGTTGAACTTGCACATGGTGGGCGAGGATCATCATCATATGATCGCCACAGTAGTTACAGTAGTGCGAGTCGCAGTGGACTTTCTAGGCGCTCTGACTATCGCGTACTGGTCTCTGGACTACCGTCTTCTGCCTCATGGCAAGACTTGAAGGATCATATGCGACGAGCTGGAGAT…	MGRLSRTIYVGNLPGDIREREVEDLFYKYGPIVEIDLKVPPRPPGYAFVEFEDPRDADDAIRGRDGYDFDGHRLRVELAHGGRGSSSYDRHSSYSSASRSGLSRRSDYRVLVSGLPSSASWQDLKDHMRRAGDVCFSQVFRDRDGMRGIVDYTNYDDMRYAIKKLDDSLFRNQFSRAYIRVDKYDKRHSYSRSPSPYNSRSRSYSRSRSPRRSYSSQSGSVSPRGKYSRRSVSISPSRAFSPALSLSRSGFRGDLGIAI	1709	780	259	0.0379529	0.0131422	2.69731e-21
	Solyc01g099810	Solyc01g099810.12	TTCCATTTTTTGCTTTCTACGCAACCTGTCGTCGTTGTATATCTTCTAGTTTGGCCATTCCTTAAGTCTTTCACGGATGAGTTACAGTCAACTTTGGTAAGCCTCTCCTCCCTCCAAACCAAAAAAGAAAAAGGAAATAAACTTCTCTTATTTGCATTCTTGACTGTCTACATTACCACTTAAATCTTACTTTACTAGATAAATTAAAAAGAATTGTCCACATTACCACTTCCAATGTTTGAACAAGCTGCTTATTTTTTTGGGTAATGATTTCAGGCAATATGGGTCGTCTAAGTCGGACTATCTACGTTGGAAATCTTCCTGGTGATATTCGGGAGAGAGAAGTAGAAGATTTGTTTTACAAGTATGGTCCCATTGTGGAAATTGATTTGAAAGTTC…	ATGGGTCGTCTAAGTCGGACTATCTACGTTGGAAATCTTCCTGGTGATATTCGGGAGAGAGAAGTAGAAGATTTGTTTTACAAGTATGGTCCCATTGTGGAAATTGATTTGAAAGTTCCACCTAGACCACCTGGTTATGCGTTCGTAGAGTTTGAAGATCCTCGTGATGCTGATGATGCCATTCGTGGGCGTGATGGCTATGACTTTGACGGGCATCGCTTGCGAGTTGAACTTGCACATGGTGGGCGAGGATCATCATCATATGATCGCCACAGTAGTTACAGTAGTGCGAGTCGCAGTGGACTTTCTAGGCGCTCTGACTATCGCGTACTGGTCTCTGGACTACCGTCTTCTGCCTCATGGCAAGACTTGAAGGATCATATGCGACGAGCTGGAGAT…	MGRLSRTIYVGNLPGDIREREVEDLFYKYGPIVEIDLKVPPRPPGYAFVEFEDPRDADDAIRGRDGYDFDGHRLRVELAHGGRGSSSYDRHSSYSSASRSGLSRRSDYRVLVSGLPSSASWQDLKDHMRRAGDVCFSQVFRDRDGMRGIVDYTNYDDMRYAIKKLDDSLFRNQFSRAYIRVDKYDKRHSYSRSPSPYNSRSRSYSRSRSPRRSYSSQSGSVSPRGKYSRRSVSISPSRAFSPALSLSRSGFRGDLGIAI	1973	780	259	0	0.00146659	2.49502e-17
	Solyc01g099810	Solyc01g099810.13	ATCAACTCTAATCTTCTTCCATTTTTTGCTTTCTACGCAACCTGTCGTCGTTGTATATCTTCTAGTTTGGCCATTCCTTAAGTCTTTCACGGATGAGTTACAGTCAACTTTGGCAATATGGGTCGTCTAAGTCGGACTATCTACGTTGGAAATCTTCCTGGTGATATTCGGGAGAGAGAAGTAGAAGATTTGTTTTACAAGTATGGTCCCATTGTGGAAATTGATTTGAAAGTTCCACCTAGACCACCTGGTTATGCGTTCGTAGAGTTTGAAGATCCTCGTGATGCTGATGATGCCATTCGTGGGCGTGATGGCTATGACTTTGACGGGCATCGCTTGCGAGTTGAACTTGCACATGGTGGGCGAGGATCATCATCATATGATCGCCACAGTAGTTAC…	ATGGGTCGTCTAAGTCGGACTATCTACGTTGGAAATCTTCCTGGTGATATTCGGGAGAGAGAAGTAGAAGATTTGTTTTACAAGTATGGTCCCATTGTGGAAATTGATTTGAAAGTTCCACCTAGACCACCTGGTTATGCGTTCGTAGAGTTTGAAGATCCTCGTGATGCTGATGATGCCATTCGTGGGCGTGATGGCTATGACTTTGACGGGCATCGCTTGCGAGTTGAACTTGCACATGGTGGGCGAGGATCATCATCATATGATCGCCACAGTAGTTACAGTAGTGCGAGTCGCAGTGGACTTTCTAGGCGCTCTGACTATCGCGTACTGGTCTCTGGACTACCGTCTTCTGCCTCATGGCAAGACTTGAAGGATCATATGCGACGAGCTGGAGAT…	MGRLSRTIYVGNLPGDIREREVEDLFYKYGPIVEIDLKVPPRPPGYAFVEFEDPRDADDAIRGRDGYDFDGHRLRVELAHGGRGSSSYDRHSSYSSASRSGLSRRSDYRVLVSGLPSSASWQDLKDHMRRAGDVCFSQVFRDRDGMRGIVDYTNYDDMRYAIKKLDDSLFRNQFSRAYIRVDKYDKRHSYSRSPSPYNSRSRSYSRSRSPRRSYSSQSGSQLTVYLLGVNTLVALCLSHPQGLFPLRSLFQDLASAAIWELLYRQVMVNGAQIQTTRLVVALT	1820	852	283	0	0	0.0329036
	Solyc01g099810	Solyc01g099810.14	ATCAACTCTAATCTTCTTCCATTTTTTGCTTTCTACGCAACCTGTCGTCGTTGTATATCTTCTAGGCAATATGGGTCGTCTAAGTCGGACTATCTACGTTGGAAATCTTCCTGGTGATATTCGGGAGAGAGAAGTAGAAGATTTGTTTTACAAGTATGGTCCCATTGTGGAAATTGATTTGAAAGTTCCACCTAGACCACCTGGTTATGCGTTCGTAGAGTTTGAAGATCCTCGTGATGCTGATGATGCCATTCGTGGGCGTGATGGCTATGACTTTGACGGGCATCGCTTGCGAGTTGAACTTGCACATGGTGGGCGAGGATCATCATCATATGATCGCCACAGTAGTTACAGTAGTGCGAGTCGCAGTGGACTTTCTAGGCGCTCTGACTATCGCGT…	ATGGGTCGTCTAAGTCGGACTATCTACGTTGGAAATCTTCCTGGTGATATTCGGGAGAGAGAAGTAGAAGATTTGTTTTACAAGTATGGTCCCATTGTGGAAATTGATTTGAAAGTTCCACCTAGACCACCTGGTTATGCGTTCGTAGAGTTTGAAGATCCTCGTGATGCTGATGATGCCATTCGTGGGCGTGATGGCTATGACTTTGACGGGCATCGCTTGCGAGTTGAACTTGCACATGGTGGGCGAGGATCATCATCATATGATCGCCACAGTAGTTACAGTAGTGCGAGTCGCAGTGGACTTTCTAGGCGCTCTGACTATCGCGTACTGGTCTCTGGACTACCGTCTTCTGCCTCATGGCAAGACTTGAAGGATCATATGCGACGAGCTGGAGAT…	MGRLSRTIYVGNLPGDIREREVEDLFYKYGPIVEIDLKVPPRPPGYAFVEFEDPRDADDAIRGRDGYDFDGHRLRVELAHGGRGSSSYDRHSSYSSASRSGLSRRSDYRVLVSGLPSSASWQDLKDHMRRAGDVCFSQVFRDRDGMRGIVDYTNYDDMRYAIKKLDDSLFRNQFSRAYIRVDKYDKRHSYSRSPSPYNSRSRSYSRSRSPRRSYSSQSGSQLTVYLLGVNTLVALCLSHPQGLFPLRSLFQDLASAAIWELLYRQVMVNGAQIQTTRLVVALT	1773	852	283	0	0	0.0013328
	Solyc01g099810	Solyc01g099810.15	ATCAACTCTAATCTTCTTCCATTTTTTGCTTTCTACGCAACCTGTCGTCGTTGTATATCTTCTAGTTTGGCCATTCCTTAAGTCTTTCACGGATGAGTTACAGTCAACTTTGGTAAGCCTCTCCTCCCTCCAAACCAAAAAAGAAAAAGGAAATAAACTTCTCTTATTTGCATTCTTGACTGTCTACATTACCACTTAAATCTTACTTTACTAGATAAATTAAAAAGAATTGTCCACATTACCACTTCCAATGTTTGAACAAGCTGCTTATTTTTTTGGGTAATGATTTCAGGCAATATGGGTCGTCTAAGTCGGACTATCTACGTTGGAAATCTTCCTGGTGATATTCGGGAGAGAGAAGTAGAAGATTTGTTTTACAAGTATGGTCCCATTGTGGAA…	ATGGGTCGTCTAAGTCGGACTATCTACGTTGGAAATCTTCCTGGTGATATTCGGGAGAGAGAAGTAGAAGATTTGTTTTACAAGTATGGTCCCATTGTGGAAATTGATTTGAAAGTTCCACCTAGACCACCTGGTTATGCGTTCGTAGAGTTTGAAGATCCTCGTGATGCTGATGATGCCATTCGTGGGCGTGATGGCTATGACTTTGACGGGCATCGCTTGCGAGTTGAACTTGCACATGGTGGGCGAGGATCATCATCATATGATCGCCACAGTAGTTACAGTAGTGCGAGTCGCAGTGGACTTTCTAGGCGCTCTGACTATCGCGTACTGGTCTCTGGACTACCGTCTTCTGCCTCATGGCAAGACTTGAAGGATCATATGCGACGAGCTGGAGAT…	MGRLSRTIYVGNLPGDIREREVEDLFYKYGPIVEIDLKVPPRPPGYAFVEFEDPRDADDAIRGRDGYDFDGHRLRVELAHGGRGSSSYDRHSSYSSASRSGLSRRSDYRVLVSGLPSSASWQDLKDHMRRAGDVCFSQVFRDRDGMRGIVDYTNYDDMRYAIKKLDDSLFRNQFSRAYIRVDKYDKRHSYSRSPSPYNSRSRSYSRSRSPRRSYSSQSGSQLTVYLLGVNTLVALCLSHPQGLFPLRSLFQDLASAAIWELLYRQVMVNGAQIQTTRLVVALT	2000	852	283	0	0	0.0404554
	Solyc01g099810	Solyc01g099810.16	TTCCATTTTTTGCTTTCTACGCAACCTGTCGTCGTTGTATATCTTCTAGGTTAGCTGCTTCTCCTTTTCTTCTCCTAATACAATTTATTAGGTCAAAATAACATGCTATTATTTTTCATTGCTTCTCTGTTTTGTCTATGCAAAATTCTGTTTTCTATGTCACACATAATTTTTGATTTCCTAGTTCTTGAAGAATCTTTAGGGTTTTTCTATTGTTTTTTATGCGATCATAATCAAGAGCTTATAATAAGAACAGTTTAAATATATAAAGGATTACCTATCAGTAAAGAATTTCGTTGAATTTCTTGATTTCCGTCTCCCCGTACTATTAATCGGCGGTTATTTGAGTGTTTGGCACGTTTTTTTTTTAATGGAAAATAATTTTCTAACGTATGTGTT…	ATGGGTCGTCTAAGTCGGACTATCTACGTTGGAAATCTTCCTGGTGATATTCGGGAGAGAGAAGTAGAAGATTTGTTTTACAAGTATGGTCCCATTGTGGAAATTGATTTGAAAGTTCCACCTAGACCACCTGGTTATGCGTTCGTAGAGTTTGAAGATCCTCGTGATGCTGATGATGCCATTCGTGGGCGTGATGGCTATGACTTTGACGGGCATCGCTTGCGAGTTGAACTTGCACATGGTGGGCGAGGATCATCATCATATGATCGCCACAGTAGTTACAGTAGTGCGAGTCGCAGTGGACTTTCTAGGCGCTCTGACTATCGCGTACTGGTCTCTGGACTACCGTCTTCTGCCTCATGGCAAGACTTGAAGGATCATATGCGACGAGCTGGAGAT…	MGRLSRTIYVGNLPGDIREREVEDLFYKYGPIVEIDLKVPPRPPGYAFVEFEDPRDADDAIRGRDGYDFDGHRLRVELAHGGRGSSSYDRHSSYSSASRSGLSRRSDYRVLVSGLPSSASWQDLKDHMRRAGDVCFSQVFRDRDGMRGIVDYTNYDDMRYAIKKLDDSLFRNQFSRAYIRVDKYDKRHSYSRSPSPYNSRSRSYSRSRSPRRSYSSQSGSVSPRGKYSRRSVSISPSRAFSPALSLSRYFFVSHQGFYLFFMLPKLSCTHLCFEDGFLNIPISCFDCIWVCPI	5104	882	293	0	0.0042421	0
	Solyc01g099810	Solyc01g099810.17	TTCCATTTTTTGCTTTCTACGCAACCTGTCGTCGTTGTATATCTTCTAGGTTAGCTGCTTCTCCTTTTCTTCTCCTAATACAATTTATTAGGTCAAAATAACATGCTATTATTTTTCATTGCTTCTCTGTTTTGTCTATGCAAAATTCTGTTTTCTATGTCACACATAATTTTTGATTTCCTAGTTCTTGAAGAATCTTTAGGGTTTTTCTATTGTTTTTTATGCGATCATAATCAAGAGCTTATAATAAGAACAGTTTAAATATATAAAGGATTACCTATCAGTAAAGAATTTCGTTGAATTTCTTGATTTCCGTCTCCCCGTACTATTAATCGGCGGTTATTTGAGTGTTTGGCACGTTTTTTTTTTAATGGAAAATAATTTTCTAACGTATGTGTT…	ATGGGTCGTCTAAGTCGGACTATCTACGTTGGAAATCTTCCTGGTGATATTCGGGAGAGAGAAGTAGAAGATTTGTTTTACAAGTATGGTCCCATTGTGGAAATTGATTTGAAAGTTCCACCTAGACCACCTGGTTATGCGTTCGTAGAGTTTGAAGATCCTCGTGATGCTGATGATGCCATTCGTGGGCGTGATGGCTATGACTTTGACGGGCATCGCTTGCGAGTTGAACTTGCACATGGTGGGCGAGGATCATCATCATATGATCGCCACAGTAGTTACAGTAGTGCGAGTCGCAGTGGACTTTCTAGGCGCTCTGACTATCGCGTACTGGTCTCTGGACTACCGTCTTCTGCCTCATGGCAAGACTTGAAGGATCATATGCGACGAGCTGGAGAT…	MGRLSRTIYVGNLPGDIREREVEDLFYKYGPIVEIDLKVPPRPPGYAFVEFEDPRDADDAIRGRDGYDFDGHRLRVELAHGGRGSSSYDRHSSYSSASRSGLSRRSDYRVLVSGLPSSASWQDLKDHMRRAGDVCFSQVFRDRDGMRGIVDYTNYDDMRYAIKKLDDSLFRNQFSRAYIRVDKYDKRHSYSRSPSPYNSRSRSYSRSRSPRRSYSSQSGSVSPRGKYSRRSVSISPSRAFSPALSLSRYFFVSHQGFYLFFMLPKLSCTHLCFEDGFLNIPISCFDCIWVCPI	4924	882	293	0	0.0024846	0
	Solyc01g099810	Solyc01g099810.18	TTCCATTTTTTGCTTTCTACGCAACCTGTCGTCGTTGTATATCTTCTAGTTTGGCCATTCCTTAAGTCTTTCACGGATGAGTTACAGTCAACTTTGGCAATATGGGTCGTCTAAGTCGGACTATCTACGTTGGAAATCTTCCTGGTGATATTCGGGAGAGAGAAGTAGAAGATTTGTTTTACAAGTATGGTCCCATTGTGGAAATTGATTTGAAAGTTCCACCTAGACCACCTGGTTATGCGTTCGTAGAGTTTGAAGATCCTCGTGATGCTGATGATGCCATTCGTGGGCGTGATGGCTATGACTTTGACGGGCATCGCTTGCGAGTTGAACTTGCACATGGTGGGCGAGGATCATCATCATATGATCGCCACAGTAGTTACAGTAGTGCGAGTCGCA…	ATGGGTCGTCTAAGTCGGACTATCTACGTTGGAAATCTTCCTGGTGATATTCGGGAGAGAGAAGTAGAAGATTTGTTTTACAAGTATGGTCCCATTGTGGAAATTGATTTGAAAGTTCCACCTAGACCACCTGGTTATGCGTTCGTAGAGTTTGAAGATCCTCGTGATGCTGATGATGCCATTCGTGGGCGTGATGGCTATGACTTTGACGGGCATCGCTTGCGAGTTGAACTTGCACATGGTGGGCGAGGATCATCATCATATGATCGCCACAGTAGTTACAGTAGTGCGAGTCGCAGTGGACTTTCTAGGCGCTCTGACTATCGCGTACTGGTCTCTGGACTACCGTCTTCTGCCTCATGGCAAGACTTGAAGGATCATATGCGACGAGCTGGAGAT…	MGRLSRTIYVGNLPGDIREREVEDLFYKYGPIVEIDLKVPPRPPGYAFVEFEDPRDADDAIRGRDGYDFDGHRLRVELAHGGRGSSSYDRHSSYSSASRSGLSRRSDYRVLVSGLPSSASWQDLKDHMRRAGDVCFSQVFRDRDGMRGIVDYTNYDDMRYAIKKLDDSLFRNQFSRAYIRVDKYDKRHSYSRSPSPYNSRSRSYSRSRSPRRSYSSQSGSVSPRGKYSRRSVSISPSRAFSPALSLSRYFFVSHQGFYLFFMLPKLSCTHLCFEDGFLNIPISCFDCIWVCPI	4017	882	293	0	0.0156745	0
	Solyc01g099810	Solyc01g099810.19	TTCCATTTTTTGCTTTCTACGCAACCTGTCGTCGTTGTATATCTTCTAGGCAATATGGGTCGTCTAAGTCGGACTATCTACGTTGGAAATCTTCCTGGTGATATTCGGGAGAGAGAAGTAGAAGATTTGTTTTACAAGTATGGTCCCATTGTGGAAATTGATTTGAAAGTTCCACCTAGACCACCTGGTTATGCGTTCGTAGAGTTTGAAGATCCTCGTGATGCTGATGATGCCATTCGTGGGCGTGATGGCTATGACTTTGACGGGCATCGCTTGCGAGTTGAACTTGCACATGGTGGGCGAGGATCATCATCATATGATCGCCACAGTAGTTACAGTAGTGCGAGTCGCAGTGGACTTTCTAGGCGCTCTGACTATCGCGTACTGGTCTCTGGACTA…	ATGGGTCGTCTAAGTCGGACTATCTACGTTGGAAATCTTCCTGGTGATATTCGGGAGAGAGAAGTAGAAGATTTGTTTTACAAGTATGGTCCCATTGTGGAAATTGATTTGAAAGTTCCACCTAGACCACCTGGTTATGCGTTCGTAGAGTTTGAAGATCCTCGTGATGCTGATGATGCCATTCGTGGGCGTGATGGCTATGACTTTGACGGGCATCGCTTGCGAGTTGAACTTGCACATGGTGGGCGAGGATCATCATCATATGATCGCCACAGTAGTTACAGTAGTGCGAGTCGCAGTGGACTTTCTAGGCGCTCTGACTATCGCGTACTGGTCTCTGGACTACCGTCTTCTGCCTCATGGCAAGACTTGAAGGATCATATGCGACGAGCTGGAGAT…	MGRLSRTIYVGNLPGDIREREVEDLFYKYGPIVEIDLKVPPRPPGYAFVEFEDPRDADDAIRGRDGYDFDGHRLRVELAHGGRGSSSYDRHSSYSSASRSGLSRRSDYRVLVSGLPSSASWQDLKDHMRRAGDVCFSQVFRDRDGMRGIVDYTNYDDMRYAIKKLDDSLFRNQFSRAYIRVDKYDKRHSYSRSPSPYNSRSRSYSRSRSPRRSYSSQSGSVSPRGKYSRRSVSISPSRAFSPALSLSRYFFVSHQGFYLFFMLPKLSCTHLCFEDGFLNIPISCFDCIWVCPI	3970	882	293	0	0.0154523	0
	Solyc01g099810	Solyc01g099810.20	TTCCATTTTTTGCTTTCTACGCAACCTGTCGTCGTTGTATATCTTCTAGTTTGGCCATTCCTTAAGTCTTTCACGGATGAGTTACAGTCAACTTTGGTAAGCCTCTCCTCCCTCCAAACCAAAAAAGAAAAAGGAAATAAACTTCTCTTATTTGCATTCTTGACTGTCTACATTACCACTTAAATCTTACTTTACTAGATAAATTAAAAAGAATTGTCCACATTACCACTTCCAATGTTTGAACAAGCTGCTTATTTTTTTGGGTAATGATTTCAGGCAATATGGGTCGTCTAAGTCGGACTATCTACGTTGGAAATCTTCCTGGTGATATTCGGGAGAGAGAAGTAGAAGATTTGTTTTACAAGTATGGTCCCATTGTGGAAATTGATTTGAAAGTTC…	ATGGGTCGTCTAAGTCGGACTATCTACGTTGGAAATCTTCCTGGTGATATTCGGGAGAGAGAAGTAGAAGATTTGTTTTACAAGTATGGTCCCATTGTGGAAATTGATTTGAAAGTTCCACCTAGACCACCTGGTTATGCGTTCGTAGAGTTTGAAGATCCTCGTGATGCTGATGATGCCATTCGTGGGCGTGATGGCTATGACTTTGACGGGCATCGCTTGCGAGTTGAACTTGCACATGGTGGGCGAGGATCATCATCATATGATCGCCACAGTAGTTACAGTAGTGCGAGTCGCAGTGGACTTTCTAGGCGCTCTGACTATCGCGTACTGGTCTCTGGACTACCGTCTTCTGCCTCATGGCAAGACTTGAAGGATCATATGCGACGAGCTGGAGAT…	MGRLSRTIYVGNLPGDIREREVEDLFYKYGPIVEIDLKVPPRPPGYAFVEFEDPRDADDAIRGRDGYDFDGHRLRVELAHGGRGSSSYDRHSSYSSASRSGLSRRSDYRVLVSGLPSSASWQDLKDHMRRAGDVCFSQVFRDRDGMRGIVDYTNYDDMRYAIKKLDDSLFRNQFSRAYIRVDKYDKRHSYSRSPSPYNSRSRSYSRSRSPRRSYSSQSGSVSPRGKYSRRSVSISPSRAFSPALSLSRYFFVSHQGFYLFFMLPKLSCTHLCFEDGFLNIPISCFDCIWVCPI	4197	882	293	0	0.0055119	0
	Solyc01g099810	Solyc01g099810.21	ATCAACTCTAATCTTCTTCCATTTTTTGCTTTCTACGCAACCTGTCGTCGTTGTATATCTTCTAGTTTGGCCATTCCTTAAGTCTTTCACGGATGAGTTACAGTCAACTTTGGCAATATGGGTCGTCTAAGTCGGACTATCTACGTTGGAAATCTTCCTGGTGATATTCGGGAGAGAGAAGTAGAAGATTTGTTTTACAAGTATGGTCCCATTGTGGAAATTGATTTGAAAGTTCCACCTAGACCACCTGGTTATGCGTTCGTAGAGTTTGAAGATCCTCGTGATGCTGATGATGCCATTCGTGGGCGTGATGGCTATGACTTTGACGGGCATCGCTTGCGAGTTGAACTTGCACATGGTGGGCGAGGATCATCATCATATGATCGCCACAGTAGTTAC…	ATGGGTCGTCTAAGTCGGACTATCTACGTTGGAAATCTTCCTGGTGATATTCGGGAGAGAGAAGTAGAAGATTTGTTTTACAAGTATGGTCCCATTGTGGAAATTGATTTGAAAGTTCCACCTAGACCACCTGGTTATGCGTTCGTAGAGTTTGAAGATCCTCGTGATGCTGATGATGCCATTCGTGGGCGTGATGGCTATGACTTTGACGGGCATCGCTTGCGAGTTGAACTTGCACATGGTGGGCGAGGATCATCATCATATGATCGCCACAGTAGTTACAGTAGTGCGAGTCGCAGTGGACTTTCTAGGCGCTCTGACTATCGCGTACTGGTCTCTGGACTACCGTCTTCTGCCTCATGGCAAGACTTGAAGGATCATATGCGACGAGCTGGAGAT…	MGRLSRTIYVGNLPGDIREREVEDLFYKYGPIVEIDLKVPPRPPGYAFVEFEDPRDADDAIRGRDGYDFDGHRLRVELAHGGRGSSSYDRHSSYSSASRSGLSRRSDYRVLVSGLPSSASWQDLKDHMRRAGDVCFSQVFRDRDGMRGIVDYTNYDDMRYAIKKLDDSLFRNQFSRAYIRVDKYDKRHSYSRSPSPYNSRSRSYSRSRSPRRSYSSQSGRGKYSRRSVSISPSRAFSPALSLSRSLSRSRSPLSPPPRWRHRRSPSRSRSQSYSRSSGLSE	1347	846	281	0	0	0.0174205
	Solyc01g099810	Solyc01g099810.22	ATCAACTCTAATCTTCTTCCATTTTTTGCTTTCTACGCAACCTGTCGTCGTTGTATATCTTCTAGGCAATATGGGTCGTCTAAGTCGGACTATCTACGTTGGAAATCTTCCTGGTGATATTCGGGAGAGAGAAGTAGAAGATTTGTTTTACAAGTATGGTCCCATTGTGGAAATTGATTTGAAAGTTCCACCTAGACCACCTGGTTATGCGTTCGTAGAGTTTGAAGATCCTCGTGATGCTGATGATGCCATTCGTGGGCGTGATGGCTATGACTTTGACGGGCATCGCTTGCGAGTTGAACTTGCACATGGTGGGCGAGGATCATCATCATATGATCGCCACAGTAGTTACAGTAGTGCGAGTCGCAGTGGACTTTCTAGGCGCTCTGACTATCGCGT…	ATGGGTCGTCTAAGTCGGACTATCTACGTTGGAAATCTTCCTGGTGATATTCGGGAGAGAGAAGTAGAAGATTTGTTTTACAAGTATGGTCCCATTGTGGAAATTGATTTGAAAGTTCCACCTAGACCACCTGGTTATGCGTTCGTAGAGTTTGAAGATCCTCGTGATGCTGATGATGCCATTCGTGGGCGTGATGGCTATGACTTTGACGGGCATCGCTTGCGAGTTGAACTTGCACATGGTGGGCGAGGATCATCATCATATGATCGCCACAGTAGTTACAGTAGTGCGAGTCGCAGTGGACTTTCTAGGCGCTCTGACTATCGCGTACTGGTCTCTGGACTACCGTCTTCTGCCTCATGGCAAGACTTGAAGGATCATATGCGACGAGCTGGAGAT…	MGRLSRTIYVGNLPGDIREREVEDLFYKYGPIVEIDLKVPPRPPGYAFVEFEDPRDADDAIRGRDGYDFDGHRLRVELAHGGRGSSSYDRHSSYSSASRSGLSRRSDYRVLVSGLPSSASWQDLKDHMRRAGDVCFSQVFRDRDGMRGIVDYTNYDDMRYAIKKLDDSLFRNQFSRAYIRVDKYDKRHSYSRSPSPYNSRSRSYSRSRSPRRSYSSQSGRGKYSRRSVSISPSRAFSPALSLSRSLSRSRSPLSPPPRWRHRRSPSRSRSQSYSRSSGLSE	1300	846	281	0	0	0.0412514
	Solyc01g099810	Solyc01g099810.23	ATCAACTCTAATCTTCTTCCATTTTTTGCTTTCTACGCAACCTGTCGTCGTTGTATATCTTCTAGTTTGGCCATTCCTTAAGTCTTTCACGGATGAGTTACAGTCAACTTTGGTAAGCCTCTCCTCCCTCCAAACCAAAAAAGAAAAAGGAAATAAACTTCTCTTATTTGCATTCTTGACTGTCTACATTACCACTTAAATCTTACTTTACTAGATAAATTAAAAAGAATTGTCCACATTACCACTTCCAATGTTTGAACAAGCTGCTTATTTTTTTGGGTAATGATTTCAGGCAATATGGGTCGTCTAAGTCGGACTATCTACGTTGGAAATCTTCCTGGTGATATTCGGGAGAGAGAAGTAGAAGATTTGTTTTACAAGTATGGTCCCATTGTGGAA…	ATGGGTCGTCTAAGTCGGACTATCTACGTTGGAAATCTTCCTGGTGATATTCGGGAGAGAGAAGTAGAAGATTTGTTTTACAAGTATGGTCCCATTGTGGAAATTGATTTGAAAGTTCCACCTAGACCACCTGGTTATGCGTTCGTAGAGTTTGAAGATCCTCGTGATGCTGATGATGCCATTCGTGGGCGTGATGGCTATGACTTTGACGGGCATCGCTTGCGAGTTGAACTTGCACATGGTGGGCGAGGATCATCATCATATGATCGCCACAGTAGTTACAGTAGTGCGAGTCGCAGTGGACTTTCTAGGCGCTCTGACTATCGCGTACTGGTCTCTGGACTACCGTCTTCTGCCTCATGGCAAGACTTGAAGGATCATATGCGACGAGCTGGAGAT…	MGRLSRTIYVGNLPGDIREREVEDLFYKYGPIVEIDLKVPPRPPGYAFVEFEDPRDADDAIRGRDGYDFDGHRLRVELAHGGRGSSSYDRHSSYSSASRSGLSRRSDYRVLVSGLPSSASWQDLKDHMRRAGDVCFSQVFRDRDGMRGIVDYTNYDDMRYAIKKLDDSLFRNQFSRAYIRVDKYDKRHSYSRSPSPYNSRSRSYSRSRSPRRSYSSQSGRGKYSRRSVSISPSRAFSPALSLSRSLSRSRSPLSPPPRWRHRRSPSRSRSQSYSRSSGLSE	1527	846	281	0	0	0.000255178
	Solyc01g099810	Solyc01g099810.24	TTCCATTTTTTGCTTTCTACGCAACCTGTCGTCGTTGTATATCTTCTAGGTTAGCTGCTTCTCCTTTTCTTCTCCTAATACAATTTATTAGGTCAAAATAACATGCTATTATTTTTCATTGCTTCTCTGTTTTGTCTATGCAAAATTCTGTTTTCTATGTCACACATAATTTTTGATTTCCTAGTTCTTGAAGAATCTTTAGGGTTTTTCTATTGTTTTTTATGCGATCATAATCAAGAGCTTATAATAAGAACAGTTTAAATATATAAAGGATTACCTATCAGTAAAGAATTTCGTTGAATTTCTTGATTTCCGTCTCCCCGTACTATTAATCGGCGGTTATTTGAGTGTTTGGCACGTTTTTTTTTTAATGGAAAATAATTTTCTAACGTATGTGTT…	ATGGGTCGTCTAAGTCGGACTATCTACGTTGGAAATCTTCCTGGTGATATTCGGGAGAGAGAAGTAGAAGATTTGTTTTACAAGTATGGTCCCATTGTGGAAATTGATTTGAAAGTTCCACCTAGACCACCTGGTTATGCGTTCGTAGAGTTTGAAGATCCTCGTGATGCTGATGATGCCATTCGTGGGCGTGATGGCTATGACTTTGACGGGCATCGCTTGCGAGTTGAACTTGCACATGGTGGGCGAGGATCATCATCATATGATCGCCACAGTAGTTACAGTAGTGCGAGTCGCAGTGGACTTTCTAGGCGCTCTGACTATCGCGTACTGGTCTCTGGACTACCGTCTTCTGCCTCATGGCAAGACTTGAAGGATCATATGCGACGAGCTGGAGAT…	MGRLSRTIYVGNLPGDIREREVEDLFYKYGPIVEIDLKVPPRPPGYAFVEFEDPRDADDAIRGRDGYDFDGHRLRVELAHGGRGSSSYDRHSSYSSASRSGLSRRSDYRVLVSGLPSSASWQDLKDHMRRAGDVCFSQVFRDRDGMRGIVDYTNYDDMRYAIKKLDDSLFRNQFSRAYIRVDKYDKRHSYSRSPSPYNSRSRSYSRSRSPRRSYSSQSGSVSPRGKYSRRSVSISPSRAFSPALSLSRSLSRSRSPLSPPPRWRHRRSPSRSRSQSYSRSSGLSE	2528	858	285	0	0.00955471	0
	Solyc01g099810	Solyc01g099810.25	TTCCATTTTTTGCTTTCTACGCAACCTGTCGTCGTTGTATATCTTCTAGGTTAGCTGCTTCTCCTTTTCTTCTCCTAATACAATTTATTAGGTCAAAATAACATGCTATTATTTTTCATTGCTTCTCTGTTTTGTCTATGCAAAATTCTGTTTTCTATGTCACACATAATTTTTGATTTCCTAGTTCTTGAAGAATCTTTAGGGTTTTTCTATTGTTTTTTATGCGATCATAATCAAGAGCTTATAATAAGAACAGTTTAAATATATAAAGGATTACCTATCAGTAAAGAATTTCGTTGAATTTCTTGATTTCCGTCTCCCCGTACTATTAATCGGCGGTTATTTGAGTGTTTGGCACGTTTTTTTTTTAATGGAAAATAATTTTCTAACGTATGTGTT…	ATGGGTCGTCTAAGTCGGACTATCTACGTTGGAAATCTTCCTGGTGATATTCGGGAGAGAGAAGTAGAAGATTTGTTTTACAAGTATGGTCCCATTGTGGAAATTGATTTGAAAGTTCCACCTAGACCACCTGGTTATGCGTTCGTAGAGTTTGAAGATCCTCGTGATGCTGATGATGCCATTCGTGGGCGTGATGGCTATGACTTTGACGGGCATCGCTTGCGAGTTGAACTTGCACATGGTGGGCGAGGATCATCATCATATGATCGCCACAGTAGTTACAGTAGTGCGAGTCGCAGTGGACTTTCTAGGCGCTCTGACTATCGCGTACTGGTCTCTGGACTACCGTCTTCTGCCTCATGGCAAGACTTGAAGGATCATATGCGACGAGCTGGAGAT…	MGRLSRTIYVGNLPGDIREREVEDLFYKYGPIVEIDLKVPPRPPGYAFVEFEDPRDADDAIRGRDGYDFDGHRLRVELAHGGRGSSSYDRHSSYSSASRSGLSRRSDYRVLVSGLPSSASWQDLKDHMRRAGDVCFSQVFRDRDGMRGIVDYTNYDDMRYAIKKLDDSLFRNQFSRAYIRVDKYDKRHSYSRSPSPYNSRSRSYSRSRSPRRSYSSQSGSVSPRGKYSRRSVSISPSRAFSPALSLSRSLSRSRSPLSPPPRWRHRRSPSRSRSQSYSRSSGLSE	2348	858	285	0	0.0029768	0
	Solyc01g099810	Solyc01g099810.26	TTCCATTTTTTGCTTTCTACGCAACCTGTCGTCGTTGTATATCTTCTAGTTTGGCCATTCCTTAAGTCTTTCACGGATGAGTTACAGTCAACTTTGGTAAGCCTCTCCTCCCTCCAAACCAAAAAAGAAAAAGGAAATAAACTTCTCTTATTTGCATTCTTGACTGTCTACATTACCACTTAAATCTTACTTTACTAGATAAATTAAAAAGAATTGTCCACATTACCACTTCCAATGTTTGAACAAGCTGCTTATTTTTTTGGGTAATGATTTCAGGCAATATGGGTCGTCTAAGTCGGACTATCTACGTTGGAAATCTTCCTGGTGATATTCGGGAGAGAGAAGTAGAAGATTTGTTTTACAAGTATGGTCCCATTGTGGAAATTGATTTGAAAGTTC…	ATGGGTCGTCTAAGTCGGACTATCTACGTTGGAAATCTTCCTGGTGATATTCGGGAGAGAGAAGTAGAAGATTTGTTTTACAAGTATGGTCCCATTGTGGAAATTGATTTGAAAGTTCCACCTAGACCACCTGGTTATGCGTTCGTAGAGTTTGAAGATCCTCGTGATGCTGATGATGCCATTCGTGGGCGTGATGGCTATGACTTTGACGGGCATCGCTTGCGAGTTGAACTTGCACATGGTGGGCGAGGATCATCATCATATGATCGCCACAGTAGTTACAGTAGTGCGAGTCGCAGTGGACTTTCTAGGCGCTCTGACTATCGCGTACTGGTCTCTGGACTACCGTCTTCTGCCTCATGGCAAGACTTGAAGGATCATATGCGACGAGCTGGAGAT…	MGRLSRTIYVGNLPGDIREREVEDLFYKYGPIVEIDLKVPPRPPGYAFVEFEDPRDADDAIRGRDGYDFDGHRLRVELAHGGRGSSSYDRHSSYSSASRSGLSRRSDYRVLVSGLPSSASWQDLKDHMRRAGDVCFSQVFRDRDGMRGIVDYTNYDDMRYAIKKLDDSLFRNQFSRAYIRVDKYDKRHSYSRSPSPYNSRSRSYSRSRSPRRSYSSQSGSVSPRGKYSRRSVSISPSRAFSPALSLSRSLSRSRSPLSPPPRWRHRRSPSRSRSQSYSRSSGLSE	1523	858	285	0	0.0152337	0.0352663
	Solyc01g099810	Solyc01g099810.27	ATCAACTCTAATCTTCTTCCATTTTTTGCTTTCTACGCAACCTGTCGTCGTTGTATATCTTCTAGTTTGGCCATTCCTTAAGTCTTTCACGGATGAGTTACAGTCAACTTTGGCAATATGGGTCGTCTAAGTCGGACTATCTACGTTGGAAATCTTCCTGGTGATATTCGGGAGAGAGAAGTAGAAGATTTGTTTTACAAGTATGGTCCCATTGTGGAAATTGATTTGAAAGTTCCACCTAGACCACCTGGTTATGCGTTCGTAGAGTTTGAAGATCCTCGTGATGCTGATGATGCCATTCGTGGGCGTGATGGCTATGACTTTGACGGGCATCGCTTGCGAGTTGAACTTGCACATGGTGGGCGAGGATCATCATCATATGATCGCCACAGTAGTTAC…	ATGGGTCGTCTAAGTCGGACTATCTACGTTGGAAATCTTCCTGGTGATATTCGGGAGAGAGAAGTAGAAGATTTGTTTTACAAGTATGGTCCCATTGTGGAAATTGATTTGAAAGTTCCACCTAGACCACCTGGTTATGCGTTCGTAGAGTTTGAAGATCCTCGTGATGCTGATGATGCCATTCGTGGGCGTGATGGCTATGACTTTGACGGGCATCGCTTGCGAGTTGAACTTGCACATGGTGGGCGAGGATCATCATCATATGATCGCCACAGTAGTTACAGTAGTGCGAGTCGCAGTGGACTTTCTAGGCGCTCTGACTATCGCGTACTGGTCTCTGGACTACCGTCTTCTGCCTCATGGCAAGACTTGAAGGATCATATGCGACGAGCTGGAGAT…	MGRLSRTIYVGNLPGDIREREVEDLFYKYGPIVEIDLKVPPRPPGYAFVEFEDPRDADDAIRGRDGYDFDGHRLRVELAHGGRGSSSYDRHSSYSSASRSGLSRRSDYRVLVSGLPSSASWQDLKDHMRRAGDVCFSQVFRDRDGMRGIVDYTNYDDMRYAIKKLDDSLFRNQFSRAYIRVDKYDKRHSYSRSPSPYNSRSRSYSRSRSPRRSYSSQSGSQLTVYLLGVNTLVALCLSHPQGLFPLRSLFQDLYQDPDLHFHLRLVGGIGGARAGAGVSRILALRGYRNETSTETKGRL	1370	900	299	0	0	0.0245723
	Solyc01g099810	Solyc01g099810.28	ATCAACTCTAATCTTCTTCCATTTTTTGCTTTCTACGCAACCTGTCGTCGTTGTATATCTTCTAGGCAATATGGGTCGTCTAAGTCGGACTATCTACGTTGGAAATCTTCCTGGTGATATTCGGGAGAGAGAAGTAGAAGATTTGTTTTACAAGTATGGTCCCATTGTGGAAATTGATTTGAAAGTTCCACCTAGACCACCTGGTTATGCGTTCGTAGAGTTTGAAGATCCTCGTGATGCTGATGATGCCATTCGTGGGCGTGATGGCTATGACTTTGACGGGCATCGCTTGCGAGTTGAACTTGCACATGGTGGGCGAGGATCATCATCATATGATCGCCACAGTAGTTACAGTAGTGCGAGTCGCAGTGGACTTTCTAGGCGCTCTGACTATCGCGT…	ATGGGTCGTCTAAGTCGGACTATCTACGTTGGAAATCTTCCTGGTGATATTCGGGAGAGAGAAGTAGAAGATTTGTTTTACAAGTATGGTCCCATTGTGGAAATTGATTTGAAAGTTCCACCTAGACCACCTGGTTATGCGTTCGTAGAGTTTGAAGATCCTCGTGATGCTGATGATGCCATTCGTGGGCGTGATGGCTATGACTTTGACGGGCATCGCTTGCGAGTTGAACTTGCACATGGTGGGCGAGGATCATCATCATATGATCGCCACAGTAGTTACAGTAGTGCGAGTCGCAGTGGACTTTCTAGGCGCTCTGACTATCGCGTACTGGTCTCTGGACTACCGTCTTCTGCCTCATGGCAAGACTTGAAGGATCATATGCGACGAGCTGGAGAT…	MGRLSRTIYVGNLPGDIREREVEDLFYKYGPIVEIDLKVPPRPPGYAFVEFEDPRDADDAIRGRDGYDFDGHRLRVELAHGGRGSSSYDRHSSYSSASRSGLSRRSDYRVLVSGLPSSASWQDLKDHMRRAGDVCFSQVFRDRDGMRGIVDYTNYDDMRYAIKKLDDSLFRNQFSRAYIRVDKYDKRHSYSRSPSPYNSRSRSYSRSRSPRRSYSSQSGSQLTVYLLGVNTLVALCLSHPQGLFPLRSLFQDLYQDPDLHFHLRLVGGIGGARAGAGVSRILALRGYRNETSTETKGRL	1323	900	299	0	0	0.0089938
	Solyc01g099810	Solyc01g099810.29	ATCAACTCTAATCTTCTTCCATTTTTTGCTTTCTACGCAACCTGTCGTCGTTGTATATCTTCTAGTTTGGCCATTCCTTAAGTCTTTCACGGATGAGTTACAGTCAACTTTGGTAAGCCTCTCCTCCCTCCAAACCAAAAAAGAAAAAGGAAATAAACTTCTCTTATTTGCATTCTTGACTGTCTACATTACCACTTAAATCTTACTTTACTAGATAAATTAAAAAGAATTGTCCACATTACCACTTCCAATGTTTGAACAAGCTGCTTATTTTTTTGGGTAATGATTTCAGGCAATATGGGTCGTCTAAGTCGGACTATCTACGTTGGAAATCTTCCTGGTGATATTCGGGAGAGAGAAGTAGAAGATTTGTTTTACAAGTATGGTCCCATTGTGGAA…	ATGGGTCGTCTAAGTCGGACTATCTACGTTGGAAATCTTCCTGGTGATATTCGGGAGAGAGAAGTAGAAGATTTGTTTTACAAGTATGGTCCCATTGTGGAAATTGATTTGAAAGTTCCACCTAGACCACCTGGTTATGCGTTCGTAGAGTTTGAAGATCCTCGTGATGCTGATGATGCCATTCGTGGGCGTGATGGCTATGACTTTGACGGGCATCGCTTGCGAGTTGAACTTGCACATGGTGGGCGAGGATCATCATCATATGATCGCCACAGTAGTTACAGTAGTGCGAGTCGCAGTGGACTTTCTAGGCGCTCTGACTATCGCGTACTGGTCTCTGGACTACCGTCTTCTGCCTCATGGCAAGACTTGAAGGATCATATGCGACGAGCTGGAGAT…	MGRLSRTIYVGNLPGDIREREVEDLFYKYGPIVEIDLKVPPRPPGYAFVEFEDPRDADDAIRGRDGYDFDGHRLRVELAHGGRGSSSYDRHSSYSSASRSGLSRRSDYRVLVSGLPSSASWQDLKDHMRRAGDVCFSQVFRDRDGMRGIVDYTNYDDMRYAIKKLDDSLFRNQFSRAYIRVDKYDKRHSYSRSPSPYNSRSRSYSRSRSPRRSYSSQSGSQLTVYLLGVNTLVALCLSHPQGLFPLRSLFQDLYQDPDLHFHLRLVGGIGGARAGAGVSRILALRGYRNETSTETKGRL	1550	900	299	0	0	0.0286142
	Solyc01g099810	Solyc01g099810.30	ATCAACTCTAATCTTCTTCCATTTTTTGCTTTCTACGCAACCTGTCGTCGTTGTATATCTTCTAGTTTGGCCATTCCTTAAGTCTTTCACGGATGAGTTACAGTCAACTTTGGCAATATGGGTCGTCTAAGTCGGACTATCTACGTTGGAAATCTTCCTGGTGATATTCGGGAGAGAGAAGTAGAAGATTTGTTTTACAAGTATGGTCCCATTGTGGAAATTGATTTGAAAGTTCCACCTAGACCACCTGGTTATGCGTTCGTAGAGTTTGAAGATCCTCGTGATGCTGATGATGCCATTCGTGGGCGTGATGGCTATGACTTTGACGGGCATCGCTTGCGAGTTGAACTTGCACATGGTGGGCGAGGATCATCATCATATGATCGCCACAGTAGTTAC…	ATGGGTCGTCTAAGTCGGACTATCTACGTTGGAAATCTTCCTGGTGATATTCGGGAGAGAGAAGTAGAAGATTTGTTTTACAAGTATGGTCCCATTGTGGAAATTGATTTGAAAGTTCCACCTAGACCACCTGGTTATGCGTTCGTAGAGTTTGAAGATCCTCGTGATGCTGATGATGCCATTCGTGGGCGTGATGGCTATGACTTTGACGGGCATCGCTTGCGAGTTGAACTTGCACATGGTGGGCGAGGATCATCATCATATGATCGCCACAGTAGTTACAGTAGTGCGAGTCGCAGTGGACTTTCTAGGCGCTCTGACTATCGCGTACTGGTCTCTGGACTACCGTCTTCTGCCTCATGGCAAGACTTGAAGGATCATATGCGACGAGCTGGAGAT…	MGRLSRTIYVGNLPGDIREREVEDLFYKYGPIVEIDLKVPPRPPGYAFVEFEDPRDADDAIRGRDGYDFDGHRLRVELAHGGRGSSSYDRHSSYSSASRSGLSRRSDYRVLVSGLPSSASWQDLKDHMRRAGDVCFSQVFRDRDGMRGIVDYTNYDDMRYAIKKLDDSLFRNQFSRAYIRVDKYDKRHSYSRSPSPYNSRSRSYSRSRSPRRSYSSQSGRGKYSRRSVSISPSRAFSPALSLSRSGFRGDLGIAI	1872	768	255	0	0	6.62431e-87
	Solyc01g099810	Solyc01g099810.31	ATCAACTCTAATCTTCTTCCATTTTTTGCTTTCTACGCAACCTGTCGTCGTTGTATATCTTCTAGGCAATATGGGTCGTCTAAGTCGGACTATCTACGTTGGAAATCTTCCTGGTGATATTCGGGAGAGAGAAGTAGAAGATTTGTTTTACAAGTATGGTCCCATTGTGGAAATTGATTTGAAAGTTCCACCTAGACCACCTGGTTATGCGTTCGTAGAGTTTGAAGATCCTCGTGATGCTGATGATGCCATTCGTGGGCGTGATGGCTATGACTTTGACGGGCATCGCTTGCGAGTTGAACTTGCACATGGTGGGCGAGGATCATCATCATATGATCGCCACAGTAGTTACAGTAGTGCGAGTCGCAGTGGACTTTCTAGGCGCTCTGACTATCGCGT…	ATGGGTCGTCTAAGTCGGACTATCTACGTTGGAAATCTTCCTGGTGATATTCGGGAGAGAGAAGTAGAAGATTTGTTTTACAAGTATGGTCCCATTGTGGAAATTGATTTGAAAGTTCCACCTAGACCACCTGGTTATGCGTTCGTAGAGTTTGAAGATCCTCGTGATGCTGATGATGCCATTCGTGGGCGTGATGGCTATGACTTTGACGGGCATCGCTTGCGAGTTGAACTTGCACATGGTGGGCGAGGATCATCATCATATGATCGCCACAGTAGTTACAGTAGTGCGAGTCGCAGTGGACTTTCTAGGCGCTCTGACTATCGCGTACTGGTCTCTGGACTACCGTCTTCTGCCTCATGGCAAGACTTGAAGGATCATATGCGACGAGCTGGAGAT…	MGRLSRTIYVGNLPGDIREREVEDLFYKYGPIVEIDLKVPPRPPGYAFVEFEDPRDADDAIRGRDGYDFDGHRLRVELAHGGRGSSSYDRHSSYSSASRSGLSRRSDYRVLVSGLPSSASWQDLKDHMRRAGDVCFSQVFRDRDGMRGIVDYTNYDDMRYAIKKLDDSLFRNQFSRAYIRVDKYDKRHSYSRSPSPYNSRSRSYSRSRSPRRSYSSQSGRGKYSRRSVSISPSRAFSPALSLSRSGFRGDLGIAI	1825	768	255	0	0	2.97369e-91
	Solyc01g099810	Solyc01g099810.32	ATCAACTCTAATCTTCTTCCATTTTTTGCTTTCTACGCAACCTGTCGTCGTTGTATATCTTCTAGTTTGGCCATTCCTTAAGTCTTTCACGGATGAGTTACAGTCAACTTTGGTAAGCCTCTCCTCCCTCCAAACCAAAAAAGAAAAAGGAAATAAACTTCTCTTATTTGCATTCTTGACTGTCTACATTACCACTTAAATCTTACTTTACTAGATAAATTAAAAAGAATTGTCCACATTACCACTTCCAATGTTTGAACAAGCTGCTTATTTTTTTGGGTAATGATTTCAGGCAATATGGGTCGTCTAAGTCGGACTATCTACGTTGGAAATCTTCCTGGTGATATTCGGGAGAGAGAAGTAGAAGATTTGTTTTACAAGTATGGTCCCATTGTGGAA…	ATGGGTCGTCTAAGTCGGACTATCTACGTTGGAAATCTTCCTGGTGATATTCGGGAGAGAGAAGTAGAAGATTTGTTTTACAAGTATGGTCCCATTGTGGAAATTGATTTGAAAGTTCCACCTAGACCACCTGGTTATGCGTTCGTAGAGTTTGAAGATCCTCGTGATGCTGATGATGCCATTCGTGGGCGTGATGGCTATGACTTTGACGGGCATCGCTTGCGAGTTGAACTTGCACATGGTGGGCGAGGATCATCATCATATGATCGCCACAGTAGTTACAGTAGTGCGAGTCGCAGTGGACTTTCTAGGCGCTCTGACTATCGCGTACTGGTCTCTGGACTACCGTCTTCTGCCTCATGGCAAGACTTGAAGGATCATATGCGACGAGCTGGAGAT…	MGRLSRTIYVGNLPGDIREREVEDLFYKYGPIVEIDLKVPPRPPGYAFVEFEDPRDADDAIRGRDGYDFDGHRLRVELAHGGRGSSSYDRHSSYSSASRSGLSRRSDYRVLVSGLPSSASWQDLKDHMRRAGDVCFSQVFRDRDGMRGIVDYTNYDDMRYAIKKLDDSLFRNQFSRAYIRVDKYDKRHSYSRSPSPYNSRSRSYSRSRSPRRSYSSQSGRGKYSRRSVSISPSRAFSPALSLSRSGFRGDLGIAI	2052	768	255	0	0	1.89063e-77
	Solyc01g099810	Solyc01g099810.33	TTCCATTTTTTGCTTTCTACGCAACCTGTCGTCGTTGTATATCTTCTAGGTTAGCTGCTTCTCCTTTTCTTCTCCTAATACAATTTATTAGGTCAAAATAACATGCTATTATTTTTCATTGCTTCTCTGTTTTGTCTATGCAAAATTCTGTTTTCTATGTCACACATAATTTTTGATTTCCTAGTTCTTGAAGAATCTTTAGGGTTTTTCTATTGTTTTTTATGCGATCATAATCAAGAGCTTATAATAAGAACAGTTTAAATATATAAAGGATTACCTATCAGTAAAGAATTTCGTTGAATTTCTTGATTTCCGTCTCCCCGTACTATTAATCGGCGGTTATTTGAGTGTTTGGCACGTTTTTTTTTTAATGGAAAATAATTTTCTAACGTATGTGTT…	ATGGGTCGTCTAAGTCGGACTATCTACGTTGGAAATCTTCCTGGTGATATTCGGGAGAGAGAAGTAGAAGATTTGTTTTACAAGTATGGTCCCATTGTGGAAATTGATTTGAAAGTTCCACCTAGACCACCTGGTTATGCGTTCGTAGAGTTTGAAGATCCTCGTGATGCTGATGATGCCATTCGTGGGCGTGATGGCTATGACTTTGACGGGCATCGCTTGCGAGTTGAACTTGCACATGGTGGGCGAGGATCATCATCATATGATCGCCACAGTAGTTACAGTAGTGCGAGTCGCAGTGGACTTTCTAGGCGCTCTGACTATCGCGTACTGGTCTCTGGACTACCGTCTTCTGCCTCATGGCAAGACTTGAAGGATCATATGCGACGAGCTGGAGAT…	MGRLSRTIYVGNLPGDIREREVEDLFYKYGPIVEIDLKVPPRPPGYAFVEFEDPRDADDAIRGRDGYDFDGHRLRVELAHGGRGSSSYDRHSSYSSASRSGLSRRSDYRVLVSGLPSSASWQDLKDHMRRAGDVCFSQVFRDRDGMRGIVDYTNYDDMRYAIKKLDDSLFRNQFSRAYIRVDKYDKRHSYSRSPSPYNSRSRSYSRSRSPRRSYSSQSGSVSPRGKYSRRSVSISPSRAFSPALSLSRSGFRGDLGIAI	3053	780	259	0	0.00496707	0
	Solyc01g099810	Solyc01g099810.34	TTCCATTTTTTGCTTTCTACGCAACCTGTCGTCGTTGTATATCTTCTAGGTTAGCTGCTTCTCCTTTTCTTCTCCTAATACAATTTATTAGGTCAAAATAACATGCTATTATTTTTCATTGCTTCTCTGTTTTGTCTATGCAAAATTCTGTTTTCTATGTCACACATAATTTTTGATTTCCTAGTTCTTGAAGAATCTTTAGGGTTTTTCTATTGTTTTTTATGCGATCATAATCAAGAGCTTATAATAAGAACAGTTTAAATATATAAAGGATTACCTATCAGTAAAGAATTTCGTTGAATTTCTTGATTTCCGTCTCCCCGTACTATTAATCGGCGGTTATTTGAGTGTTTGGCACGTTTTTTTTTTAATGGAAAATAATTTTCTAACGTATGTGTT…	ATGGGTCGTCTAAGTCGGACTATCTACGTTGGAAATCTTCCTGGTGATATTCGGGAGAGAGAAGTAGAAGATTTGTTTTACAAGTATGGTCCCATTGTGGAAATTGATTTGAAAGTTCCACCTAGACCACCTGGTTATGCGTTCGTAGAGTTTGAAGATCCTCGTGATGCTGATGATGCCATTCGTGGGCGTGATGGCTATGACTTTGACGGGCATCGCTTGCGAGTTGAACTTGCACATGGTGGGCGAGGATCATCATCATATGATCGCCACAGTAGTTACAGTAGTGCGAGTCGCAGTGGACTTTCTAGGCGCTCTGACTATCGCGTACTGGTCTCTGGACTACCGTCTTCTGCCTCATGGCAAGACTTGAAGGATCATATGCGACGAGCTGGAGAT…	MGRLSRTIYVGNLPGDIREREVEDLFYKYGPIVEIDLKVPPRPPGYAFVEFEDPRDADDAIRGRDGYDFDGHRLRVELAHGGRGSSSYDRHSSYSSASRSGLSRRSDYRVLVSGLPSSASWQDLKDHMRRAGDVCFSQVFRDRDGMRGIVDYTNYDDMRYAIKKLDDSLFRNQFSRAYIRVDKYDKRHSYSRSPSPYNSRSRSYSRSRSPRRSYSSQSGSVSPRGKYSRRSVSISPSRAFSPALSLSRSGFRGDLGIAI	2873	780	259	0	0.00194178	0
	Solyc01g099810	Solyc01g099810.35	TTCCATTTTTTGCTTTCTACGCAACCTGTCGTCGTTGTATATCTTCTAGTTTGGCCATTCCTTAAGTCTTTCACGGATGAGTTACAGTCAACTTTGGTAAGCCTCTCCTCCCTCCAAACCAAAAAAGAAAAAGGAAATAAACTTCTCTTATTTGCATTCTTGACTGTCTACATTACCACTTAAATCTTACTTTACTAGATAAATTAAAAAGAATTGTCCACATTACCACTTCCAATGTTTGAACAAGCTGCTTATTTTTTTGGGTAATGATTTCAGGCAATATGGGTCGTCTAAGTCGGACTATCTACGTTGGAAATCTTCCTGGTGATATTCGGGAGAGAGAAGTAGAAGATTTGTTTTACAAGTATGGTCCCATTGTGGAAATTGATTTGAAAGTTC…	ATGGGTCGTCTAAGTCGGACTATCTACGTTGGAAATCTTCCTGGTGATATTCGGGAGAGAGAAGTAGAAGATTTGTTTTACAAGTATGGTCCCATTGTGGAAATTGATTTGAAAGTTCCACCTAGACCACCTGGTTATGCGTTCGTAGAGTTTGAAGATCCTCGTGATGCTGATGATGCCATTCGTGGGCGTGATGGCTATGACTTTGACGGGCATCGCTTGCGAGTTGAACTTGCACATGGTGGGCGAGGATCATCATCATATGATCGCCACAGTAGTTACAGTAGTGCGAGTCGCAGTGGACTTTCTAGGCGCTCTGACTATCGCGTACTGGTCTCTGGACTACCGTCTTCTGCCTCATGGCAAGACTTGAAGGATCATATGCGACGAGCTGGAGAT…	MGRLSRTIYVGNLPGDIREREVEDLFYKYGPIVEIDLKVPPRPPGYAFVEFEDPRDADDAIRGRDGYDFDGHRLRVELAHGGRGSSSYDRHSSYSSASRSGLSRRSDYRVLVSGLPSSASWQDLKDHMRRAGDVCFSQVFRDRDGMRGIVDYTNYDDMRYAIKKLDDSLFRNQFSRAYIRVDKYDKRHSYSRSPSPYNSRSRSYSRSRSPRRSYSSQSGSVSPRGKYSRRSVSISPSRAFSPALSLSRSGFRGDLGIAI	2048	780	259	0	0.00728669	9.88049e-17
	Solyc01g099810	Solyc01g099810.36	ATCAACTCTAATCTTCTTCCATTTTTTGCTTTCTACGCAACCTGTCGTCGTTGTATATCTTCTAGTTTGGCCATTCCTTAAGTCTTTCACGGATGAGTTACAGTCAACTTTGGCAATATGGGTCGTCTAAGTCGGACTATCTACGTTGGAAATCTTCCTGGTGATATTCGGGAGAGAGAAGTAGAAGATTTGTTTTACAAGTATGGTCCCATTGTGGAAATTGATTTGAAAGTTCCACCTAGACCACCTGGTTATGCGTTCGTAGAGTTTGAAGATCCTCGTGATGCTGATGATGCCATTCGTGGGCGTGATGGCTATGACTTTGACGGGCATCGCTTGCGAGTTGAACTTGCACATGGTGGGCGAGGATCATCATCATATGATCGCCACAGTAGTTAC…	ATGGGTCGTCTAAGTCGGACTATCTACGTTGGAAATCTTCCTGGTGATATTCGGGAGAGAGAAGTAGAAGATTTGTTTTACAAGTATGGTCCCATTGTGGAAATTGATTTGAAAGTTCCACCTAGACCACCTGGTTATGCGTTCGTAGAGTTTGAAGATCCTCGTGATGCTGATGATGCCATTCGTGGGCGTGATGGCTATGACTTTGACGGGCATCGCTTGCGAGTTGAACTTGCACATGGTGGGCGAGGATCATCATCATATGATCGCCACAGTAGTTACAGTAGTGCGAGTCGCAGTGGACTTTCTAGGCGCTCTGACTATCGCGTACTGGTCTCTGGACTACCGTCTTCTGCCTCATGGCAAGACTTGAAGGATCATATGCGACGAGCTGGAGAT…	MGRLSRTIYVGNLPGDIREREVEDLFYKYGPIVEIDLKVPPRPPGYAFVEFEDPRDADDAIRGRDGYDFDGHRLRVELAHGGRGSSSYDRHSSYSSASRSGLSRRSDYRVLVSGLPSSASWQDLKDHMRRAGDVCFSQVFRDRDGMRGIVDYTNYDDMRYAIKKLDDSLFRNQFSRAYIRVDKYDKRHSYSRSPSPYNSRSRSYSRSRSPRRSYSSQSGSQLTVYLLGVNTLVALCLSHPQGLFPLRSLFQDLASAAIWELLYRQVMVNGAQIQTTRLVVALT	1895	852	283	0	0	0.00280036
	Solyc01g099810	Solyc01g099810.37	ATCAACTCTAATCTTCTTCCATTTTTTGCTTTCTACGCAACCTGTCGTCGTTGTATATCTTCTAGGCAATATGGGTCGTCTAAGTCGGACTATCTACGTTGGAAATCTTCCTGGTGATATTCGGGAGAGAGAAGTAGAAGATTTGTTTTACAAGTATGGTCCCATTGTGGAAATTGATTTGAAAGTTCCACCTAGACCACCTGGTTATGCGTTCGTAGAGTTTGAAGATCCTCGTGATGCTGATGATGCCATTCGTGGGCGTGATGGCTATGACTTTGACGGGCATCGCTTGCGAGTTGAACTTGCACATGGTGGGCGAGGATCATCATCATATGATCGCCACAGTAGTTACAGTAGTGCGAGTCGCAGTGGACTTTCTAGGCGCTCTGACTATCGCGT…	ATGGGTCGTCTAAGTCGGACTATCTACGTTGGAAATCTTCCTGGTGATATTCGGGAGAGAGAAGTAGAAGATTTGTTTTACAAGTATGGTCCCATTGTGGAAATTGATTTGAAAGTTCCACCTAGACCACCTGGTTATGCGTTCGTAGAGTTTGAAGATCCTCGTGATGCTGATGATGCCATTCGTGGGCGTGATGGCTATGACTTTGACGGGCATCGCTTGCGAGTTGAACTTGCACATGGTGGGCGAGGATCATCATCATATGATCGCCACAGTAGTTACAGTAGTGCGAGTCGCAGTGGACTTTCTAGGCGCTCTGACTATCGCGTACTGGTCTCTGGACTACCGTCTTCTGCCTCATGGCAAGACTTGAAGGATCATATGCGACGAGCTGGAGAT…	MGRLSRTIYVGNLPGDIREREVEDLFYKYGPIVEIDLKVPPRPPGYAFVEFEDPRDADDAIRGRDGYDFDGHRLRVELAHGGRGSSSYDRHSSYSSASRSGLSRRSDYRVLVSGLPSSASWQDLKDHMRRAGDVCFSQVFRDRDGMRGIVDYTNYDDMRYAIKKLDDSLFRNQFSRAYIRVDKYDKRHSYSRSPSPYNSRSRSYSRSRSPRRSYSSQSGSQLTVYLLGVNTLVALCLSHPQGLFPLRSLFQDLASAAIWELLYRQVMVNGAQIQTTRLVVALT	1848	852	283	0	0	4.5302e-05
	Solyc01g099810	Solyc01g099810.38	ATCAACTCTAATCTTCTTCCATTTTTTGCTTTCTACGCAACCTGTCGTCGTTGTATATCTTCTAGTTTGGCCATTCCTTAAGTCTTTCACGGATGAGTTACAGTCAACTTTGGTAAGCCTCTCCTCCCTCCAAACCAAAAAAGAAAAAGGAAATAAACTTCTCTTATTTGCATTCTTGACTGTCTACATTACCACTTAAATCTTACTTTACTAGATAAATTAAAAAGAATTGTCCACATTACCACTTCCAATGTTTGAACAAGCTGCTTATTTTTTTGGGTAATGATTTCAGGCAATATGGGTCGTCTAAGTCGGACTATCTACGTTGGAAATCTTCCTGGTGATATTCGGGAGAGAGAAGTAGAAGATTTGTTTTACAAGTATGGTCCCATTGTGGAA…	ATGGGTCGTCTAAGTCGGACTATCTACGTTGGAAATCTTCCTGGTGATATTCGGGAGAGAGAAGTAGAAGATTTGTTTTACAAGTATGGTCCCATTGTGGAAATTGATTTGAAAGTTCCACCTAGACCACCTGGTTATGCGTTCGTAGAGTTTGAAGATCCTCGTGATGCTGATGATGCCATTCGTGGGCGTGATGGCTATGACTTTGACGGGCATCGCTTGCGAGTTGAACTTGCACATGGTGGGCGAGGATCATCATCATATGATCGCCACAGTAGTTACAGTAGTGCGAGTCGCAGTGGACTTTCTAGGCGCTCTGACTATCGCGTACTGGTCTCTGGACTACCGTCTTCTGCCTCATGGCAAGACTTGAAGGATCATATGCGACGAGCTGGAGAT…	MGRLSRTIYVGNLPGDIREREVEDLFYKYGPIVEIDLKVPPRPPGYAFVEFEDPRDADDAIRGRDGYDFDGHRLRVELAHGGRGSSSYDRHSSYSSASRSGLSRRSDYRVLVSGLPSSASWQDLKDHMRRAGDVCFSQVFRDRDGMRGIVDYTNYDDMRYAIKKLDDSLFRNQFSRAYIRVDKYDKRHSYSRSPSPYNSRSRSYSRSRSPRRSYSSQSGSQLTVYLLGVNTLVALCLSHPQGLFPLRSLFQDLASAAIWELLYRQVMVNGAQIQTTRLVVALT	2075	852	283	0	0	0.0359704
	Solyc01g099810	Solyc01g099810.39	TTCCATTTTTTGCTTTCTACGCAACCTGTCGTCGTTGTATATCTTCTAGGTTAGCTGCTTCTCCTTTTCTTCTCCTAATACAATTTATTAGGTCAAAATAACATGCTATTATTTTTCATTGCTTCTCTGTTTTGTCTATGCAAAATTCTGTTTTCTATGTCACACATAATTTTTGATTTCCTAGTTCTTGAAGAATCTTTAGGGTTTTTCTATTGTTTTTTATGCGATCATAATCAAGAGCTTATAATAAGAACAGTTTAAATATATAAAGGATTACCTATCAGTAAAGAATTTCGTTGAATTTCTTGATTTCCGTCTCCCCGTACTATTAATCGGCGGTTATTTGAGTGTTTGGCACGTTTTTTTTTTAATGGAAAATAATTTTCTAACGTATGTGTT…	ATGGGTCGTCTAAGTCGGACTATCTACGTTGGAAATCTTCCTGGTGATATTCGGGAGAGAGAAGTAGAAGATTTGTTTTACAAGTATGGTCCCATTGTGGAAATTGATTTGAAAGTTCCACCTAGACCACCTGGTTATGCGTTCGTAGAGTTTGAAGATCCTCGTGATGCTGATGATGCCATTCGTGGGCGTGATGGCTATGACTTTGACGGGCATCGCTTGCGAGTTGAACTTGCACATGGTGGGCGAGGATCATCATCATATGATCGCCACAGTAGTTACAGTAGTGCGAGTCGCAGTGGACTTTCTAGGCGCTCTGACTATCGCGTACTGGTCTCTGGACTACCGTCTTCTGCCTCATGGCAAGACTTGAAGGATCATATGCGACGAGCTGGAGAT…	MGRLSRTIYVGNLPGDIREREVEDLFYKYGPIVEIDLKVPPRPPGYAFVEFEDPRDADDAIRGRDGYDFDGHRLRVELAHGGRGSSSYDRHSSYSSASRSGLSRRSDYRVLVSGLPSSASWQDLKDHMRRAGDVCFSQVFRDRDGMRGIVDYTNYDDMRYAIKKLDDSLFRNQFSRAYIRVDKYDKRHSYSRSPSPYNSRSRSYSRSRSPRRSYSSQSGSVSPRGKYSRRSVSISPSRAFSPALSLSRYFFVSHQGFYLFFMLPKLSCTHLCFEDGFLNIPISCFDCIWVCPI	5179	882	293	0	0.00761619	0
	Solyc01g099810	Solyc01g099810.40	TTCCATTTTTTGCTTTCTACGCAACCTGTCGTCGTTGTATATCTTCTAGGTTAGCTGCTTCTCCTTTTCTTCTCCTAATACAATTTATTAGGTCAAAATAACATGCTATTATTTTTCATTGCTTCTCTGTTTTGTCTATGCAAAATTCTGTTTTCTATGTCACACATAATTTTTGATTTCCTAGTTCTTGAAGAATCTTTAGGGTTTTTCTATTGTTTTTTATGCGATCATAATCAAGAGCTTATAATAAGAACAGTTTAAATATATAAAGGATTACCTATCAGTAAAGAATTTCGTTGAATTTCTTGATTTCCGTCTCCCCGTACTATTAATCGGCGGTTATTTGAGTGTTTGGCACGTTTTTTTTTTAATGGAAAATAATTTTCTAACGTATGTGTT…	ATGGGTCGTCTAAGTCGGACTATCTACGTTGGAAATCTTCCTGGTGATATTCGGGAGAGAGAAGTAGAAGATTTGTTTTACAAGTATGGTCCCATTGTGGAAATTGATTTGAAAGTTCCACCTAGACCACCTGGTTATGCGTTCGTAGAGTTTGAAGATCCTCGTGATGCTGATGATGCCATTCGTGGGCGTGATGGCTATGACTTTGACGGGCATCGCTTGCGAGTTGAACTTGCACATGGTGGGCGAGGATCATCATCATATGATCGCCACAGTAGTTACAGTAGTGCGAGTCGCAGTGGACTTTCTAGGCGCTCTGACTATCGCGTACTGGTCTCTGGACTACCGTCTTCTGCCTCATGGCAAGACTTGAAGGATCATATGCGACGAGCTGGAGAT…	MGRLSRTIYVGNLPGDIREREVEDLFYKYGPIVEIDLKVPPRPPGYAFVEFEDPRDADDAIRGRDGYDFDGHRLRVELAHGGRGSSSYDRHSSYSSASRSGLSRRSDYRVLVSGLPSSASWQDLKDHMRRAGDVCFSQVFRDRDGMRGIVDYTNYDDMRYAIKKLDDSLFRNQFSRAYIRVDKYDKRHSYSRSPSPYNSRSRSYSRSRSPRRSYSSQSGSVSPRGKYSRRSVSISPSRAFSPALSLSRYFFVSHQGFYLFFMLPKLSCTHLCFEDGFLNIPISCFDCIWVCPI	4999	882	293	0	0.0045878	0
	Solyc01g099810	Solyc01g099810.41	TTCCATTTTTTGCTTTCTACGCAACCTGTCGTCGTTGTATATCTTCTAGTTTGGCCATTCCTTAAGTCTTTCACGGATGAGTTACAGTCAACTTTGGCAATATGGGTCGTCTAAGTCGGACTATCTACGTTGGAAATCTTCCTGGTGATATTCGGGAGAGAGAAGTAGAAGATTTGTTTTACAAGTATGGTCCCATTGTGGAAATTGATTTGAAAGTTCCACCTAGACCACCTGGTTATGCGTTCGTAGAGTTTGAAGATCCTCGTGATGCTGATGATGCCATTCGTGGGCGTGATGGCTATGACTTTGACGGGCATCGCTTGCGAGTTGAACTTGCACATGGTGGGCGAGGATCATCATCATATGATCGCCACAGTAGTTACAGTAGTGCGAGTCGCA…	ATGGGTCGTCTAAGTCGGACTATCTACGTTGGAAATCTTCCTGGTGATATTCGGGAGAGAGAAGTAGAAGATTTGTTTTACAAGTATGGTCCCATTGTGGAAATTGATTTGAAAGTTCCACCTAGACCACCTGGTTATGCGTTCGTAGAGTTTGAAGATCCTCGTGATGCTGATGATGCCATTCGTGGGCGTGATGGCTATGACTTTGACGGGCATCGCTTGCGAGTTGAACTTGCACATGGTGGGCGAGGATCATCATCATATGATCGCCACAGTAGTTACAGTAGTGCGAGTCGCAGTGGACTTTCTAGGCGCTCTGACTATCGCGTACTGGTCTCTGGACTACCGTCTTCTGCCTCATGGCAAGACTTGAAGGATCATATGCGACGAGCTGGAGAT…	MGRLSRTIYVGNLPGDIREREVEDLFYKYGPIVEIDLKVPPRPPGYAFVEFEDPRDADDAIRGRDGYDFDGHRLRVELAHGGRGSSSYDRHSSYSSASRSGLSRRSDYRVLVSGLPSSASWQDLKDHMRRAGDVCFSQVFRDRDGMRGIVDYTNYDDMRYAIKKLDDSLFRNQFSRAYIRVDKYDKRHSYSRSPSPYNSRSRSYSRSRSPRRSYSSQSGSVSPRGKYSRRSVSISPSRAFSPALSLSRYFFVSHQGFYLFFMLPKLSCTHLCFEDGFLNIPISCFDCIWVCPI	4092	882	293	0	0.0313084	0
	Solyc01g099810	Solyc01g099810.42	TTCCATTTTTTGCTTTCTACGCAACCTGTCGTCGTTGTATATCTTCTAGGCAATATGGGTCGTCTAAGTCGGACTATCTACGTTGGAAATCTTCCTGGTGATATTCGGGAGAGAGAAGTAGAAGATTTGTTTTACAAGTATGGTCCCATTGTGGAAATTGATTTGAAAGTTCCACCTAGACCACCTGGTTATGCGTTCGTAGAGTTTGAAGATCCTCGTGATGCTGATGATGCCATTCGTGGGCGTGATGGCTATGACTTTGACGGGCATCGCTTGCGAGTTGAACTTGCACATGGTGGGCGAGGATCATCATCATATGATCGCCACAGTAGTTACAGTAGTGCGAGTCGCAGTGGACTTTCTAGGCGCTCTGACTATCGCGTACTGGTCTCTGGACTA…	ATGGGTCGTCTAAGTCGGACTATCTACGTTGGAAATCTTCCTGGTGATATTCGGGAGAGAGAAGTAGAAGATTTGTTTTACAAGTATGGTCCCATTGTGGAAATTGATTTGAAAGTTCCACCTAGACCACCTGGTTATGCGTTCGTAGAGTTTGAAGATCCTCGTGATGCTGATGATGCCATTCGTGGGCGTGATGGCTATGACTTTGACGGGCATCGCTTGCGAGTTGAACTTGCACATGGTGGGCGAGGATCATCATCATATGATCGCCACAGTAGTTACAGTAGTGCGAGTCGCAGTGGACTTTCTAGGCGCTCTGACTATCGCGTACTGGTCTCTGGACTACCGTCTTCTGCCTCATGGCAAGACTTGAAGGATCATATGCGACGAGCTGGAGAT…	MGRLSRTIYVGNLPGDIREREVEDLFYKYGPIVEIDLKVPPRPPGYAFVEFEDPRDADDAIRGRDGYDFDGHRLRVELAHGGRGSSSYDRHSSYSSASRSGLSRRSDYRVLVSGLPSSASWQDLKDHMRRAGDVCFSQVFRDRDGMRGIVDYTNYDDMRYAIKKLDDSLFRNQFSRAYIRVDKYDKRHSYSRSPSPYNSRSRSYSRSRSPRRSYSSQSGSVSPRGKYSRRSVSISPSRAFSPALSLSRYFFVSHQGFYLFFMLPKLSCTHLCFEDGFLNIPISCFDCIWVCPI	4045	882	293	0	0.0311532	0
	Solyc01g099810	Solyc01g099810.43	TTCCATTTTTTGCTTTCTACGCAACCTGTCGTCGTTGTATATCTTCTAGTTTGGCCATTCCTTAAGTCTTTCACGGATGAGTTACAGTCAACTTTGGTAAGCCTCTCCTCCCTCCAAACCAAAAAAGAAAAAGGAAATAAACTTCTCTTATTTGCATTCTTGACTGTCTACATTACCACTTAAATCTTACTTTACTAGATAAATTAAAAAGAATTGTCCACATTACCACTTCCAATGTTTGAACAAGCTGCTTATTTTTTTGGGTAATGATTTCAGGCAATATGGGTCGTCTAAGTCGGACTATCTACGTTGGAAATCTTCCTGGTGATATTCGGGAGAGAGAAGTAGAAGATTTGTTTTACAAGTATGGTCCCATTGTGGAAATTGATTTGAAAGTTC…	ATGGGTCGTCTAAGTCGGACTATCTACGTTGGAAATCTTCCTGGTGATATTCGGGAGAGAGAAGTAGAAGATTTGTTTTACAAGTATGGTCCCATTGTGGAAATTGATTTGAAAGTTCCACCTAGACCACCTGGTTATGCGTTCGTAGAGTTTGAAGATCCTCGTGATGCTGATGATGCCATTCGTGGGCGTGATGGCTATGACTTTGACGGGCATCGCTTGCGAGTTGAACTTGCACATGGTGGGCGAGGATCATCATCATATGATCGCCACAGTAGTTACAGTAGTGCGAGTCGCAGTGGACTTTCTAGGCGCTCTGACTATCGCGTACTGGTCTCTGGACTACCGTCTTCTGCCTCATGGCAAGACTTGAAGGATCATATGCGACGAGCTGGAGAT…	MGRLSRTIYVGNLPGDIREREVEDLFYKYGPIVEIDLKVPPRPPGYAFVEFEDPRDADDAIRGRDGYDFDGHRLRVELAHGGRGSSSYDRHSSYSSASRSGLSRRSDYRVLVSGLPSSASWQDLKDHMRRAGDVCFSQVFRDRDGMRGIVDYTNYDDMRYAIKKLDDSLFRNQFSRAYIRVDKYDKRHSYSRSPSPYNSRSRSYSRSRSPRRSYSSQSGSVSPRGKYSRRSVSISPSRAFSPALSLSRYFFVSHQGFYLFFMLPKLSCTHLCFEDGFLNIPISCFDCIWVCPI	4272	882	293	0	0.0110668	0
	geneID	isoformID	cDNA	CDS	protein sequence	cDNA length	CDS length	protein sequence length	Root	Fruit	Pollen
Sl-SR35	Solyc09g075090	Solyc09g075090.1	TCTTCTTCTACGCTTTCTGCTCTCGATCTTCCCAGGAACAATGAGTCGGTCGAGTAGGACACTTTATGTTGGCAATCTTCCTGGTGATGTTCGTGAGCGTGAAGTGGAAGATCTCTTTTACAAGTATGGACCGATTGCACATATTGAGCTGAAAATTCCACCAAGACCCCCTGGTTATGCTTTTGTTGAGTTTGAAGAGGCTCGTGATGCTGAAGATGCTATTCGTGGTCGTGATGGCTATGATTTTGATGGGCACCGTCTGCGGGTTGAGCTTGCACATGGCGGGCGTGGTAACTCATCATCAAATGATCGTTATGGTGGTGGCGGTGGCGGCCGTGGTCAGCGTGGTGGAGGAGTGTCAAGACGTTCAGATTATCGAGTGTTAGTTACAGGATTACC…	ATGAGTCGGTCGAGTAGGACACTTTATGTTGGCAATCTTCCTGGTGATGTTCGTGAGCGTGAAGTGGAAGATCTCTTTTACAAGTATGGACCGATTGCACATATTGAGCTGAAAATTCCACCAAGACCCCCTGGTTATGCTTTTGTTGAGTTTGAAGAGGCTCGTGATGCTGAAGATGCTATTCGTGGTCGTGATGGCTATGATTTTGATGGGCACCGTCTGCGGGTTGAGCTTGCACATGGCGGGCGTGGTAACTCATCATCAAATGATCGTTATGGTGGTGGCGGTGGCGGCCGTGGTCAGCGTGGTGGAGGAGTGTCAAGACGTTCAGATTATCGAGTGTTAGTTACAGGATTACCCCATTCAGCATCGTGGCAGGATCTCAAGGATCACATGCGC…	MSRSSRTLYVGNLPGDVREREVEDLFYKYGPIAHIELKIPPRPPGYAFVEFEEARDAEDAIRGRDGYDFDGHRLRVELAHGGRGNSSSNDRYGGGGGGRGQRGGGVSRRSDYRVLVTGLPHSASWQDLKDHMRRAGDVCFSQVFRDGSGTTGIIDYTNYDDMKYAIKKLDDSEFRNAFSRATIRVKEYDRSRSRSRSRSRSYSRGKSVSRSRSRSRSRSRSKSKSKSPKVKSSKRSRSRSRSVSSQSRSGSKGRPVSRSPSRSRSPAPARSKQLSESPKRRTPSSSPKRRTPSRSPSRSRSRSQSLSR	1238	927	308	0.780489	0.726745	0.874919
	Solyc09g075090	Solyc09g075090.2	TCTTCTTCTACGCTTTCTGCTCTCGATCTTCCCAGGAACAATGAGTCGGTCGAGTAGGACACTTTATGTTGGCAATCTTCCTGGTGATGTTCGTGAGCGTGAAGTGGAAGATCTCTTTTACAAGTATGGACCGATTGCACATATTGAGCTGAAAATTCCACCAAGACCCCCTGGTTATGCTTTTGTTGAGTTTGAAGAGGCTCGTGATGCTGAAGATGCTATTCGTGGTCGTGATGGCTATGATTTTGATGGGCACCGTCTGCGGGTTGAGCTTGCACATGGCGGGCGTGGTAACTCATCATCAAATGATCGTTATGGTGGTGGCGGTGGCGGCCGTGGTCAGCGTGGTGGAGGAGTGTCAAGACGTTCAGATTATCGAGTGTTAGTTACAGGATTACC…	ATGAGTCGGTCGAGTAGGACACTTTATGTTGGCAATCTTCCTGGTGATGTTCGTGAGCGTGAAGTGGAAGATCTCTTTTACAAGTATGGACCGATTGCACATATTGAGCTGAAAATTCCACCAAGACCCCCTGGTTATGCTTTTGTTGAGTTTGAAGAGGCTCGTGATGCTGAAGATGCTATTCGTGGTCGTGATGGCTATGATTTTGATGGGCACCGTCTGCGGGTTGAGCTTGCACATGGCGGGCGTGGTAACTCATCATCAAATGATCGTTATGGTGGTGGCGGTGGCGGCCGTGGTCAGCGTGGTGGAGGAGTGTCAAGACGTTCAGATTATCGAGTGTTAGTTACAGGATTACCCCATTCAGCATCGTGGCAGGATCTCAAGGATCACATGCGC…	MSRSSRTLYVGNLPGDVREREVEDLFYKYGPIAHIELKIPPRPPGYAFVEFEEARDAEDAIRGRDGYDFDGHRLRVELAHGGRGNSSSNDRYGGGGGGRGQRGGGVSRRSDYRVLVTGLPHSASWQDLKDHMRRAGDVCFSQVFRDGSGTTGIIDYTNYDDMKYAIKKLDDSEFRNAFSRATIRVKEYDRSRSRSRSRSRSYSRGKSVSRSRSRSRSRSRSKSKSKSPKVKSSKRSRSRSRSVSSQSRSGSKGRPVSRFWICAAVCGFAY	1694	813	270	0.0713749	0.117814	0
	Solyc09g075090	Solyc09g075090.3	TCTTCTTCTACGCTTTCTGCTCTCGATCTTCCCAGGAACAATGAGTCGGTCGAGTAGGACACTTTATGTTGGCAATCTTCCTGGTGATGTTCGTGAGCGTGAAGTGGAAGATCTCTTTTACAAGTATGGACCGATTGCACATATTGAGCTGAAAATTCCACCAAGACCCCCTGGTTATGCTTTTGTTGAGTTTGAAGAGGCTCGTGATGCTGAAGATGCTATTCGTGGTCGTGATGGCTATGATTTTGATGGGCACCGTCTGCGGGTTGAGCTTGCACATGGCGGGCGTGGTAACTCATCATCAAATGATCGTTATGGTGGTGGCGGTGGCGGCCGTGGTCAGCGTGGTGGAGGAGTGTCAAGACGTTCAGATTATCGAGTGTTAGTTACAGGATTACC…	ATGAGTCGGTCGAGTAGGACACTTTATGTTGGCAATCTTCCTGGTGATGTTCGTGAGCGTGAAGTGGAAGATCTCTTTTACAAGTATGGACCGATTGCACATATTGAGCTGAAAATTCCACCAAGACCCCCTGGTTATGCTTTTGTTGAGTTTGAAGAGGCTCGTGATGCTGAAGATGCTATTCGTGGTCGTGATGGCTATGATTTTGATGGGCACCGTCTGCGGGTTGAGCTTGCACATGGCGGGCGTGGTAACTCATCATCAAATGATCGTTATGGTGGTGGCGGTGGCGGCCGTGGTCAGCGTGGTGGAGGAGTGTCAAGACGTTCAGATTATCGAGTGTTAGTTACAGGATTACCCCATTCAGCATCGTGGCAGGATCTCAAGGATCACATGCGC…	MSRSSRTLYVGNLPGDVREREVEDLFYKYGPIAHIELKIPPRPPGYAFVEFEEARDAEDAIRGRDGYDFDGHRLRVELAHGGRGNSSSNDRYGGGGGGRGQRGGGVSRRSDYRVLVTGLPHSASWQDLKDHMRRAGDVCFSQVFRDGSGTTGIIDYTNYDDMKYAIKKLDDSEFRNAFSRATIRVKEYDRSRSRSRSRSRSYSRGKSVSRSRSRSRSRSRSKSKSKSPKVKSSKRSRSRSRSVSSQSRSGSKGRPVSRFWICAAVCGFAY	1780	813	270	0.0341125	0.0453439	0
	Solyc09g075090	Solyc09g075090.4	AAAACCCTAATCTTCAAAATTTCCTCTTCTTCTACGCTTTCTGCTCTCGATCTTCCCAGGAACAATGAGTCGGTCGAGTAGGACACTTTATGTTGGCAATCTTCCTGGTGATGTTCGTGAGCGTGAAGTGGAAGATCTCTTTTACAAGTATGGACCGATTGCACATATTGAGCTGAAAATTCCACCAAGACCCCCTGGTTATGCTTTTGTTGAGTTTGAAGAGGCTCGTGATGCTGAAGATGCTATTCGTGGTCGTGATGGCTATGATTTTGATGGGCACCGTCTGCGGGTTGAGCTTGCACATGGCGGGCGTGGTAACTCATCATCAAATGATCGTTATGGTGGTGGCGGTGGCGGCCGTGGTCAGCGTGGTGGAGGAGTGTCAAGACGTTCAGATTA…	ATGAGTCGGTCGAGTAGGACACTTTATGTTGGCAATCTTCCTGGTGATGTTCGTGAGCGTGAAGTGGAAGATCTCTTTTACAAGTATGGACCGATTGCACATATTGAGCTGAAAATTCCACCAAGACCCCCTGGTTATGCTTTTGTTGAGTTTGAAGAGGCTCGTGATGCTGAAGATGCTATTCGTGGTCGTGATGGCTATGATTTTGATGGGCACCGTCTGCGGGTTGAGCTTGCACATGGCGGGCGTGGTAACTCATCATCAAATGATCGTTATGGTGGTGGCGGTGGCGGCCGTGGTCAGCGTGGTGGAGGAGTGTCAAGACGTTCAGATTATCGAGTGTTAGTTACAGGATTACCCCATTCAGCATCGTGGCAGGATCTCAAGGATCACATGCGC…	MSRSSRTLYVGNLPGDVREREVEDLFYKYGPIAHIELKIPPRPPGYAFVEFEEARDAEDAIRGRDGYDFDGHRLRVELAHGGRGNSSSNDRYGGGGGGRGQRGGGVSRRSDYRVLVTGLPHSASWQDLKDHMRRAGDVCFSQVFRDGSGTTGIIDYTNYDDMKYAIKKLDDSEFRNAFSRATIRVKEYDRSRSRSRSRSRSYSRGKSVSRSRSRSRSRSRSKSKSKSPKVKSSKRSRSRSRSVSSQSRSGSKGRPVSRSPSRSRSPAPAVSQIYMF	1524	831	276	0	0	0.125081
	Solyc09g075090	Solyc09g075090.5	TCTTCTTCTACGCTTTCTGCTCTCGATCTTCCCAGGAACAATGAGTCGGTCGAGTAGGACACTTTATGTTGGCAATCTTCCTGGTGATGTTCGTGAGCGTGAAGTGGAAGATCTCTTTTACAAGTATGGACCGATTGCACATATTGAGCTGAAAATTCCACCAAGACCCCCTGGTTATGCTTTTGTTGAGTTTGAAGAGGCTCGTGATGCTGAAGATGCTATTCGTGGTCGTGATGGCTATGATTTTGATGGGCACCGTCTGCGGGTTGAGCTTGCACATGGCGGGCGTGGTAACTCATCATCAAATGATCGTTATGGTGGTGGCGGTGGCGGCCGTGGTCAGCGTGGTGGAGGAGTGTCAAGACGTTCAGATTATCGAGTGTTAGTTACAGGATTACC…	ATGAGTCGGTCGAGTAGGACACTTTATGTTGGCAATCTTCCTGGTGATGTTCGTGAGCGTGAAGTGGAAGATCTCTTTTACAAGTATGGACCGATTGCACATATTGAGCTGAAAATTCCACCAAGACCCCCTGGTTATGCTTTTGTTGAGTTTGAAGAGGCTCGTGATGCTGAAGATGCTATTCGTGGTCGTGATGGCTATGATTTTGATGGGCACCGTCTGCGGGTTGAGCTTGCACATGGCGGGCGTGGTAACTCATCATCAAATGATCGTTATGGTGGTGGCGGTGGCGGCCGTGGTCAGCGTGGTGGAGGAGTGTCAAGACGTTCAGATTATCGAGTGTTAGTTACAGGATTACCCCATTCAGCATCGTGGCAGGATCTCAAGGATCACATGCGC…	MSRSSRTLYVGNLPGDVREREVEDLFYKYGPIAHIELKIPPRPPGYAFVEFEEARDAEDAIRGRDGYDFDGHRLRVELAHGGRGNSSSNDRYGGGGGGRGQRGGGVSRRSDYRVLVTGLPHSASWQDLKDHMRRAGDVCFSQVFRDGSGTTGIIDYTNYDDMKYAIKKLDDSEFRNAFSRATIRVKEYDRSRSRSRSRSRSYSRGKSVSRSRSRSRSRSRSKSKSKSPKVKSSKRSRSRSRSVSSQSRSGSKGRPVSRFWICAAVCGFAY	1867	813	270	0.0419227	0.0774499	0
	Solyc09g075090	Solyc09g075090.6	TCTTCTTCTACGCTTTCTGCTCTCGATCTTCCCAGGAACAATGAGTCGGTCGAGTAGGACACTTTATGTTGGCAATCTTCCTGGTGATGTTCGTGAGCGTGAAGTGGAAGATCTCTTTTACAAGTATGGACCGATTGCACATATTGAGCTGAAAATTCCACCAAGACCCCCTGGTTATGCTTTTGTTGAGTTTGAAGAGGCTCGTGATGCTGAAGATGCTATTCGTGGTCGTGATGGCTATGATTTTGATGGGCACCGTCTGCGGGTTGAGCTTGCACATGGCGGGCGTGGTAACTCATCATCAAATGATCGTTATGGTGGTGGCGGTGGCGGCCGTGGTCAGCGTGGTGGAGGAGTGTCAAGACGTTCAGATTATCGAGTGTTAGTTACAGGATTACC…	ATGAGTCGGTCGAGTAGGACACTTTATGTTGGCAATCTTCCTGGTGATGTTCGTGAGCGTGAAGTGGAAGATCTCTTTTACAAGTATGGACCGATTGCACATATTGAGCTGAAAATTCCACCAAGACCCCCTGGTTATGCTTTTGTTGAGTTTGAAGAGGCTCGTGATGCTGAAGATGCTATTCGTGGTCGTGATGGCTATGATTTTGATGGGCACCGTCTGCGGGTTGAGCTTGCACATGGCGGGCGTGGTAACTCATCATCAAATGATCGTTATGGTGGTGGCGGTGGCGGCCGTGGTCAGCGTGGTGGAGGAGTGTCAAGACGTTCAGATTATCGAGTGTTAGTTACAGGATTACCCCATTCAGCATCGTGGCAGGATCTCAAGGATCACATGCGC…	MSRSSRTLYVGNLPGDVREREVEDLFYKYGPIAHIELKIPPRPPGYAFVEFEEARDAEDAIRGRDGYDFDGHRLRVELAHGGRGNSSSNDRYGGGGGGRGQRGGGVSRRSDYRVLVTGLPHSASWQDLKDHMRRAGDVCFSQVFRDGSGTTGIIDYTNYDDMKYAIKKLDDSEFRNAFSRATIRVKEYDRSRSRSRSRSRSYSRGKSVSRSRSRSRSRSRSKSKSKSPKVKSSKRSRSRSRSVSSQSRSGSKGRPVSRFWICAAVCGFAY	1953	813	270	0.0245342	0.0326477	0
	Solyc09g075090	Solyc09g075090.7	TTAAAACCCTAATCTTCAAAATTTCCTCTTCTTCTACGCTTTCTGCTCTCGATCTTCCCAGGAACAATGAGTCGGTCGAGTAGGACACTTTATGTTGGCAATCTTCCTGGTGATGTTCGTGAGCGTGAAGTGGAAGATCTCTTTTACAAGTATGGACCGATTGCACATATTGAGCTGAAAATTCCACCAAGACCCCCTGGTTATGCTTTTGTTGAGTTTGAAGAGGCTCGTGATGCTGAAGATGCTATTCGTGGTCGTGATGGCTATGATTTTGATGGGCACCGTCTGCGGGTTGAGCTTGCACATGGCGGGCGTGGTAACTCATCATCAAATGATCGTTATGGTGGTGGCGGTGGCGGCCGTGGTCAGCGTGGTGGAGGAGTGTCAAGACGTTCAGAT…	ATGAGTCGGTCGAGTAGGACACTTTATGTTGGCAATCTTCCTGGTGATGTTCGTGAGCGTGAAGTGGAAGATCTCTTTTACAAGTATGGACCGATTGCACATATTGAGCTGAAAATTCCACCAAGACCCCCTGGTTATGCTTTTGTTGAGTTTGAAGAGGCTCGTGATGCTGAAGATGCTATTCGTGGTCGTGATGGCTATGATTTTGATGGGCACCGTCTGCGGGTTGAGCTTGCACATGGCGGGCGTGGTAACTCATCATCAAATGATCGTTATGGTGGTGGCGGTGGCGGCCGTGGTCAGCGTGGTGGAGGAGTGTCAAGACGTTCAGATTATCGAGTGTTAGTTACAGGATTACCCCATTCAGCATCGTGGCAGGATCTCAAGGATCACATGCGC…	MSRSSRTLYVGNLPGDVREREVEDLFYKYGPIAHIELKIPPRPPGYAFVEFEEARDAEDAIRGRDGYDFDGHRLRVELAHGGRGNSSSNDRYGGGGGGRGQRGGGVSRRSDYRVLVTGLPHSASWQDLKDHMRRAGDVCFSQVFRDGSGTTGIIDYTNYDDMKYAIKKLDDSEFRNAFSRATIRVKEYDRSRSRSRSRSRSYSRGKSVSRSRSRSRSRSRSKSKSKSPKVKSSKRSRSRSRSVSSQSRSGSKGRPVSRSPSRSRSPAPARSKQLSESPKRRTPSSSPKRRTPSRSPSRSRSRSQSKIAGIISD	1335	942	313	0.0253469	0	0
	Solyc09g075090	Solyc09g075090.8	TTAAAACCCTAATCTTCAAAATTTCCTCTTCTTCTACGCTTTCTGCTCTCGATCTTCCCAGGAACAATGAGTCGGTCGAGTAGGACACTTTATGTTGGCAATCTTCCTGGTGATGTTCGTGAGCGTGAAGTGGAAGATCTCTTTTACAAGTATGGACCGATTGCACATATTGAGCTGAAAATTCCACCAAGACCCCCTGGTTATGCTTTTGTTGAGTTTGAAGAGGCTCGTGATGCTGAAGATGCTATTCGTGGTCGTGATGGCTATGATTTTGATGGGCACCGTCTGCGGGTTGAGCTTGCACATGGCGGGCGTGGTAACTCATCATCAAATGATCGTTATGGTGGTGGCGGTGGCGGCCGTGGTCAGCGTGGTGGAGGAGTGTCAAGACGTTCAGAT…	ATGAGTCGGTCGAGTAGGACACTTTATGTTGGCAATCTTCCTGGTGATGTTCGTGAGCGTGAAGTGGAAGATCTCTTTTACAAGTATGGACCGATTGCACATATTGAGCTGAAAATTCCACCAAGACCCCCTGGTTATGCTTTTGTTGAGTTTGAAGAGGCTCGTGATGCTGAAGATGCTATTCGTGGTCGTGATGGCTATGATTTTGATGGGCACCGTCTGCGGGTTGAGCTTGCACATGGCGGGCGTGGTAACTCATCATCAAATGATCGTTATGGTGGTGGCGGTGGCGGCCGTGGTCAGCGTGGTGGAGGAGTGTCAAGACGTTCAGATTATCGAGTGTTAGTTACAGGATTACCCCATTCAGCATCGTGGCAGGATCTCAAGGATCACATGCGC…	MSRSSRTLYVGNLPGDVREREVEDLFYKYGPIAHIELKIPPRPPGYAFVEFEEARDAEDAIRGRDGYDFDGHRLRVELAHGGRGNSSSNDRYGGGGGGRGQRGGGVSRRSDYRVLVTGLPHSASWQDLKDHMRRAGDVCFSQVFRDGSGTTGIIDYTNYDDMKYAIKKLDDSEFRNAFSRATIRVKEYDRSRSRSRSRSRSYSRGKSVSRSRSRSRSRSRSKSKSKSPKVKSSKRSRSRSRSVSSQSRSGSKGRPVSRFWICAAVCGFAY	1791	813	270	5.08227e-26	0	0
	Solyc09g075090	Solyc09g075090.9	TTAAAACCCTAATCTTCAAAATTTCCTCTTCTTCTACGCTTTCTGCTCTCGATCTTCCCAGGAACAATGAGTCGGTCGAGTAGGACACTTTATGTTGGCAATCTTCCTGGTGATGTTCGTGAGCGTGAAGTGGAAGATCTCTTTTACAAGTATGGACCGATTGCACATATTGAGCTGAAAATTCCACCAAGACCCCCTGGTTATGCTTTTGTTGAGTTTGAAGAGGCTCGTGATGCTGAAGATGCTATTCGTGGTCGTGATGGCTATGATTTTGATGGGCACCGTCTGCGGGTTGAGCTTGCACATGGCGGGCGTGGTAACTCATCATCAAATGATCGTTATGGTGGTGGCGGTGGCGGCCGTGGTCAGCGTGGTGGAGGAGTGTCAAGACGTTCAGAT…	ATGAGTCGGTCGAGTAGGACACTTTATGTTGGCAATCTTCCTGGTGATGTTCGTGAGCGTGAAGTGGAAGATCTCTTTTACAAGTATGGACCGATTGCACATATTGAGCTGAAAATTCCACCAAGACCCCCTGGTTATGCTTTTGTTGAGTTTGAAGAGGCTCGTGATGCTGAAGATGCTATTCGTGGTCGTGATGGCTATGATTTTGATGGGCACCGTCTGCGGGTTGAGCTTGCACATGGCGGGCGTGGTAACTCATCATCAAATGATCGTTATGGTGGTGGCGGTGGCGGCCGTGGTCAGCGTGGTGGAGGAGTGTCAAGACGTTCAGATTATCGAGTGTTAGTTACAGGATTACCCCATTCAGCATCGTGGCAGGATCTCAAGGATCACATGCGC…	MSRSSRTLYVGNLPGDVREREVEDLFYKYGPIAHIELKIPPRPPGYAFVEFEEARDAEDAIRGRDGYDFDGHRLRVELAHGGRGNSSSNDRYGGGGGGRGQRGGGVSRRSDYRVLVTGLPHSASWQDLKDHMRRAGDVCFSQVFRDGSGTTGIIDYTNYDDMKYAIKKLDDSEFRNAFSRATIRVKEYDRSRSRSRSRSRSYSRGKSVSRSRSRSRSRSRSKSKSKSPKVKSSKRSRSRSRSVSSQSRSGSKGRPVSRFWICAAVCGFAY	1877	813	270	4.38859e-25	0	0
	Solyc09g075090	Solyc09g075090.10	TTAAAACCCTAATCTTCAAAATTTCCTCTTCTTCTACGCTTTCTGCTCTCGATCTTCCCAGGAACAATGAGTCGGTCGAGTAGGACACTTTATGTTGGCAATCTTCCTGGTGATGTTCGTGAGCGTGAAGTGGAAGATCTCTTTTACAAGTATGGACCGATTGCACATATTGAGCTGAAAATTCCACCAAGACCCCCTGGTTATGCTTTTGTTGAGTTTGAAGAGGCTCGTGATGCTGAAGATGCTATTCGTGGTCGTGATGGCTATGATTTTGATGGGCACCGTCTGCGGGTTGAGCTTGCACATGGCGGGCGTGGTAACTCATCATCAAATGATCGTTATGGTGGTGGCGGTGGCGGCCGTGGTCAGCGTGGTGGAGGAGTGTCAAGACGTTCAGAT…	ATGAGTCGGTCGAGTAGGACACTTTATGTTGGCAATCTTCCTGGTGATGTTCGTGAGCGTGAAGTGGAAGATCTCTTTTACAAGTATGGACCGATTGCACATATTGAGCTGAAAATTCCACCAAGACCCCCTGGTTATGCTTTTGTTGAGTTTGAAGAGGCTCGTGATGCTGAAGATGCTATTCGTGGTCGTGATGGCTATGATTTTGATGGGCACCGTCTGCGGGTTGAGCTTGCACATGGCGGGCGTGGTAACTCATCATCAAATGATCGTTATGGTGGTGGCGGTGGCGGCCGTGGTCAGCGTGGTGGAGGAGTGTCAAGACGTTCAGATTATCGAGTGTTAGTTACAGGATTACCCCATTCAGCATCGTGGCAGGATCTCAAGGATCACATGCGC…	MSRSSRTLYVGNLPGDVREREVEDLFYKYGPIAHIELKIPPRPPGYAFVEFEEARDAEDAIRGRDGYDFDGHRLRVELAHGGRGNSSSNDRYGGGGGGRGQRGGGVSRRSDYRVLVTGLPHSASWQDLKDHMRRAGDVCFSQVFRDGSGTTGIIDYTNYDDMKYAIKKLDDSEFRNAFSRATIRVKEYDRSRSRSRSRSRSYSRGKSVSRSRSRSRSRSRSKSKSKSPKVKSSKRSRSRSRSVSSQSRSGSKGRPVSRFWICAAVCGFAY	1964	813	270	0.00672513	0	0
	Solyc09g075090	Solyc09g075090.11	TTAAAACCCTAATCTTCAAAATTTCCTCTTCTTCTACGCTTTCTGCTCTCGATCTTCCCAGGAACAATGAGTCGGTCGAGTAGGACACTTTATGTTGGCAATCTTCCTGGTGATGTTCGTGAGCGTGAAGTGGAAGATCTCTTTTACAAGTATGGACCGATTGCACATATTGAGCTGAAAATTCCACCAAGACCCCCTGGTTATGCTTTTGTTGAGTTTGAAGAGGCTCGTGATGCTGAAGATGCTATTCGTGGTCGTGATGGCTATGATTTTGATGGGCACCGTCTGCGGGTTGAGCTTGCACATGGCGGGCGTGGTAACTCATCATCAAATGATCGTTATGGTGGTGGCGGTGGCGGCCGTGGTCAGCGTGGTGGAGGAGTGTCAAGACGTTCAGAT…	ATGAGTCGGTCGAGTAGGACACTTTATGTTGGCAATCTTCCTGGTGATGTTCGTGAGCGTGAAGTGGAAGATCTCTTTTACAAGTATGGACCGATTGCACATATTGAGCTGAAAATTCCACCAAGACCCCCTGGTTATGCTTTTGTTGAGTTTGAAGAGGCTCGTGATGCTGAAGATGCTATTCGTGGTCGTGATGGCTATGATTTTGATGGGCACCGTCTGCGGGTTGAGCTTGCACATGGCGGGCGTGGTAACTCATCATCAAATGATCGTTATGGTGGTGGCGGTGGCGGCCGTGGTCAGCGTGGTGGAGGAGTGTCAAGACGTTCAGATTATCGAGTGTTAGTTACAGGATTACCCCATTCAGCATCGTGGCAGGATCTCAAGGATCACATGCGC…	MSRSSRTLYVGNLPGDVREREVEDLFYKYGPIAHIELKIPPRPPGYAFVEFEEARDAEDAIRGRDGYDFDGHRLRVELAHGGRGNSSSNDRYGGGGGGRGQRGGGVSRRSDYRVLVTGLPHSASWQDLKDHMRRAGDVCFSQVFRDGSGTTGIIDYTNYDDMKYAIKKLDDSEFRNAFSRATIRVKEYDRSRSRSRSRSRSYSRGKSVSRSRSRSRSRSRSKSKSKSPKVKSSKRSRSRSRSVSSQSRSGSKGRPVSRFWICAAVCGFAY	2050	813	270	0.00426073	0	0
	Solyc09g075090	Solyc09g075090.12	TTAAAACCCTAATCTTCAAAATTTCCTCTTCTTCTACGCTTTCTGCTCTCGATCTTCCCAGGAACAATGAGTCGGTCGAGTAGGACACTTTATGTTGGCAATCTTCCTGGTGATGTTCGTGAGCGTGAAGTGGAAGATCTCTTTTACAAGTATGGACCGATTGCACATATTGAGCTGAAAATTCCACCAAGACCCCCTGGTTATGCTTTTGTTGAGTTTGAAGAGGCTCGTGATGCTGAAGATGCTATTCGTGGTCGTGATGGCTATGATTTTGATGGGCACCGTCTGCGGGTTGAGCTTGCACATGGCGGGCGTGGTAACTCATCATCAAATGATCGTTATGGTGGTGGCGGTGGCGGCCGTGGTCAGCGTGGTGGAGGAGTGTCAAGACGTTCAGAT…	ATGAGTCGGTCGAGTAGGACACTTTATGTTGGCAATCTTCCTGGTGATGTTCGTGAGCGTGAAGTGGAAGATCTCTTTTACAAGTATGGACCGATTGCACATATTGAGCTGAAAATTCCACCAAGACCCCCTGGTTATGCTTTTGTTGAGTTTGAAGAGGCTCGTGATGCTGAAGATGCTATTCGTGGTCGTGATGGCTATGATTTTGATGGGCACCGTCTGCGGGTTGAGCTTGCACATGGCGGGCGTGGTAACTCATCATCAAATGATCGTTATGGTGGTGGCGGTGGCGGCCGTGGTCAGCGTGGTGGAGGAGTGTCAAGACGTTCAGATTATCGAGTGTTAGTTACAGGATTACCCCATTCAGCATCGTGGCAGGATCTCAAGGATCACATGCGC…	MSRSSRTLYVGNLPGDVREREVEDLFYKYGPIAHIELKIPPRPPGYAFVEFEEARDAEDAIRGRDGYDFDGHRLRVELAHGGRGNSSSNDRYGGGGGGRGQRGGGVSRRSDYRVLVTGLPHSASWQDLKDHMRRAGDVCFSQVFRDGSGTTGIIDYTNYDDMKYAIKKLDDSEFRNAFSRATIRVKEYDRSRSRSRSRSRSYSRGKSVSRSRSRSRSRSRSKSKSKSPKVKSSKRSRSRSRSVSSQSRSGSKGRPVSRSPSRSRSPAPARSKQLSESPKRRTPSSSPKRRTPSRSPSRSRSRSQSLSRSYFCGLSYIFQCLTVSLIFSPRLFL	1424	1002	333	1.69766e-13	0	0
	Solyc09g075090	Solyc09g075090.13	TTAAAACCCTAATCTTCAAAATTTCCTCTTCTTCTACGCTTTCTGCTCTCGATCTTCCCAGGAACAATGAGTCGGTCGAGTAGGACACTTTATGTTGGCAATCTTCCTGGTGATGTTCGTGAGCGTGAAGTGGAAGATCTCTTTTACAAGTATGGACCGATTGCACATATTGAGCTGAAAATTCCACCAAGACCCCCTGGTTATGCTTTTGTTGAGTTTGAAGAGGCTCGTGATGCTGAAGATGCTATTCGTGGTCGTGATGGCTATGATTTTGATGGGCACCGTCTGCGGGTTGAGCTTGCACATGGCGGGCGTGGTAACTCATCATCAAATGATCGTTATGGTGGTGGCGGTGGCGGCCGTGGTCAGCGTGGTGGAGGAGTGTCAAGACGTTCAGAT…	ATGAGTCGGTCGAGTAGGACACTTTATGTTGGCAATCTTCCTGGTGATGTTCGTGAGCGTGAAGTGGAAGATCTCTTTTACAAGTATGGACCGATTGCACATATTGAGCTGAAAATTCCACCAAGACCCCCTGGTTATGCTTTTGTTGAGTTTGAAGAGGCTCGTGATGCTGAAGATGCTATTCGTGGTCGTGATGGCTATGATTTTGATGGGCACCGTCTGCGGGTTGAGCTTGCACATGGCGGGCGTGGTAACTCATCATCAAATGATCGTTATGGTGGTGGCGGTGGCGGCCGTGGTCAGCGTGGTGGAGGAGTGTCAAGACGTTCAGATTATCGAGTGTTAGTTACAGGATTACCCCATTCAGCATCGTGGCAGGATCTCAAGGATCACATGCGC…	MSRSSRTLYVGNLPGDVREREVEDLFYKYGPIAHIELKIPPRPPGYAFVEFEEARDAEDAIRGRDGYDFDGHRLRVELAHGGRGNSSSNDRYGGGGGGRGQRGGGVSRRSDYRVLVTGLPHSASWQDLKDHMRRAGDVCFSQVFRDGSGTTGIIDYTNYDDMKYAIKKLDDSEFRNAFSRATIRVKEYDRSRSRSRSRSRSYSRGKSVSRSRSRSRSRSRSKSKSKSPKVKSSKRSRSRSRSVSSQSRSGSKGRPVSRFWICAAVCGFAY	1880	813	270	3.52359e-06	0	0
	Solyc09g075090	Solyc09g075090.14	TTAAAACCCTAATCTTCAAAATTTCCTCTTCTTCTACGCTTTCTGCTCTCGATCTTCCCAGGAACAATGAGTCGGTCGAGTAGGACACTTTATGTTGGCAATCTTCCTGGTGATGTTCGTGAGCGTGAAGTGGAAGATCTCTTTTACAAGTATGGACCGATTGCACATATTGAGCTGAAAATTCCACCAAGACCCCCTGGTTATGCTTTTGTTGAGTTTGAAGAGGCTCGTGATGCTGAAGATGCTATTCGTGGTCGTGATGGCTATGATTTTGATGGGCACCGTCTGCGGGTTGAGCTTGCACATGGCGGGCGTGGTAACTCATCATCAAATGATCGTTATGGTGGTGGCGGTGGCGGCCGTGGTCAGCGTGGTGGAGGAGTGTCAAGACGTTCAGAT…	ATGAGTCGGTCGAGTAGGACACTTTATGTTGGCAATCTTCCTGGTGATGTTCGTGAGCGTGAAGTGGAAGATCTCTTTTACAAGTATGGACCGATTGCACATATTGAGCTGAAAATTCCACCAAGACCCCCTGGTTATGCTTTTGTTGAGTTTGAAGAGGCTCGTGATGCTGAAGATGCTATTCGTGGTCGTGATGGCTATGATTTTGATGGGCACCGTCTGCGGGTTGAGCTTGCACATGGCGGGCGTGGTAACTCATCATCAAATGATCGTTATGGTGGTGGCGGTGGCGGCCGTGGTCAGCGTGGTGGAGGAGTGTCAAGACGTTCAGATTATCGAGTGTTAGTTACAGGATTACCCCATTCAGCATCGTGGCAGGATCTCAAGGATCACATGCGC…	MSRSSRTLYVGNLPGDVREREVEDLFYKYGPIAHIELKIPPRPPGYAFVEFEEARDAEDAIRGRDGYDFDGHRLRVELAHGGRGNSSSNDRYGGGGGGRGQRGGGVSRRSDYRVLVTGLPHSASWQDLKDHMRRAGDVCFSQVFRDGSGTTGIIDYTNYDDMKYAIKKLDDSEFRNAFSRATIRVKEYDRSRSRSRSRSRSYSRGKSVSRSRSRSRSRSRSKSKSKSPKVKSSKRSRSRSRSVSSQSRSGSKGRPVSRFWICAAVCGFAY	1966	813	270	2.8879e-06	0	0
	Solyc09g075090	Solyc09g075090.15	TTAAAACCCTAATCTTCAAAATTTCCTCTTCTTCTACGCTTTCTGCTCTCGATCTTCCCAGGAACAATGAGTCGGTCGAGTAGGACACTTTATGTTGGCAATCTTCCTGGTGATGTTCGTGAGCGTGAAGTGGAAGATCTCTTTTACAAGTATGGACCGATTGCACATATTGAGCTGAAAATTCCACCAAGACCCCCTGGTTATGCTTTTGTTGAGTTTGAAGAGGCTCGTGATGCTGAAGATGCTATTCGTGGTCGTGATGGCTATGATTTTGATGGGCACCGTCTGCGGGTTGAGCTTGCACATGGCGGGCGTGGTAACTCATCATCAAATGATCGTTATGGTGGTGGCGGTGGCGGCCGTGGTCAGCGTGGTGGAGGAGTGTCAAGACGTTCAGAT…	ATGAGTCGGTCGAGTAGGACACTTTATGTTGGCAATCTTCCTGGTGATGTTCGTGAGCGTGAAGTGGAAGATCTCTTTTACAAGTATGGACCGATTGCACATATTGAGCTGAAAATTCCACCAAGACCCCCTGGTTATGCTTTTGTTGAGTTTGAAGAGGCTCGTGATGCTGAAGATGCTATTCGTGGTCGTGATGGCTATGATTTTGATGGGCACCGTCTGCGGGTTGAGCTTGCACATGGCGGGCGTGGTAACTCATCATCAAATGATCGTTATGGTGGTGGCGGTGGCGGCCGTGGTCAGCGTGGTGGAGGAGTGTCAAGACGTTCAGATTATCGAGTGTTAGTTACAGGATTACCCCATTCAGCATCGTGGCAGGATCTCAAGGATCACATGCGC…	MSRSSRTLYVGNLPGDVREREVEDLFYKYGPIAHIELKIPPRPPGYAFVEFEEARDAEDAIRGRDGYDFDGHRLRVELAHGGRGNSSSNDRYGGGGGGRGQRGGGVSRRSDYRVLVTGLPHSASWQDLKDHMRRAGDVCFSQVFRDGSGTTGIIDYTNYDDMKYAIKKLDDSEFRNAFSRATIRVKEYDRSRSRSRSRSRSYSRGKSVSRSRSRSRSRSRSKSKSKSPKVKSSKRSRSRSRSVSSQSRSGSKGRPVSRFWICAAVCGFAY	2053	813	270	0.00675722	0	0
	Solyc09g075090	Solyc09g075090.16	TTAAAACCCTAATCTTCAAAATTTCCTCTTCTTCTACGCTTTCTGCTCTCGATCTTCCCAGGAACAATGAGTCGGTCGAGTAGGACACTTTATGTTGGCAATCTTCCTGGTGATGTTCGTGAGCGTGAAGTGGAAGATCTCTTTTACAAGTATGGACCGATTGCACATATTGAGCTGAAAATTCCACCAAGACCCCCTGGTTATGCTTTTGTTGAGTTTGAAGAGGCTCGTGATGCTGAAGATGCTATTCGTGGTCGTGATGGCTATGATTTTGATGGGCACCGTCTGCGGGTTGAGCTTGCACATGGCGGGCGTGGTAACTCATCATCAAATGATCGTTATGGTGGTGGCGGTGGCGGCCGTGGTCAGCGTGGTGGAGGAGTGTCAAGACGTTCAGAT…	ATGAGTCGGTCGAGTAGGACACTTTATGTTGGCAATCTTCCTGGTGATGTTCGTGAGCGTGAAGTGGAAGATCTCTTTTACAAGTATGGACCGATTGCACATATTGAGCTGAAAATTCCACCAAGACCCCCTGGTTATGCTTTTGTTGAGTTTGAAGAGGCTCGTGATGCTGAAGATGCTATTCGTGGTCGTGATGGCTATGATTTTGATGGGCACCGTCTGCGGGTTGAGCTTGCACATGGCGGGCGTGGTAACTCATCATCAAATGATCGTTATGGTGGTGGCGGTGGCGGCCGTGGTCAGCGTGGTGGAGGAGTGTCAAGACGTTCAGATTATCGAGTGTTAGTTACAGGATTACCCCATTCAGCATCGTGGCAGGATCTCAAGGATCACATGCGC…	MSRSSRTLYVGNLPGDVREREVEDLFYKYGPIAHIELKIPPRPPGYAFVEFEEARDAEDAIRGRDGYDFDGHRLRVELAHGGRGNSSSNDRYGGGGGGRGQRGGGVSRRSDYRVLVTGLPHSASWQDLKDHMRRAGDVCFSQVFRDGSGTTGIIDYTNYDDMKYAIKKLDDSEFRNAFSRATIRVKEYDRSRSRSRSRSRSYSRGKSVSRSRSRSRSRSRSKSKSKSPKVKSSKRSRSRSRSVSSQSRSGSKGRPVSRFWICAAVCGFAY	2139	813	270	0.00447048	0	0
Gene name	geneID	isoformID	cDNA	CDS	protein sequence	cDNA length	CDS length	protein sequence length	Root	Fruit	Pollen
Sl-SR41	Solyc06g009060	Solyc06g009060.1	TAGCATTCGCAACCCTTTGTTCTTTAAAACCCTAACCTTCAAAATTCTCCTTCTCTAAGCGCTCTGTGTTTTCATCCTTCATCAATCTTCTAGTAAAGGAACAATGAGTCGTTCAAGTAGGACGATTTATGTTGGTAATCTTCCTGGTGATATTCGTGAGCGAGAAGTGGAGGATCTGTTCTACAAGTATGGCCCGATAGCACATATTGATCTGAAAATTCCACCAAGACCCCCAGGTTATGCTTTTGTTGAGTTTGAAGAGGCACGCGATGCTGAGGATGCTATTCGTGGGCGCGATGGCTATGAATTTGATGGGCATCGTTTGAGGGTTGAGCTTGCACATGGTGGGCGTGGTAACTCATCGTCAGATCGTTATAATAGTGGCAATAATAGTGGCCA…	ATGAGTCGTTCAAGTAGGACGATTTATGTTGGTAATCTTCCTGGTGATATTCGTGAGCGAGAAGTGGAGGATCTGTTCTACAAGTATGGCCCGATAGCACATATTGATCTGAAAATTCCACCAAGACCCCCAGGTTATGCTTTTGTTGAGTTTGAAGAGGCACGCGATGCTGAGGATGCTATTCGTGGGCGCGATGGCTATGAATTTGATGGGCATCGTTTGAGGGTTGAGCTTGCACATGGTGGGCGTGGTAACTCATCGTCAGATCGTTATAATAGTGGCAATAATAGTGGCCATAATGGTGGTCGTAATAATCACAAATTTGGAGCGCCCAAACGTACCGAGTATCGAGTTTTAGTTACCGGATTGCCCCATTCAGCATCCTGGCAGGATCTCAAG…	MSRSSRTIYVGNLPGDIREREVEDLFYKYGPIAHIDLKIPPRPPGYAFVEFEEARDAEDAIRGRDGYEFDGHRLRVELAHGGRGNSSSDRYNSGNNSGHNGGRNNHKFGAPKRTEYRVLVTGLPHSASWQDLKDHMRRAGDVCFSQVFREGSGTTGIVDYTNYDDMKYAIKKLDESEFRNAFSRSTIRVKEHDSRSRSRSRSYSRGKSGSRSRSRSYSRSRSRSKSPKAKSSKRTRSRSRSVSSQPRSGLKGRSLSRSPSRSRSPVPSRPKRVSKSPKPRDSRRSQSLSKSPKPRDSRRSESPSKSPKLRDSRRSKSMSKSPEPRNSRRSPSRSKSPKPRNSRRSPSRSRSRSRSGSLSR	1705	1083	360	0.776476	0.496145	0.731909
	Solyc06g009060	Solyc06g009060.2	TAGCATTCGCAACCCTTTGTTCTTTAAAACCCTAACCTTCAAAATTCTCCTTCTCTAAGCGCTCTGTGTTTTCATCCTTCATCAATCTTCTAGTAAAGGAACAATGAGTCGTTCAAGTAGGACGATTTATGTTGGTAATCTTCCTGGTGATATTCGTGAGCGAGAAGTGGAGGATCTGTTCTACAAGTATGGCCCGATAGCACATATTGATCTGAAAATTCCACCAAGACCCCCAGGTTATGCTTTTGTTGAGTTTGAAGAGGCACGCGATGCTGAGGATGCTATTCGTGGGCGCGATGGCTATGAATTTGATGGGCATCGTTTGAGGGTTGAGCTTGCACATGGTGGGCGTGGTAACTCATCGTCAGATCGTTATAATAGTGGCAATAATAGTGGCCA…	ATGAGTCGTTCAAGTAGGACGATTTATGTTGGTAATCTTCCTGGTGATATTCGTGAGCGAGAAGTGGAGGATCTGTTCTACAAGTATGGCCCGATAGCACATATTGATCTGAAAATTCCACCAAGACCCCCAGGTTATGCTTTTGTTGAGTTTGAAGAGGCACGCGATGCTGAGGATGCTATTCGTGGGCGCGATGGCTATGAATTTGATGGGCATCGTTTGAGGGTTGAGCTTGCACATGGTGGGCGTGGTAACTCATCGTCAGATCGTTATAATAGTGGCAATAATAGTGGCCATAATGGTGGTCGTAATAATCACAAATTTGGAGCGCCCAAACGTACCGAGTATCGAGTTTTAGTTACCGGATTGCCCCATTCAGCATCCTGGCAGGATCTCAAG…	MSRSSRTIYVGNLPGDIREREVEDLFYKYGPIAHIDLKIPPRPPGYAFVEFEEARDAEDAIRGRDGYEFDGHRLRVELAHGGRGNSSSDRYNSGNNSGHNGGRNNHKFGAPKRTEYRVLVTGLPHSASWQDLKDHMRRAGDVCFSQVFREGSGTTGIVDYTNYDDMKYAIKKLDESEFRNAFSRSTIRVKEHDSRSRSRSRSYSRGKSGSRSRSRSYSRSRSRSKSPKAKSSKRTRSRSRSVSSQPRSGLKGRSLSRCWIYTRILECILGS	2242	816	271	0.148043	0.214815	0.0627866
	Solyc06g009060	Solyc06g009060.3	TAGCATTCGCAACCCTTTGTTCTTTAAAACCCTAACCTTCAAAATTCTCCTTCTCTAAGCGCTCTGTGTTTTCATCCTTCATCAATCTTCTAGTAAAGGAACAATGAGTCGTTCAAGTAGGACGATTTATGTTGGTAATCTTCCTGGTGATATTCGTGAGCGAGAAGTGGAGGATCTGTTCTACAAGTATGGCCCGATAGCACATATTGATCTGAAAATTCCACCAAGACCCCCAGGTTATGCTTTTGTTGAGTTTGAAGAGGCACGCGATGCTGAGGATGCTATTCGTGGGCGCGATGGCTATGAATTTGATGGGCATCGTTTGAGGGTTGAGCTTGCACATGGTGGGCGTGGTAACTCATCGTCAGATCGTTATAATAGTGGCAATAATAGTGGCCA…	ATGAGTCGTTCAAGTAGGACGATTTATGTTGGTAATCTTCCTGGTGATATTCGTGAGCGAGAAGTGGAGGATCTGTTCTACAAGTATGGCCCGATAGCACATATTGATCTGAAAATTCCACCAAGACCCCCAGGTTATGCTTTTGTTGAGTTTGAAGAGGCACGCGATGCTGAGGATGCTATTCGTGGGCGCGATGGCTATGAATTTGATGGGCATCGTTTGAGGGTTGAGCTTGCACATGGTGGGCGTGGTAACTCATCGTCAGATCGTTATAATAGTGGCAATAATAGTGGCCATAATGGTGGTCGTAATAATCACAAATTTGGAGCGCCCAAACGTACCGAGTATCGAGTTTTAGTTACCGGATTGCCCCATTCAGCATCCTGGCAGGATCTCAAG…	MSRSSRTIYVGNLPGDIREREVEDLFYKYGPIAHIDLKIPPRPPGYAFVEFEEARDAEDAIRGRDGYEFDGHRLRVELAHGGRGNSSSDRYNSGNNSGHNGGRNNHKFGAPKRTEYRVLVTGLPHSASWQDLKDHMRRAGDVCFSQVFREGSGTTGIVDYTNYDDMKYAIKKLDESEFRNAFSRSTIRVKEHDSRSRSRSRSYSRGKSGSRSRSRSYSRSRSRSKSPKAKSSKRTRSRSRSVSSQPRSGLKGRSLSR	3440	774	257	0.0754809	0.100267	0
	Solyc06g009060	Solyc06g009060.4	AAAAACCCCAAATATAATATTTTTTCCCCAAATTAGTACACTCTTAGAAGGACGTGTCCAAATAGGATAGAAGAAGATATTTATACGCTTCATAGCATTCGCAACCCTTTGTTCTTTAAAACCCTAACCTTCAAAATTCTCCTTCTCTAAGCGCTCTGTGTTTTCATCCTTCATCAATCTTCTAGTAAAGGAACAATGAGTCGTTCAAGTAGGACGATTTATGTTGGTAATCTTCCTGGTGATATTCGTGAGCGAGAAGTGGAGGATCTGTTCTACAAGTATGGCCCGATAGCACATATTGATCTGAAAATTCCACCAAGACCCCCAGGTTATGCTTTTGTTGAGTTTGAAGAGGCACGCGATGCTGAGGATGCTATTCGTGGGCGCGATGGCTATGAA…	ATGAGTCGTTCAAGTAGGACGATTTATGTTGGTAATCTTCCTGGTGATATTCGTGAGCGAGAAGTGGAGGATCTGTTCTACAAGTATGGCCCGATAGCACATATTGATCTGAAAATTCCACCAAGACCCCCAGGTTATGCTTTTGTTGAGTTTGAAGAGGCACGCGATGCTGAGGATGCTATTCGTGGGCGCGATGGCTATGAATTTGATGGGCATCGTTTGAGGGTTGAGCTTGCACATGGTGGGCGTGGTAACTCATCGTCAGATCGTTATAATAGTGGCAATAATAGTGGCCATAATGGTGGTCGTAATAATCACAAATTTGGAGCGCCCAAACGTACCGAGTATCGAGTTTTAGTTACCGGATTGCCCCATTCAGCATCCTGGCAGGATCTCAAG…	MSRSSRTIYVGNLPGDIREREVEDLFYKYGPIAHIDLKIPPRPPGYAFVEFEEARDAEDAIRGRDGYEFDGHRLRVELAHGGRGNSSSDRYNSGNNSGHNGGRNNHKFGAPKRTEYRVLVTGLPHSASWQDLKDHMRRAGDVCFSQVFREGSGTTGIVDYTNYDDMKYAIKKLDESEFRNAFSRSTIRVKEHDSRSRSRSRSYSRGKSGSRSRSRSYSRSRSRSKSPKAKSSKRTRSRSRSVSSQPRSGLKGRSLSRSPSRSRSPVPSVSQMTLLR	1990	831	276	0	0	0.0678895
	Solyc06g009060	Solyc06g009060.5	TAGCATTCGCAACCCTTTGTTCTTTAAAACCCTAACCTTCAAAATTCTCCTTCTCTAAGCGCTCTGTGTTTTCATCCTTCATCAATCTTCTAGTAAAGGAACAATGAGTCGTTCAAGTAGGACGATTTATGTTGGTAATCTTCCTGGTGATATTCGTGAGCGAGAAGTGGAGGATCTGTTCTACAAGTATGGCCCGATAGCACATATTGATCTGAAAATTCCACCAAGACCCCCAGGTTATGCTTTTGTTGAGTTTGAAGAGGCACGCGATGCTGAGGATGCTATTCGTGGGCGCGATGGCTATGAATTTGATGGGCATCGTTTGAGGGTTGAGCTTGCACATGGTGGGCGTGGTAACTCATCGTCAGATCGTTATAATAGTGGCAATAATAGTGGCCA…	ATGAGTCGTTCAAGTAGGACGATTTATGTTGGTAATCTTCCTGGTGATATTCGTGAGCGAGAAGTGGAGGATCTGTTCTACAAGTATGGCCCGATAGCACATATTGATCTGAAAATTCCACCAAGACCCCCAGGTTATGCTTTTGTTGAGTTTGAAGAGGCACGCGATGCTGAGGATGCTATTCGTGGGCGCGATGGCTATGAATTTGATGGGCATCGTTTGAGGGTTGAGCTTGCACATGGTGGGCGTGGTAACTCATCGTCAGATCGTTATAATAGTGGCAATAATAGTGGCCATAATGGTGGTCGTAATAATCACAAATTTGGAGCGCCCAAACGTACCGAGTATCGAGTTTTAGTTACCGGATTGCCCCATTCAGCATCCTGGCAGGATCTCAAG…	MSRSSRTIYVGNLPGDIREREVEDLFYKYGPIAHIDLKIPPRPPGYAFVEFEEARDAEDAIRGRDGYEFDGHRLRVELAHGGRGNSSSDRYNSGNNSGHNGGRNNHKFGAPKRTEYRVLVTGLPHSASWQDLKDHMRRAGDVCFSQVFREGSGTTGIVDYTNYDDMKYAIKKLDESEFRNAFSRSTIRVKEHDSRSRSRSRSYSRGKSGSRSRSRSYSRSRSRSKSPKAKSSKRTRSRSRSVSSQPRSGLKGRSLSRCWIYTRILECILGS	2414	816	271	0	0.0650366	0.0328672
	Solyc06g009060	Solyc06g009060.6	AAAAACCCCAAATATAATATTTTTTCCCCAAATTAGTACACTCTTAGAAGGACGTGTCCAAATAGGATAGAAGAAGATATTTATACGCTTCATAGCATTCGCAACCCTTTGTTCTTTAAAACCCTAACCTTCAAAATTCTCCTTCTCTAAGCGCTCTGTGTTTTCATCCTTCATCAATCTTCTAGTAAAGGAACAATGAGTCGTTCAAGTAGGACGATTTATGTTGGTAATCTTCCTGGTGATATTCGTGAGCGAGAAGTGGAGGATCTGTTCTACAAGTATGGCCCGATAGCACATATTGATCTGAAAATTCCACCAAGACCCCCAGGTTATGCTTTTGTTGAGTTTGAAGAGGCACGCGATGCTGAGGATGCTATTCGTGGGCGCGATGGCTATGAA…	ATGAGTCGTTCAAGTAGGACGATTTATGTTGGTAATCTTCCTGGTGATATTCGTGAGCGAGAAGTGGAGGATCTGTTCTACAAGTATGGCCCGATAGCACATATTGATCTGAAAATTCCACCAAGACCCCCAGGTTATGCTTTTGTTGAGTTTGAAGAGGCACGCGATGCTGAGGATGCTATTCGTGGGCGCGATGGCTATGAATTTGATGGGCATCGTTTGAGGGTTGAGCTTGCACATGGTGGGCGTGGTAACTCATCGTCAGATCGTTATAATAGTGGCAATAATAGTGGCCATAATGGTGGTCGTAATAATCACAAATTTGGAGCGCCCAAACGTACCGAGTATCGAGTTTTAGTTACCGGATTGCCCCATTCAGCATCCTGGCAGGATCTCAAG…	MSRSSRTIYVGNLPGDIREREVEDLFYKYGPIAHIDLKIPPRPPGYAFVEFEEARDAEDAIRGRDGYEFDGHRLRVELAHGGRGNSSSDRYNSGNNSGHNGGRNNHKFGAPKRTEYRVLVTGLPHSASWQDLKDHMRRAGDVCFSQVFREGSGTTGIVDYTNYDDMKYAIKKLDESEFRNAFSRSTIRVKEHDSRSRSRSRSYSRGKSGSRSRSRSYSRSRSRSKSPKAKSSKRTRSRSRSVSSQPRSGLKGRSLSRSPSRSRSPVPSRPKRVSKSPKPRDSRRSQSLSKSPKPRDSRRSESPSKSPKLRDSRRSKSMSKSPEPRNSRRSPSRSKSPKPRNSRRSPSRSRSRSRSGSLSR	1727	1083	360	0	0	0.0569274
	Solyc06g009060	Solyc06g009060.7	AAAAACCCCAAATATAATATTTTTTCCCCAAATTAGTACACTCTTAGAAGGACGTGTCCAAATAGGATAGAAGAAGATATTTATACGCTTCATAGCATTCGCAACCCTTTGTTCTTTAAAACCCTAACCTTCAAAATTCTCCTTCTCTAAGCGCTCTGTGTTTTCATCCTTCATCAATCTTCTAGTAAAGGAACAATGAGTCGTTCAAGTAGGACGATTTATGTTGGTAATCTTCCTGGTGATATTCGTGAGCGAGAAGTGGAGGATCTGTTCTACAAGTATGGCCCGATAGCACATATTGATCTGAAAATTCCACCAAGACCCCCAGGTTATGCTTTTGTTGAGTTTGAAGAGGCACGCGATGCTGAGGATGCTATTCGTGGGCGCGATGGCTATGAA…	ATGAGTCGTTCAAGTAGGACGATTTATGTTGGTAATCTTCCTGGTGATATTCGTGAGCGAGAAGTGGAGGATCTGTTCTACAAGTATGGCCCGATAGCACATATTGATCTGAAAATTCCACCAAGACCCCCAGGTTATGCTTTTGTTGAGTTTGAAGAGGCACGCGATGCTGAGGATGCTATTCGTGGGCGCGATGGCTATGAATTTGATGGGCATCGTTTGAGGGTTGAGCTTGCACATGGTGGGCGTGGTAACTCATCGTCAGATCGTTATAATAGTGGCAATAATAGTGGCCATAATGGTGGTCGTAATAATCACAAATTTGGAGCGCCCAAACGTACCGAGTATCGAGTTTTAGTTACCGGATTGCCCCATTCAGCATCCTGGCAGGATCTCAAG…	MSRSSRTIYVGNLPGDIREREVEDLFYKYGPIAHIDLKIPPRPPGYAFVEFEEARDAEDAIRGRDGYEFDGHRLRVELAHGGRGNSSSDRYNSGNNSGHNGGRNNHKFGAPKRTEYRVLVTGLPHSASWQDLKDHMRRAGDVCFSQVFREGSGTTGIVDYTNYDDMKYAIKKLDESEFRNAFSRSTIRVKEHDSRSRSRSRSYSRGKSGSRSRSRSYSRSRSRSSKSPKAKSSKRTRSRSRSVSSQPRSGLKGRSLSRSPSRSRSPVPSRPKRVSKSPKPRDSRRSQSLSKSPKPRDSRRSESPSKSPKLRDSRRSKSMSKSPEPRNSRRSPSRSKSPKPRNSRRSPSRSRSRSRSGSLSR	1730	1086	361	0	0	0.00122223
	Solyc06g009060	Solyc06g009060.8	AAAAACCCCAAATATAATATTTTTTCCCCAAATTAGTACACTCTTAGAAGGACGTGTCCAAATAGGATAGAAGAAGATATTTATACGCTTCATAGCATTCGCAACCCTTTGTTCTTTAAAACCCTAACCTTCAAAATTCTCCTTCTCTAAGCGCTCTGTGTTTTCATCCTTCATCAATCTTCTAGTAAAGGAACAATGAGTCGTTCAAGTAGGACGATTTATGTTGGTAATCTTCCTGGTGATATTCGTGAGCGAGAAGTGGAGGATCTGTTCTACAAGTATGGCCCGATAGCACATATTGATCTGAAAATTCCACCAAGACCCCCAGGTTATGCTTTTGTTGAGTTTGAAGAGGCACGCGATGCTGAGGATGCTATTCGTGGGCGCGATGGCTATGAA…	ATGAGTCGTTCAAGTAGGACGATTTATGTTGGTAATCTTCCTGGTGATATTCGTGAGCGAGAAGTGGAGGATCTGTTCTACAAGTATGGCCCGATAGCACATATTGATCTGAAAATTCCACCAAGACCCCCAGGTTATGCTTTTGTTGAGTTTGAAGAGGCACGCGATGCTGAGGATGCTATTCGTGGGCGCGATGGCTATGAATTTGATGGGCATCGTTTGAGGGTTGAGCTTGCACATGGTGGGCGTGGTAACTCATCGTCAGATCGTTATAATAGTGGCAATAATAGTGGCCATAATGGTGGTCGTAATAATCACAAATTTGGAGCGCCCAAACGTACCGAGTATCGAGTTTTAGTTACCGGATTGCCCCATTCAGCATCCTGGCAGGATCTCAAG…	MSRSSRTIYVGNLPGDIREREVEDLFYKYGPIAHIDLKIPPRPPGYAFVEFEEARDAEDAIRGRDGYEFDGHRLRVELAHGGRGNSSSDRYNSGNNSGHNGGRNNHKFGAPKRTEYRVLVTGLPHSASWQDLKDHMRRAGDVCFSQVFREGSGTTGIVDYTNYDDMKYAIKKLDESEFRNAFSRSTIRVKEHDSRSRSRSRSYSRGKSGSRSRSRSYSRSRSRSKSPKAKSSKRTRSRSRSVSSQPRSGLKGRSLSRCWIYTRILECILGS	2264	816	271	0	0	0.00539615
	Solyc06g009060	Solyc06g009060.9	AAAAACCCCAAATATAATATTTTTTCCCCAAATTAGTACACTCTTAGAAGGACGTGTCCAAATAGGATAGAAGAAGATATTTATACGCTTCATAGCATTCGCAACCCTTTGTTCTTTAAAACCCTAACCTTCAAAATTCTCCTTCTCTAAGCGCTCTGTGTTTTCATCCTTCATCAATCTTCTAGTAAAGGAACAATGAGTCGTTCAAGTAGGACGATTTATGTTGGTAATCTTCCTGGTGATATTCGTGAGCGAGAAGTGGAGGATCTGTTCTACAAGTATGGCCCGATAGCACATATTGATCTGAAAATTCCACCAAGACCCCCAGGTTATGCTTTTGTTGAGTTTGAAGAGGCACGCGATGCTGAGGATGCTATTCGTGGGCGCGATGGCTATGAA…	ATGAGTCGTTCAAGTAGGACGATTTATGTTGGTAATCTTCCTGGTGATATTCGTGAGCGAGAAGTGGAGGATCTGTTCTACAAGTATGGCCCGATAGCACATATTGATCTGAAAATTCCACCAAGACCCCCAGGTTATGCTTTTGTTGAGTTTGAAGAGGCACGCGATGCTGAGGATGCTATTCGTGGGCGCGATGGCTATGAATTTGATGGGCATCGTTTGAGGGTTGAGCTTGCACATGGTGGGCGTGGTAACTCATCGTCAGATCGTTATAATAGTGGCAATAATAGTGGCCATAATGGTGGTCGTAATAATCACAAATTTGGAGCGCCCAAACGTACCGAGTATCGAGTTTTAGTTACCGGATTGCCCCATTCAGCATCCTGGCAGGATCTCAAG…	MSRSSRTIYVGNLPGDIREREVEDLFYKYGPIAHIDLKIPPRPPGYAFVEFEEARDAEDAIRGRDGYEFDGHRLRVELAHGGRGNSSSDRYNSGNNSGHNGGRNNHKFGAPKRTEYRVLVTGLPHSASWQDLKDHMRRAGDVCFSQVFREGSGTTGIVDYTNYDDMKYAIKKLDESEFRNAFSRSTIRVKEHDSRSRSRSRSYSRGKSGSRSRSRSYSRSRSRSSKSPKAKSSKRTRSRSRSVSSQPRSGLKGRSLSRCWIYTRILECILGS	2267	819	272	0	0	5.2926e-05
	Solyc06g009060	Solyc06g009060.10	AAAAACCCCAAATATAATATTTTTTCCCCAAATTAGTACACTCTTAGAAGGACGTGTCCAAATAGGATAGAAGAAGATATTTATACGCTTCATAGCATTCGCAACCCTTTGTTCTTTAAAACCCTAACCTTCAAAATTCTCCTTCTCTAAGCGCTCTGTGTTTTCATCCTTCATCAATCTTCTAGTAAAGGAACAATGAGTCGTTCAAGTAGGACGATTTATGTTGGTAATCTTCCTGGTGATATTCGTGAGCGAGAAGTGGAGGATCTGTTCTACAAGTATGGCCCGATAGCACATATTGATCTGAAAATTCCACCAAGACCCCCAGGTTATGCTTTTGTTGAGTTTGAAGAGGCACGCGATGCTGAGGATGCTATTCGTGGGCGCGATGGCTATGAA…	ATGAGTCGTTCAAGTAGGACGATTTATGTTGGTAATCTTCCTGGTGATATTCGTGAGCGAGAAGTGGAGGATCTGTTCTACAAGTATGGCCCGATAGCACATATTGATCTGAAAATTCCACCAAGACCCCCAGGTTATGCTTTTGTTGAGTTTGAAGAGGCACGCGATGCTGAGGATGCTATTCGTGGGCGCGATGGCTATGAATTTGATGGGCATCGTTTGAGGGTTGAGCTTGCACATGGTGGGCGTGGTAACTCATCGTCAGATCGTTATAATAGTGGCAATAATAGTGGCCATAATGGTGGTCGTAATAATCACAAATTTGGAGCGCCCAAACGTACCGAGTATCGAGTTTTAGTTACCGGATTGCCCCATTCAGCATCCTGGCAGGATCTCAAG…	MSRSSRTIYVGNLPGDIREREVEDLFYKYGPIAHIDLKIPPRPPGYAFVEFEEARDAEDAIRGRDGYEFDGHRLRVELAHGGRGNSSSDRYNSGNNSGHNGGRNNHKFGAPKRTEYRVLVTGLPHSASWQDLKDHMRRAGDVCFSQVFREGSGTTGIVDYTNYDDMKYAIKKLDESEFRNAFSRSTIRVKEHDSRSRSRSRSYSRGKSGSRSRSRSYSRSRSRSKSPKAKSSKRTRSRSRSVSSQPRSGLKGRSLSRSPSRSRSPVPSVSQMTLLR	1899	831	276	0	0	0.00437277
	Solyc06g009060	Solyc06g009060.11	AAAAACCCCAAATATAATATTTTTTCCCCAAATTAGTACACTCTTAGAAGGACGTGTCCAAATAGGATAGAAGAAGATATTTATACGCTTCATAGCATTCGCAACCCTTTGTTCTTTAAAACCCTAACCTTCAAAATTCTCCTTCTCTAAGCGCTCTGTGTTTTCATCCTTCATCAATCTTCTAGTAAAGGAACAATGAGTCGTTCAAGTAGGACGATTTATGTTGGTAATCTTCCTGGTGATATTCGTGAGCGAGAAGTGGAGGATCTGTTCTACAAGTATGGCCCGATAGCACATATTGATCTGAAAATTCCACCAAGACCCCCAGGTTATGCTTTTGTTGAGTTTGAAGAGGCACGCGATGCTGAGGATGCTATTCGTGGGCGCGATGGCTATGAA…	ATGAGTCGTTCAAGTAGGACGATTTATGTTGGTAATCTTCCTGGTGATATTCGTGAGCGAGAAGTGGAGGATCTGTTCTACAAGTATGGCCCGATAGCACATATTGATCTGAAAATTCCACCAAGACCCCCAGGTTATGCTTTTGTTGAGTTTGAAGAGGCACGCGATGCTGAGGATGCTATTCGTGGGCGCGATGGCTATGAATTTGATGGGCATCGTTTGAGGGTTGAGCTTGCACATGGTGGGCGTGGTAACTCATCGTCAGATCGTTATAATAGTGGCAATAATAGTGGCCATAATGGTGGTCGTAATAATCACAAATTTGGAGCGCCCAAACGTACCGAGTATCGAGTTTTAGTTACCGGATTGCCCCATTCAGCATCCTGGCAGGATCTCAAG…	MSRSSRTIYVGNLPGDIREREVEDLFYKYGPIAHIDLKIPPRPPGYAFVEFEEARDAEDAIRGRDGYEFDGHRLRVELAHGGRGNSSSDRYNSGNNSGHNGGRNNHKFGAPKRTEYRVLVTGLPHSASWQDLKDHMRRAGDVCFSQVFREGSGTTGIVDYTNYDDMKYAIKKLDESEFRNAFSRSTIRVKEHDSRSRSRSRSYSRGKSGSRSRSRSYSRSRSRSSKSPKAKSSKRTRSRSRSVSSQPRSGLKGRSLSRSPSRSRSPVPSVSQMTLLR	1902	834	277	0	0	0.000185436
	Solyc06g009060	Solyc06g009060.12	AAAAACCCCAAATATAATATTTTTTCCCCAAATTAGTACACTCTTAGAAGGACGTGTCCAAATAGGATAGAAGAAGATATTTATACGCTTCATAGCATTCGCAACCCTTTGTTCTTTAAAACCCTAACCTTCAAAATTCTCCTTCTCTAAGCGCTCTGTGTTTTCATCCTTCATCAATCTTCTAGTAAAGGAACAATGAGTCGTTCAAGTAGGACGATTTATGTTGGTAATCTTCCTGGTGATATTCGTGAGCGAGAAGTGGAGGATCTGTTCTACAAGTATGGCCCGATAGCACATATTGATCTGAAAATTCCACCAAGACCCCCAGGTTATGCTTTTGTTGAGTTTGAAGAGGCACGCGATGCTGAGGATGCTATTCGTGGGCGCGATGGCTATGAA…	ATGAGTCGTTCAAGTAGGACGATTTATGTTGGTAATCTTCCTGGTGATATTCGTGAGCGAGAAGTGGAGGATCTGTTCTACAAGTATGGCCCGATAGCACATATTGATCTGAAAATTCCACCAAGACCCCCAGGTTATGCTTTTGTTGAGTTTGAAGAGGCACGCGATGCTGAGGATGCTATTCGTGGGCGCGATGGCTATGAATTTGATGGGCATCGTTTGAGGGTTGAGCTTGCACATGGTGGGCGTGGTAACTCATCGTCAGATCGTTATAATAGTGGCAATAATAGTGGCCATAATGGTGGTCGTAATAATCACAAATTTGGAGCGCCCAAACGTACCGAGTATCGAGTTTTAGTTACCGGATTGCCCCATTCAGCATCCTGGCAGGATCTCAAG…	MSRSSRTIYVGNLPGDIREREVEDLFYKYGPIAHIDLKIPPRPPGYAFVEFEEARDAEDAIRGRDGYEFDGHRLRVELAHGGRGNSSSDRYNSGNNSGHNGGRNNHKFGAPKRTEYRVLVTGLPHSASWQDLKDHMRRAGDVCFSQVFREGSGTTGIVDYTNYDDMKYAIKKLDESEFRNAFSRSTIRVKEHDSRSRSRSRSYSRGKSGSRSRSRSYSRSRSRSKSPKAKSSKRTRSRSRSVSSQPRSGLKGRSLSRCWIYTRILECILGS	2436	816	271	0	0	0.00349161
	Solyc06g009060	Solyc06g009060.13	AAAAACCCCAAATATAATATTTTTTCCCCAAATTAGTACACTCTTAGAAGGACGTGTCCAAATAGGATAGAAGAAGATATTTATACGCTTCATAGCATTCGCAACCCTTTGTTCTTTAAAACCCTAACCTTCAAAATTCTCCTTCTCTAAGCGCTCTGTGTTTTCATCCTTCATCAATCTTCTAGTAAAGGAACAATGAGTCGTTCAAGTAGGACGATTTATGTTGGTAATCTTCCTGGTGATATTCGTGAGCGAGAAGTGGAGGATCTGTTCTACAAGTATGGCCCGATAGCACATATTGATCTGAAAATTCCACCAAGACCCCCAGGTTATGCTTTTGTTGAGTTTGAAGAGGCACGCGATGCTGAGGATGCTATTCGTGGGCGCGATGGCTATGAA…	ATGAGTCGTTCAAGTAGGACGATTTATGTTGGTAATCTTCCTGGTGATATTCGTGAGCGAGAAGTGGAGGATCTGTTCTACAAGTATGGCCCGATAGCACATATTGATCTGAAAATTCCACCAAGACCCCCAGGTTATGCTTTTGTTGAGTTTGAAGAGGCACGCGATGCTGAGGATGCTATTCGTGGGCGCGATGGCTATGAATTTGATGGGCATCGTTTGAGGGTTGAGCTTGCACATGGTGGGCGTGGTAACTCATCGTCAGATCGTTATAATAGTGGCAATAATAGTGGCCATAATGGTGGTCGTAATAATCACAAATTTGGAGCGCCCAAACGTACCGAGTATCGAGTTTTAGTTACCGGATTGCCCCATTCAGCATCCTGGCAGGATCTCAAG…	MSRSSRTIYVGNLPGDIREREVEDLFYKYGPIAHIDLKIPPRPPGYAFVEFEEARDAEDAIRGRDGYEFDGHRLRVELAHGGRGNSSSDRYNSGNNSGHNGGRNNHKFGAPKRTEYRVLVTGLPHSASWQDLKDHMRRAGDVCFSQVFREGSGTTGIVDYTNYDDMKYAIKKLDESEFRNAFSRSTIRVKEHDSRSRSRSRSYSRGKSGSRSRSRSYSRSRSRSSKSPKAKSSKRTRSRSRSVSSQPRSGLKGRSLSRCWIYTRILECILGS	2439	819	272	0	0	4.93153e-05
	Solyc06g009060	Solyc06g009060.14	AAAAACCCCAAATATAATATTTTTTCCCCAAATTAGTACACTCTTAGAAGGACGTGTCCAAATAGGATAGAAGAAGATATTTATACGCTTCATAGCATTCGCAACCCTTTGTTCTTTAAAACCCTAACCTTCAAAATTCTCCTTCTCTAAGCGCTCTGTGTTTTCATCCTTCATCAATCTTCTAGTAAAGGAACAATGAGTCGTTCAAGTAGGACGATTTATGTTGGTAATCTTCCTGGTGATATTCGTGAGCGAGAAGTGGAGGATCTGTTCTACAAGTATGGCCCGATAGCACATATTGATCTGAAAATTCCACCAAGACCCCCAGGTTATGCTTTTGTTGAGTTTGAAGAGGCACGCGATGCTGAGGATGCTATTCGTGGGCGCGATGGCTATGAA…	ATGAGTCGTTCAAGTAGGACGATTTATGTTGGTAATCTTCCTGGTGATATTCGTGAGCGAGAAGTGGAGGATCTGTTCTACAAGTATGGCCCGATAGCACATATTGATCTGAAAATTCCACCAAGACCCCCAGGTTATGCTTTTGTTGAGTTTGAAGAGGCACGCGATGCTGAGGATGCTATTCGTGGGCGCGATGGCTATGAATTTGATGGGCATCGTTTGAGGGTTGAGCTTGCACATGGTGGGCGTGGTAACTCATCGTCAGATCGTTATAATAGTGGCAATAATAGTGGCCATAATGGTGGTCGTAATAATCACAAATTTGGAGCGCCCAAACGTACCGAGTATCGAGTTTTAGTTACCGGATTGCCCCATTCAGCATCCTGGCAGGATCTCAAG…	MSRSSRTIYVGNLPGDIREREVEDLFYKYGPIAHIDLKIPPRPPGYAFVEFEEARDAEDAIRGRDGYEFDGHRLRVELAHGGRGNSSSDRYNSGNNSGHNGGRNNHKFGAPKRTEYRVLVTGLPHSASWQDLKDHMRRAGDVCFSQVFREGSGTTGIVDYTNYDDMKYAIKKLDESEFRNAFSRSTIRVKEHDSRSRSRSRSYSRGKSGSRSRSRSYSRSRSRSSKSPKAKSSKRTRSRSRSVSSQPRSGLKGRSLSRSPSRSRSPVPSRPKRVSKSPKPRDSRRSQSLSKSPKPRDSRRSESPSKSPKLRDSRRSKSMSKSPEPRNSRRSPSRSKSPKPRNSRRSPSRSRSRSRSGSLSR	1821	1086	361	0	0	0.0268458
	Solyc06g009060	Solyc06g009060.15	TAGCATTCGCAACCCTTTGTTCTTTAAAACCCTAACCTTCAAAATTCTCCTTCTCTAAGCGCTCTGTGTTTTCATCCTTCATCAATCTTCTAGTAAAGGAACAATGAGTCGTTCAAGTAGGACGATTTATGTTGGTAATCTTCCTGGTGATATTCGTGAGCGAGAAGTGGAGGATCTGTTCTACAAGTATGGCCCGATAGCACATATTGATCTGAAAATTCCACCAAGACCCCCAGGTTATGCTTTTGTTGAGTTTGAAGAGGCACGCGATGCTGAGGATGCTATTCGTGGGCGCGATGGCTATGAATTTGATGGGCATCGTTTGAGGGTTGAGCTTGCACATGGTGGGCGTGGTAACTCATCGTCAGATCGTTATAATAGTGGCAATAATAGTGGCCA…	ATGAGTCGTTCAAGTAGGACGATTTATGTTGGTAATCTTCCTGGTGATATTCGTGAGCGAGAAGTGGAGGATCTGTTCTACAAGTATGGCCCGATAGCACATATTGATCTGAAAATTCCACCAAGACCCCCAGGTTATGCTTTTGTTGAGTTTGAAGAGGCACGCGATGCTGAGGATGCTATTCGTGGGCGCGATGGCTATGAATTTGATGGGCATCGTTTGAGGGTTGAGCTTGCACATGGTGGGCGTGGTAACTCATCGTCAGATCGTTATAATAGTGGCAATAATAGTGGCCATAATGGTGGTCGTAATAATCACAAATTTGGAGCGCCCAAACGTACCGAGTATCGAGTTTTAGTTACCGGATTGCCCCATTCAGCATCCTGGCAGGATCTCAAG…	MSRSSRTIYVGNLPGDIREREVEDLFYKYGPIAHIDLKIPPRPPGYAFVEFEEARDAEDAIRGRDGYEFDGHRLRVELAHGGRGNSSSDRYNSGNNSGHNGGRNNHKFGAPKRTEYRVLVTGLPHSASWQDLKDHMRRAGDVCFSQVFREGSGTTGIVDYTNYDDMKYAIKKLDESEFRNAFSRSTIRVKEHDSRSRSRSRSYSRGKSGSRSRSRSYSRSRSRSKSPKAKSSKRTRSRSRSVSSQPRSGLKGRSLSRCWIYTRILECILGS	2167	816	271	0	0.0277358	0
	Solyc06g009060	Solyc06g009060.16	TAGCATTCGCAACCCTTTGTTCTTTAAAACCCTAACCTTCAAAATTCTCCTTCTCTAAGCGCTCTGTGTTTTCATCCTTCATCAATCTTCTAGTAAAGGAACAATGAGTCGTTCAAGTAGGACGATTTATGTTGGTAATCTTCCTGGTGATATTCGTGAGCGAGAAGTGGAGGATCTGTTCTACAAGTATGGCCCGATAGCACATATTGATCTGAAAATTCCACCAAGACCCCCAGGTTATGCTTTTGTTGAGTTTGAAGAGGCACGCGATGCTGAGGATGCTATTCGTGGGCGCGATGGCTATGAATTTGATGGGCATCGTTTGAGGGTTGAGCTTGCACATGGTGGGCGTGGTAACTCATCGTCAGATCGTTATAATAGTGGCAATAATAGTGGCCA…	ATGAGTCGTTCAAGTAGGACGATTTATGTTGGTAATCTTCCTGGTGATATTCGTGAGCGAGAAGTGGAGGATCTGTTCTACAAGTATGGCCCGATAGCACATATTGATCTGAAAATTCCACCAAGACCCCCAGGTTATGCTTTTGTTGAGTTTGAAGAGGCACGCGATGCTGAGGATGCTATTCGTGGGCGCGATGGCTATGAATTTGATGGGCATCGTTTGAGGGTTGAGCTTGCACATGGTGGGCGTGGTAACTCATCGTCAGATCGTTATAATAGTGGCAATAATAGTGGCCATAATGGTGGTCGTAATAATCACAAATTTGGAGCGCCCAAACGTACCGAGTATCGAGTTTTAGTTACCGGATTGCCCCATTCAGCATCCTGGCAGGATCTCAAG…	MSRSSRTIYVGNLPGDIREREVEDLFYKYGPIAHIDLKIPPRPPGYAFVEFEEARDAEDAIRGRDGYEFDGHRLRVELAHGGRGNSSSDRYNSGNNSGHNGGRNNHKFGAPKRTEYRVLVTGLPHSASWQDLKDHMRRAGDVCFSQVFREGSGTTGIVDYTNYDDMKYAIKKLDESEFRNAFSRSTIRVKEHDSRSRSRSRSYSRGKSGSRSRSRSYSRSRSRSKSPKAKSSKRTRSRSRSVSSQPRSGLKGRSLSR	3365	774	257	0	0.0277881	0
	Solyc06g009060	Solyc06g009060.17	AAAAACCCCAAATATAATATTTTTTCCCCAAATTAGTACACTCTTAGAAGGACGTGTCCAAATAGGATAGAAGAAGATATTTATACGCTTCATAGCATTCGCAACCCTTTGTTCTTTAAAACCCTAACCTTCAAAATTCTCCTTCTCTAAGCGCTCTGTGTTTTCATCCTTCATCAATCTTCTAGTAAAGGAACAATGAGTCGTTCAAGTAGGACGATTTATGTTGGTAATCTTCCTGGTGATATTCGTGAGCGAGAAGTGGAGGATCTGTTCTACAAGTATGGCCCGATAGCACATATTGATCTGAAAATTCCACCAAGACCCCCAGGTTATGCTTTTGTTGAGTTTGAAGAGGCACGCGATGCTGAGGATGCTATTCGTGGGCGCGATGGCTATGAA…	ATGAGTCGTTCAAGTAGGACGATTTATGTTGGTAATCTTCCTGGTGATATTCGTGAGCGAGAAGTGGAGGATCTGTTCTACAAGTATGGCCCGATAGCACATATTGATCTGAAAATTCCACCAAGACCCCCAGGTTATGCTTTTGTTGAGTTTGAAGAGGCACGCGATGCTGAGGATGCTATTCGTGGGCGCGATGGCTATGAATTTGATGGGCATCGTTTGAGGGTTGAGCTTGCACATGGTGGGCGTGGTAACTCATCGTCAGATCGTTATAATAGTGGCAATAATAGTGGCCATAATGGTGGTCGTAATAATCACAAATTTGGAGCGCCCAAACGTACCGAGTATCGAGTTTTAGTTACCGGATTGCCCCATTCAGCATCCTGGCAGGATCTCAAG…	MSRSSRTIYVGNLPGDIREREVEDLFYKYGPIAHIDLKIPPRPPGYAFVEFEEARDAEDAIRGRDGYEFDGHRLRVELAHGGRGNSSSDRYNSGNNSGHNGGRNNHKFGAPKRTEYRVLVTGLPHSASWQDLKDHMRRAGDVCFSQVFREGSGTTGIVDYTNYDDMKYAIKKLDESEFRNAFSRSTIRVKEHDSRSRSRSRSYSRGKSGSRSRSRSYSRSRSRSSKSPKAKSSKRTRSRSRSVSSQPRSGLKGRSLSRCWIYTRILECILGS	2358	819	272	0	0	0.00085622
	Solyc06g009060	Solyc06g009060.18	AAAAACCCCAAATATAATATTTTTTCCCCAAATTAGTACACTCTTAGAAGGACGTGTCCAAATAGGATAGAAGAAGATATTTATACGCTTCATAGCATTCGCAACCCTTTGTTCTTTAAAACCCTAACCTTCAAAATTCTCCTTCTCTAAGCGCTCTGTGTTTTCATCCTTCATCAATCTTCTAGTAAAGGAACAATGAGTCGTTCAAGTAGGACGATTTATGTTGGTAATCTTCCTGGTGATATTCGTGAGCGAGAAGTGGAGGATCTGTTCTACAAGTATGGCCCGATAGCACATATTGATCTGAAAATTCCACCAAGACCCCCAGGTTATGCTTTTGTTGAGTTTGAAGAGGCACGCGATGCTGAGGATGCTATTCGTGGGCGCGATGGCTATGAA…	ATGAGTCGTTCAAGTAGGACGATTTATGTTGGTAATCTTCCTGGTGATATTCGTGAGCGAGAAGTGGAGGATCTGTTCTACAAGTATGGCCCGATAGCACATATTGATCTGAAAATTCCACCAAGACCCCCAGGTTATGCTTTTGTTGAGTTTGAAGAGGCACGCGATGCTGAGGATGCTATTCGTGGGCGCGATGGCTATGAATTTGATGGGCATCGTTTGAGGGTTGAGCTTGCACATGGTGGGCGTGGTAACTCATCGTCAGATCGTTATAATAGTGGCAATAATAGTGGCCATAATGGTGGTCGTAATAATCACAAATTTGGAGCGCCCAAACGTACCGAGTATCGAGTTTTAGTTACCGGATTGCCCCATTCAGCATCCTGGCAGGATCTCAAG…	MSRSSRTIYVGNLPGDIREREVEDLFYKYGPIAHIDLKIPPRPPGYAFVEFEEARDAEDAIRGRDGYEFDGHRLRVELAHGGRGNSSSDRYNSGNNSGHNGGRNNHKFGAPKRTEYRVLVTGLPHSASWQDLKDHMRRAGDVCFSQVFREGSGTTGIVDYTNYDDMKYAIKKLDESEFRNAFSRSTIRVKEHDSRSRSRSRSYSRGKSGSRSRSRSYSRSRSRSSKSPKAKSSKRTRSRSRSVSSQPRSGLKGRSLSRSPSRSRSPVPSVSQMTLLR	1993	834	277	0	0	0.00452477
	Solyc06g009060	Solyc06g009060.19	TAGCATTCGCAACCCTTTGTTCTTTAAAACCCTAACCTTCAAAATTCTCCTTCTCTAAGCGCTCTGTGTTTTCATCCTTCATCAATCTTCTAGTAAAGGAACAATGAGTCGTTCAAGTAGGACGATTTATGTTGGTAATCTTCCTGGTGATATTCGTGAGCGAGAAGTGGAGGATCTGTTCTACAAGTATGGCCCGATAGCACATATTGATCTGAAAATTCCACCAAGACCCCCAGGTTATGCTTTTGTTGAGTTTGAAGAGGCACGCGATGCTGAGGATGCTATTCGTGGGCGCGATGGCTATGAATTTGATGGGCATCGTTTGAGGGTTGAGCTTGCACATGGTGGGCGTGGTAACTCATCGTCAGATCGTTATAATAGTGGCAATAATAGTGGCCA…	ATGAGTCGTTCAAGTAGGACGATTTATGTTGGTAATCTTCCTGGTGATATTCGTGAGCGAGAAGTGGAGGATCTGTTCTACAAGTATGGCCCGATAGCACATATTGATCTGAAAATTCCACCAAGACCCCCAGGTTATGCTTTTGTTGAGTTTGAAGAGGCACGCGATGCTGAGGATGCTATTCGTGGGCGCGATGGCTATGAATTTGATGGGCATCGTTTGAGGGTTGAGCTTGCACATGGTGGGCGTGGTAACTCATCGTCAGATCGTTATAATAGTGGCAATAATAGTGGCCATAATGGTGGTCGTAATAATCACAAATTTGGAGCGCCCAAACGTACCGAGTATCGAGTTTTAGTTACCGGATTGCCCCATTCAGCATCCTGGCAGGATCTCAAG…	MSRSSRTIYVGNLPGDIREREVEDLFYKYGPIAHIDLKIPPRPPGYAFVEFEEARDAEDAIRGRDGYEFDGHRLRVELAHGGRGNSSSDRYNSGNNSGHNGGRNNHKFGAPKRTEYRVLVTGLPHSASWQDLKDHMRRAGDVCFSQVFREGSGTTGIVDYTNYDDMKYAIKKLDESEFRNAFSRSTIRVKEHDSRSRSRSRSYSRGKSGSRSRSRSYSRSRSRSKSPKAKSSKRTRSRSRSVSSQPRSGLKGRSLSRCWIYTRILECILGS	2339	816	271	0	0.00897403	0
	Solyc06g009060	Solyc06g009060.20	TAGCATTCGCAACCCTTTGTTCTTTAAAACCCTAACCTTCAAAATTCTCCTTCTCTAAGCGCTCTGTGTTTTCATCCTTCATCAATCTTCTAGTAAAGGAACAATGAGTCGTTCAAGTAGGACGATTTATGTTGGTAATCTTCCTGGTGATATTCGTGAGCGAGAAGTGGAGGATCTGTTCTACAAGTATGGCCCGATAGCACATATTGATCTGAAAATTCCACCAAGACCCCCAGGTTATGCTTTTGTTGAGTTTGAAGAGGCACGCGATGCTGAGGATGCTATTCGTGGGCGCGATGGCTATGAATTTGATGGGCATCGTTTGAGGGTTGAGCTTGCACATGGTGGGCGTGGTAACTCATCGTCAGATCGTTATAATAGTGGCAATAATAGTGGCCA…	ATGAGTCGTTCAAGTAGGACGATTTATGTTGGTAATCTTCCTGGTGATATTCGTGAGCGAGAAGTGGAGGATCTGTTCTACAAGTATGGCCCGATAGCACATATTGATCTGAAAATTCCACCAAGACCCCCAGGTTATGCTTTTGTTGAGTTTGAAGAGGCACGCGATGCTGAGGATGCTATTCGTGGGCGCGATGGCTATGAATTTGATGGGCATCGTTTGAGGGTTGAGCTTGCACATGGTGGGCGTGGTAACTCATCGTCAGATCGTTATAATAGTGGCAATAATAGTGGCCATAATGGTGGTCGTAATAATCACAAATTTGGAGCGCCCAAACGTACCGAGTATCGAGTTTTAGTTACCGGATTGCCCCATTCAGCATCCTGGCAGGATCTCAAG…	MSRSSRTIYVGNLPGDIREREVEDLFYKYGPIAHIDLKIPPRPPGYAFVEFEEARDAEDAIRGRDGYEFDGHRLRVELAHGGRGNSSSDRYNSGNNSGHNGGRNNHKFGAPKRTEYRVLVTGLPHSASWQDLKDHMRRAGDVCFSQVFREGSGTTGIVDYTNYDDMKYAIKKLDESEFRNAFSRSTIRVKEHDSRSRSRSRSYSRGKSGSRSRSRSYSRSRSRSKSPKAKSSKRTRSRSRSVSSQPRSGLKGRSLSR	3537	774	257	0	0.0131027	0
	Solyc06g009060	Solyc06g009060.21	AAAAACCCCAAATATAATATTTTTTCCCCAAATTAGTACACTCTTAGAAGGACGTGTCCAAATAGGATAGAAGAAGATATTTATACGCTTCATAGCATTCGCAACCCTTTGTTCTTTAAAACCCTAACCTTCAAAATTCTCCTTCTCTAAGCGCTCTGTGTTTTCATCCTTCATCAATCTTCTAGTAAAGGAACAATGAGTCGTTCAAGTAGGACGATTTATGTTGGTAATCTTCCTGGTGATATTCGTGAGCGAGAAGTGGAGGATCTGTTCTACAAGTATGGCCCGATAGCACATATTGATCTGAAAATTCCACCAAGACCCCCAGGTTATGCTTTTGTTGAGTTTGAAGAGGCACGCGATGCTGAGGATGCTATTCGTGGGCGCGATGGCTATGAA…	ATGAGTCGTTCAAGTAGGACGATTTATGTTGGTAATCTTCCTGGTGATATTCGTGAGCGAGAAGTGGAGGATCTGTTCTACAAGTATGGCCCGATAGCACATATTGATCTGAAAATTCCACCAAGACCCCCAGGTTATGCTTTTGTTGAGTTTGAAGAGGCACGCGATGCTGAGGATGCTATTCGTGGGCGCGATGGCTATGAATTTGATGGGCATCGTTTGAGGGTTGAGCTTGCACATGGTGGGCGTGGTAACTCATCGTCAGATCGTTATAATAGTGGCAATAATAGTGGCCATAATGGTGGTCGTAATAATCACAAATTTGGAGCGCCCAAACGTACCGAGTATCGAGTTTTAGTTACCGGATTGCCCCATTCAGCATCCTGGCAGGATCTCAAG…	MSRSSRTIYVGNLPGDIREREVEDLFYKYGPIAHIDLKIPPRPPGYAFVEFEEARDAEDAIRGRDGYEFDGHRLRVELAHGGRGNSSSDRYNSGNNSGHNGGRNNHKFGAPKRTEYRVLVTGLPHSASWQDLKDHMRRAGDVCFSQVFREGSGTTGIVDYTNYDDMKYAIKKLDESEFRNAFSRSTIRVKEHDSRSRSRSRSYSRGKSGSRSRSRSYSRSRSRSSKSPKAKSSKRTRSRSRSVSSQPRSGLKGRSLSRCWIYTRILECILGS	2530	819	272	0	0	0.000623031
	Solyc06g009060	Solyc06g009060.22	TAGCATTCGCAACCCTTTGTTCTTTAAAACCCTAACCTTCAAAATTCTCCTTCTCTAAGCGCTCTGTGTTTTCATCCTTCATCAATCTTCTAGTAAAGGAACAATGAGTCGTTCAAGTAGGACGATTTATGTTGGTAATCTTCCTGGTGATATTCGTGAGCGAGAAGTGGAGGATCTGTTCTACAAGTATGGCCCGATAGCACATATTGATCTGAAAATTCCACCAAGACCCCCAGGTTATGCTTTTGTTGAGTTTGAAGAGGCACGCGATGCTGAGGATGCTATTCGTGGGCGCGATGGCTATGAATTTGATGGGCATCGTTTGAGGGTTGAGCTTGCACATGGTGGGCGTGGTAACTCATCGTCAGATCGTTATAATAGTGGCAATAATAGTGGCCA…	ATGAGTCGTTCAAGTAGGACGATTTATGTTGGTAATCTTCCTGGTGATATTCGTGAGCGAGAAGTGGAGGATCTGTTCTACAAGTATGGCCCGATAGCACATATTGATCTGAAAATTCCACCAAGACCCCCAGGTTATGCTTTTGTTGAGTTTGAAGAGGCACGCGATGCTGAGGATGCTATTCGTGGGCGCGATGGCTATGAATTTGATGGGCATCGTTTGAGGGTTGAGCTTGCACATGGTGGGCGTGGTAACTCATCGTCAGATCGTTATAATAGTGGCAATAATAGTGGCCATAATGGTGGTCGTAATAATCACAAATTTGGAGCGCCCAAACGTACCGAGTATCGAGTTTTAGTTACCGGATTGCCCCATTCAGCATCCTGGCAGGATCTCAAG…	MSRSSRTIYVGNLPGDIREREVEDLFYKYGPIAHIDLKIPPRPPGYAFVEFEEARDAEDAIRGRDGYEFDGHRLRVELAHGGRGNSSSDRYNSGNNSGHNGGRNNHKFGAPKRTEYRVLVTGLPHSASWQDLKDHMRRAGDVCFSQVFREGSGTTGIVDYTNYDDMKYAIKKLDESEFRNAFSRSTIRVKEHDSRSRSRSRSYSRGKSGSRSRSRSYSRSRSRSKSPKAKSSKRTRSRSRSVSSQPRSGLKGRSLSR	3612	774	257	0	0.0461363	0

## Sheet: SC
Gene name	geneID	isoformID	cDNA	CDS	protein sequence	cDNA length	CDS length	protein sequence length	Root	Fruit	Pollen
Sl-SC30a	Solyc04g074040	Solyc04g074040.1	TATAGCTCAAACCCTAACCATTCATTAACCTTATCTGTCTTCACTCCGGCGAACGGCGATGTCTCACTTCGGTAGATCAGGCCCACCGGACATCAAAGACACCTACTCTCTGCTCGTTCTCAACGTTACTTTTCGTACCACTGCTGATGACTTGTTTCCTCTATTTGATAAGTATGGAAAAGTAGTCGATGTCTTTATCCCTAGAGACCGAAGGACTGGAGATTCTAGGGGTTTTGCATTTGTGCGCTACAAGTATCAGGATGAGGCTCAAAAAGCAGTGGAAAAGCTTGATGGAAGAGTTGTAGATGGTCGGGAAATCATGGTTCGATTTGCGAAGTACGGCCCTAATGCTGAGAGAATTGACAAAGGTAGAATTTTGGAGCCTGTACAAAGGCCAAA…	ATGTCTCACTTCGGTAGATCAGGCCCACCGGACATCAAAGACACCTACTCTCTGCTCGTTCTCAACGTTACTTTTCGTACCACTGCTGATGACTTGTTTCCTCTATTTGATAAGTATGGAAAAGTAGTCGATGTCTTTATCCCTAGAGACCGAAGGACTGGAGATTCTAGGGGTTTTGCATTTGTGCGCTACAAGTATCAGGATGAGGCTCAAAAAGCAGTGGAAAAGCTTGATGGAAGAGTTGTAGATGGTCGGGAAATCATGGTTCGATTTGCGAAGTACGGCCCTAATGCTGAGAGAATTGACAAAGGTAGAATTTTGGAGCCTGTACAAAGGCCAAAAGGGAGGTCAAGAAGCCGCAGTCCTAGACCAAGGCATCGTGATCATAGGGACAAGGAT…	MSHFGRSGPPDIKDTYSLLVLNVTFRTTADDLFPLFDKYGKVVDVFIPRDRRTGDSRGFAFVRYKYQDEAQKAVEKLDGRVVDGREIMVRFAKYGPNAERIDKGRILEPVQRPKGRSRSRSPRPRHRDHRDKDSRRRSRSRSRSRSRGRYERDQYRGRDRDNRHRSRSRSPDYHRGRGRGKYDEDRRSRSRSHGRSASPARRSPSPRRSPSPRRTTPPRDASPDGRNHKDRSPTPKSISPRGRRAGSRSPLPRSDADD	2360	777	258	0.91797	0.88698	0.0901237
	Solyc04g074040	Solyc04g074040.2	TTTGGTATAAAATACCAAATATACAACATTGGCTTCCTTCTACAAACATCCATATAGCTCAAACCCTAACCATTCATTAACCTTATCTGTCTTCACTCCGGCGAACGGCGATGTCTCACTTCGGTAGATCAGGCCCACCGGACATCAAAGACACCTACTCTCTGCTCGTTCTCAACGTTACTTTTCGTACCACTGCTGATGACTTGTTTCCTCTATTTGATAAGTATGGAAAAGTAGTCGATGTCTTTATCCCTAGAGACCGAAGGACTGGAGATTCTAGGGGTTTTGCATTTGTGCGCTACAAGTATCAGGATGAGGCTCAAAAAGCAGTGGAAAAGCTTGATGGAAGAGTTGTAGATGGTCGGGAAATCATGGTTCGATTTGCGAAGTACGGCCCTA…	ATGTCTCACTTCGGTAGATCAGGCCCACCGGACATCAAAGACACCTACTCTCTGCTCGTTCTCAACGTTACTTTTCGTACCACTGCTGATGACTTGTTTCCTCTATTTGATAAGTATGGAAAAGTAGTCGATGTCTTTATCCCTAGAGACCGAAGGACTGGAGATTCTAGGGGTTTTGCATTTGTGCGCTACAAGTATCAGGATGAGGCTCAAAAAGCAGTGGAAAAGCTTGATGGAAGAGTTGTAGATGGTCGGGAAATCATGGTTCGATTTGCGAAGTACGGCCCTAATGCTGAGAGAATTGACAAAGGTAGAATTTTGGAGCCTGTACAAAGGCCAAAAGGGAGGTCAAGAAGCCGCAGTCCTAGACCAAGGCATCGTGATCATAGGGACAAGGAT…	MSHFGRSGPPDIKDTYSLLVLNVTFRTTADDLFPLFDKYGKVVDVFIPRDRRTGDSRGFAFVRYKYQDEAQKAVEKLDGRVVDGREIMVRFAKYGPNAERIDKGRILEPVQRPKGRSRSRSPRPRHRDHRDKDSRRRSRSRSRSRSRGRYERDQYRGRDRDNRHRSRSRSPDYHRGRGRGKYDEDRRSRSRSHGRSASPARRSPSPRRSPSPRRTTPPRDASPDGRNHKDRSPTPKSISPRGRRAGSRSPLPRSDADD	2731	777	258	0	0	0.244597
	Solyc04g074040	Solyc04g074040.3	TTTGGTATAAAATACCAAATATACAACATTGGCTTCCTTCTACAAACATCCATATAGCTCAAACCCTAACCATTCATTAACCTTATCTGTCTTCACTCCGGCGAACGGCGATGTCTCACTTCGGTAGATCAGGCCCACCGGACATCAAAGACACCTACTCTCTGCTCGTTCTCAACGTTACTTTTCGTACCACTGCTGATGACTTGTTTCCTCTATTTGATAAGTATGGAAAAGTAGTCGATGTCTTTATCCCTAGAGACCGAAGGACTGGAGATTCTAGGGGTTTTGCATTTGTGCGCTACAAGTATCAGGATGAGGCTCAAAAAGCAGTGGAAAAGCTTGATGGAAGAGTTGTAGATGGTCGGGAAATCATGGTTCGATTTGCGAAGTACGGCCCTA…	ATGTCTCACTTCGGTAGATCAGGCCCACCGGACATCAAAGACACCTACTCTCTGCTCGTTCTCAACGTTACTTTTCGTACCACTGCTGATGACTTGTTTCCTCTATTTGATAAGTATGGAAAAGTAGTCGATGTCTTTATCCCTAGAGACCGAAGGACTGGAGATTCTAGGGGTTTTGCATTTGTGCGCTACAAGTATCAGGATGAGGCTCAAAAAGCAGTGGAAAAGCTTGATGGAAGAGTTGTAGATGGTCGGGAAATCATGGTTCGATTTGCGAAGTACGGCCCTAATGCTGAGAGAATTGACAAAGGTAGAATTTTGGAGCCTGTACAAAGGCCAAAAGGGAGGTCAAGAAGCCGCAGTCCTAGACCAAGGCATCGTGATCATAGGGACAAGGAT…	MSHFGRSGPPDIKDTYSLLVLNVTFRTTADDLFPLFDKYGKVVDVFIPRDRRTGDSRGFAFVRYKYQDEAQKAVEKLDGRVVDGREIMVRFAKYGPNAERIDKGRILEPVQRPKGRSRSRSPRPRHRDHRDKDSRRRSRSRSRSRSRGRYERDQYRGRDRDNRHRSRSRSPDYHRGRGRGKYDEDRRSRSRSHGRSASPARRSPSPRRSPSPRRTTPPRDASPDGRNHKDRSPTPKSISPRGRRAGSRSPLPRSDADD	1931	777	258	0	0	0.130581
	Solyc04g074040	Solyc04g074040.4	TTTGGTATAAAATACCAAATATACAACATTGGCTTCCTTCTACAAACATCCATATAGCTCAAACCCTAACCATTCATTAACCTTATCTGTCTTCACTCCGGCGAACGGCGATGTCTCACTTCGGTAGATCAGGCCCACCGGACATCAAAGACACCTACTCTCTGCTCGTTCTCAACGTTACTTTTCGTACCACTGCTGATGACTTGTTTCCTCTATTTGATAAGTATGGAAAAGTAGTCGATGTCTTTATCCCTAGAGACCGAAGGACTGGAGATTCTAGGGGTTTTGCATTTGTGCGCTACAAGTATCAGGATGAGGCTCAAAAAGCAGTGGAAAAGCTTGATGGAAGAGTTGTAGATGGTCGGGAAATCATGGTTCGATTTGCGAAGTACGGCCCTA…	ATGTCTCACTTCGGTAGATCAGGCCCACCGGACATCAAAGACACCTACTCTCTGCTCGTTCTCAACGTTACTTTTCGTACCACTGCTGATGACTTGTTTCCTCTATTTGATAAGTATGGAAAAGTAGTCGATGTCTTTATCCCTAGAGACCGAAGGACTGGAGATTCTAGGGGTTTTGCATTTGTGCGCTACAAGTATCAGGATGAGGCTCAAAAAGCAGTGGAAAAGCTTGATGGAAGAGTTGTAGATGGTCGGGAAATCATGGTTCGATTTGCGAAGTACGGCCCTAATGCTGAGAGAATTGACAAAGGTAGAATTTTGGAGCCTGTACAAAGGCCAAAAGGGAGGTCAAGAAGCCGCAGTCCTAGACCAAGGCATCGTGATCATAGGGACAAGGAT…	MSHFGRSGPPDIKDTYSLLVLNVTFRTTADDLFPLFDKYGKVVDVFIPRDRRTGDSRGFAFVRYKYQDEAQKAVEKLDGRVVDGREIMVRFAKYGPNAERIDKGRILEPVQRPKGRSRSRSPRPRHRDHRDKDSRRRSRSRSRSRSRGRYERDQYRGRDRDNRHRSRSRSPDYHRGRGRGKYDEDRRSRSRSHGRSASPARRSPSPRRSPSPRRTTPPRDASPDGRNHKDRSPTPKSISPRGRRAGSRSPLPRSDADD	2179	777	258	0	0	0.444593
	Solyc04g074040	Solyc04g074040.5	TATAGCTCAAACCCTAACCATTCATTAACCTTATCTGTCTTCACTCCGGCGAACGGCGATGTCTCACTTCGGTAGATCAGGCCCACCGGACATCAAAGACACCTACTCTCTGCTCGTTCTCAACGTTACTTTTCGTACCACTGCTGATGACTTGTTTCCTCTATTTGATAAGTATGGAAAAGTAGTCGATGTCTTTATCCCTAGAGACCGAAGGACTGGAGATTCTAGGGGTTTTGCATTTGTGCGCTACAAGTATCAGGATGAGGCTCAAAAAGCAGTGGAAAAGCTTGATGGAAGAGTTGTAGATGGTCGGGAAATCATGGTTCGATTTGCGAAGTACGGCCCTAATGCTGAGAGAATTGACAAAGGTAGAATTTTGGAGCCTGTACAAAGGCCAAA…	ATGTCTCACTTCGGTAGATCAGGCCCACCGGACATCAAAGACACCTACTCTCTGCTCGTTCTCAACGTTACTTTTCGTACCACTGCTGATGACTTGTTTCCTCTATTTGATAAGTATGGAAAAGTAGTCGATGTCTTTATCCCTAGAGACCGAAGGACTGGAGATTCTAGGGGTTTTGCATTTGTGCGCTACAAGTATCAGGATGAGGCTCAAAAAGCAGTGGAAAAGCTTGATGGAAGAGTTGTAGATGGTCGGGAAATCATGGTTCGATTTGCGAAGTACGGCCCTAATGCTGAGAGAATTGACAAAGGTAGAATTTTGGAGCCTGTACAAAGGCCAAAAGGGAGGTCAAGAAGCCGCAGTCCTAGACCAAGGCATCGTGATCATAGGGACAAGGAT…	MSHFGRSGPPDIKDTYSLLVLNVTFRTTADDLFPLFDKYGKVVDVFIPRDRRTGDSRGFAFVRYKYQDEAQKAVEKLDGRVVDGREIMVRFAKYGPNAERIDKGRILEPVQRPKGRSRSRSPRPRHRDHRDKDSRRRSRSRSRSRSRGRYERDQYRGRDRDNRHRSRSRSPDYHRGRGRGKYDEDRRSRSRSHGSASPARRSPSPRRSPSPRRTTPPRDASPDGRNHKDRSPTPKSISPRGRRAGSRSPLPRSDADD	2357	774	257	0.0820299	0.11302	0.0094457
Gene name	geneID	isoformID	cDNA	CDS	protein sequence	cDNA length	CDS length	protein sequence length	Root	Fruit	Pollen
Sl-SC30b	Solyc01g105140	Solyc01g105140.1	CTTTCAAGAAGGTTCTTGAACGCTCTAAAACCACCTCCCAACATTACAAACGGGGTGACGAAACCCTAATCAGATCGAGCGAAGAATAGAACGCCGGAGAAAATGTCGCACTTCGGGAGAACTGGCCCGCCGGACATCGCTGATACTTACTCTCTCCTCGTACTCAACATCACTTTCCGTACCTCGGCGGATGATCTCTTTCCTCTTTTCGACAAGTATGGGAAGGTTGTGGATATCTTCATTCCCCGGGACAGAAGGACCGGTGAGTCACGTGGGTTTGCGTTTGTTCGTTACAAGTATGCAGAGGAAGCACAAAAGGCTGTAGATAGGCTTGATGGAAGAGTGGTTGATGGACGGGAAATGGCTGTTCAATTCGCCAAATATGGGCCAAATGCAGAA…	ATGTCGCACTTCGGGAGAACTGGCCCGCCGGACATCGCTGATACTTACTCTCTCCTCGTACTCAACATCACTTTCCGTACCTCGGCGGATGATCTCTTTCCTCTTTTCGACAAGTATGGGAAGGTTGTGGATATCTTCATTCCCCGGGACAGAAGGACCGGTGAGTCACGTGGGTTTGCGTTTGTTCGTTACAAGTATGCAGAGGAAGCACAAAAGGCTGTAGATAGGCTTGATGGAAGAGTGGTTGATGGACGGGAAATGGCTGTTCAATTCGCCAAATATGGGCCAAATGCAGAACGAATTCACCAAGGGAGGATCATTGAGAAAGTTCCTGGCTTCAAGGGAAGCTCAAGAAGCAGAAGCCCTCGTAGAAGATACCGTGATGACTATCATAGAGAT…	MSHFGRTGPPDIADTYSLLVLNITFRTSADDLFPLFDKYGKVVDIFIPRDRRTGESRGFAFVRYKYAEEAQKAVDRLDGRVVDGREMAVQFAKYGPNAERIHQGRIIEKVPGFKGSSRSRSPRRRYRDDYHRDREYRRSRSRSVDRYERDRYRQRERDYRHRSRSRSLSPDYDRDRGRRRDRKHYRRSPSVDSASPSRRSPSPHRKESPPRSLSPTKGSPVRRVRNERSPTPRSRSPPGRAMDSRSPSPRVDED	2930	765	254	0.893541	0.0603029	0.298347
	Solyc01g105140	Solyc01g105140.2	TTTTATGGCAATTATATATCTTTCTCGGTTCCCATTTAATTTCTTTCAAGAAGGTTCTTGAACGCTCTAAAACCACCTCCCAACATTACAAACGGGGTGACGAAACCCTAATCAGATCGAGCGAAGAATAGAACGCCGGAGAAAATGTCGCACTTCGGGAGAACTGGCCCGCCGGACATCGCTGATACTTACTCTCTCCTCGTACTCAACATCACTTTCCGTACCTCGGCGGATGATCTCTTTCCTCTTTTCGACAAGTATGGGAAGGTTGTGGATATCTTCATTCCCCGGGACAGAAGGACCGGTGAGTCACGTGGGTTTGCGTTTGTTCGTTACAAGTATGCAGAGGAAGCACAAAAGGCTGTAGATAGGCTTGATGGAAGAGTGGTTGATGGACGG…	ATGTCGCACTTCGGGAGAACTGGCCCGCCGGACATCGCTGATACTTACTCTCTCCTCGTACTCAACATCACTTTCCGTACCTCGGCGGATGATCTCTTTCCTCTTTTCGACAAGTATGGGAAGGTTGTGGATATCTTCATTCCCCGGGACAGAAGGACCGGTGAGTCACGTGGGTTTGCGTTTGTTCGTTACAAGTATGCAGAGGAAGCACAAAAGGCTGTAGATAGGCTTGATGGAAGAGTGGTTGATGGACGGGAAATGGCTGTTCAATTCGCCAAATATGGGCCAAATGCAGAACGAATTCACCAAGGGAGGATCATTGAGAAAGTTCCTGGCTTCAAGGGAAGCTCAAGAAGCAGAAGCCCTCGTAGAAGATACCGTGATGACTATCATAGAGAT…	MSHFGRTGPPDIADTYSLLVLNITFRTSADDLFPLFDKYGKVVDIFIPRDRRTGESRGFAFVRYKYAEEAQKAVDRLDGRVVDGREMAVQFAKYGPNAERIHQGRIIEKVPGFKGSSRSRSPRRRYRDDYHRDREYRRSRSRSVDRYERDRYRQRERDYRHRSRSRSLSPDYDRDRGRRRDRKHYRRSPSVDSASPSRRSPSPHRKESPPRSLSPTKGSPVRRVRNERSPTPRSRSPPGRAMDSRSPSPRVDED	2053	765	254	0	0.261144	0
	Solyc01g105140	Solyc01g105140.3	TTTTATGGCAATTATATATCTTTCTCGGTTCCCATTTAATTTCTTTCAAGAAGGTTCTTGAACGCTCTAAAACCACCTCCCAACATTACAAACGGGGTGACGAAACCCTAATCAGATCGAGCGAAGAATAGAACGCCGGAGAAAATGTCGCACTTCGGGAGAACTGGCCCGCCGGACATCGCTGATACTTACTCTCTCCTCGTACTCAACATCACTTTCCGTACCTCGGCGGATGATCTCTTTCCTCTTTTCGACAAGTATGGGAAGGTTGTGGATATCTTCATTCCCCGGGACAGAAGGACCGGTGAGTCACGTGGGTTTGCGTTTGTTCGTTACAAGTATGCAGAGGAAGCACAAAAGGCTGTAGATAGGCTTGATGGAAGAGTGGTTGATGGACGG…	ATGTCGCACTTCGGGAGAACTGGCCCGCCGGACATCGCTGATACTTACTCTCTCCTCGTACTCAACATCACTTTCCGTACCTCGGCGGATGATCTCTTTCCTCTTTTCGACAAGTATGGGAAGGTTGTGGATATCTTCATTCCCCGGGACAGAAGGACCGGTGAGTCACGTGGGTTTGCGTTTGTTCGTTACAAGTATGCAGAGGAAGCACAAAAGGCTGTAGATAGGCTTGATGGAAGAGTGGTTGATGGACGGGAAATGGCTGTTCAATTCGCCAAATATGGGCCAAATGCAGAACGAATTCACCAAGGGAGGATCATTGAGAAAGTTCCTGGCTTCAAGGGAAGCTCAAGAAGCAGAAGCCCTCGTAGAAGATACCGTGATGACTATCATAGAGAT…	MSHFGRTGPPDIADTYSLLVLNITFRTSADDLFPLFDKYGKVVDIFIPRDRRTGESRGFAFVRYKYAEEAQKAVDRLDGRVVDGREMAVQFAKYGPNAERIHQGRIIEKVPGFKGSSRSRSPRRRYRDDYHRDREYRRSRSRSVDRYERDRYRQRERDYRHRSRSRSLSPDYDRDRGRRRDRKHYRRSPSVDSASPSRRSPSPHRKESPPRSLSPTKGSPVRRVRNERSPTPRSRSPPGRAMDSRSPSPRVDED	2306	765	254	0	0.250239	0
	Solyc01g105140	Solyc01g105140.4	CTTTCAAGAAGGTTCTTGAACGCTCTAAAACCACCTCCCAACATTACAAACGGGGTGACGAAACCCTAATCAGATCGAGCGAAGAATAGAACGCCGGAGAAAATGTCGCACTTCGGGAGAACTGGCCCGCCGGACATCGCTGATACTTACTCTCTCCTCGTACTCAACATCACTTTCCGTACCTCGGCGGATGATCTCTTTCCTCTTTTCGACAAGTATGGGAAGGTTGTGGATATCTTCATTCCCCGGGACAGAAGGACCGGTGAGTCACGTGGGTTTGCGTTTGTTCGTTACAAGTATGCAGAGGAAGCACAAAAGGCTGTAGATAGGCTTGATGGAAGAGTGGTTGATGGACGGGAAATGGCTGTTCAATTCGCCAAATATGGGCCAAATGCAGAA…	ATGTCGCACTTCGGGAGAACTGGCCCGCCGGACATCGCTGATACTTACTCTCTCCTCGTACTCAACATCACTTTCCGTACCTCGGCGGATGATCTCTTTCCTCTTTTCGACAAGTATGGGAAGGTTGTGGATATCTTCATTCCCCGGGACAGAAGGACCGGTGAGTCACGTGGGTTTGCGTTTGTTCGTTACAAGTATGCAGAGGAAGCACAAAAGGCTGTAGATAGGCTTGATGGAAGAGTGGTTGATGGACGGGAAATGGCTGTTCAATTCGCCAAATATGGGCCAAATGCAGAACGAATTCACCAAGGGAGGATCATTGAGAAAGTTCCTGGCTTCAAGGGAAGCTCAAGAAGCAGAAGCCCTCGTAGAAGATACCGTGATGACTATCATAGAGAT…	MSHFGRTGPPDIADTYSLLVLNITFRTSADDLFPLFDKYGKVVDIFIPRDRRTGESRGFAFVRYKYAEEAQKAVDRLDGRVVDGREMAVQFAKYGPNAERIHQGRIIEKVPGFKGSSRSRSPRRRYRDDYHRDREYRRSRSRSVDRYERDRYRQRERDYRHRSRSRSLSPDYDRDRGRRRDRKHYRRSPSVDSASPSRRSPSPHRKESPPRSLSPTKGSPVRRVRNERSPTPRSRSPPGRAMDSRSPSPRVDED	2677	765	254	0.106459	0.0561274	0.146227
	Solyc01g105140	Solyc01g105140.5	GTTCCCATTTAATTTCTTTCAAGAAGGTTCTTGAACGCTCTAAAACCACCTCCCAACATTACAAACGGGGTGACGAAACCCTAATCAGATCGAGCGAAGAATAGAACGCCGGAGAAAATGTCGCACTTCGGGAGAACTGGCCCGCCGGACATCGCTGATACTTACTCTCTCCTCGTACTCAACATCACTTTCCGTACCTCGGCGGATGATCTCTTTCCTCTTTTCGACAAGTATGGGAAGGTTGTGGATATCTTCATTCCCCGGGACAGAAGGACCGGTGAGTCACGTGGGTTTGCGTTTGTTCGTTACAAGTATGCAGAGGAAGCACAAAAGGCTGTAGATAGGCTTGATGGAAGAGTGGTTGATGGACGGGAAATGGCTGTTCAATTCGCCAAATAT…	ATGTCGCACTTCGGGAGAACTGGCCCGCCGGACATCGCTGATACTTACTCTCTCCTCGTACTCAACATCACTTTCCGTACCTCGGCGGATGATCTCTTTCCTCTTTTCGACAAGTATGGGAAGGTTGTGGATATCTTCATTCCCCGGGACAGAAGGACCGGTGAGTCACGTGGGTTTGCGTTTGTTCGTTACAAGTATGCAGAGGAAGCACAAAAGGCTGTAGATAGGCTTGATGGAAGAGTGGTTGATGGACGGGAAATGGCTGTTCAATTCGCCAAATATGGGCCAAATGCAGAACGAATTCACCAAGGGAGGATCATTGAGAAAGTTCCTGGCTTCAAGGGAAGCTCAAGAAGCAGAAGCCCTCGTAGAAGATACCGTGATGACTATCATAGAGAT…	MSHFGRTGPPDIADTYSLLVLNITFRTSADDLFPLFDKYGKVVDIFIPRDRRTGESRGFAFVRYKYAEEAQKAVDRLDGRVVDGREMAVQFAKYGPNAERIHQGRIIEKVPGFKGSSRSRSPRRRYRDDYHRDREYRRSRSRSVDRYERDRYRQRERDYRHRSRSRSLSPDYDRDRGRRRDRKHYRRSPSVDSASPSRRSPSPHRKESPPRSLSPTKGSPVRRVRNERSPTPRSRSPPGRAMDSRSPSPRVDED	3405	765	254	0	0.0216288	0.151704
	Solyc01g105140	Solyc01g105140.6	TTTTATGGCAATTATATATCTTTCTCGGTTCCCATTTAATTTCTTTCAAGAAGGTTCTTGAACGCTCTAAAACCACCTCCCAACATTACAAACGGGGTGACGAAACCCTAATCAGATCGAGCGAAGAATAGAACGCCGGAGAAAATGTCGCACTTCGGGAGAACTGGCCCGCCGGACATCGCTGATACTTACTCTCTCCTCGTACTCAACATCACTTTCCGTACCTCGGCGGATGATCTCTTTCCTCTTTTCGACAAGTATGGGAAGGTTGTGGATATCTTCATTCCCCGGGACAGAAGGACCGGTGAGTCACGTGGGTTTGCGTTTGTTCGTTACAAGTATGCAGAGGAAGCACAAAAGGCTGTAGATAGGCTTGATGGAAGAGTGGTTGATGGACGG…	ATGTCGCACTTCGGGAGAACTGGCCCGCCGGACATCGCTGATACTTACTCTCTCCTCGTACTCAACATCACTTTCCGTACCTCGGCGGATGATCTCTTTCCTCTTTTCGACAAGTATGGGAAGGTTGTGGATATCTTCATTCCCCGGGACAGAAGGACCGGTGAGTCACGTGGGTTTGCGTTTGTTCGTTACAAGTATGCAGAGGAAGCACAAAAGGCTGTAGATAGGCTTGATGGAAGAGTGGTTGATGGACGGGAAATGGCTGTTCAATTCGCCAAATATGGGCCAAATGCAGAACGAATTCACCAAGGGAGGATCATTGAGAAAGTTCCTGGCTTCAAGGGAAGCTCAAGAAGCAGAAGCCCTCGTAGAAGATACCGTGATGACTATCATAGAGAT…	MSHFGRTGPPDIADTYSLLVLNITFRTSADDLFPLFDKYGKVVDIFIPRDRRTGESRGFAFVRYKYAEEAQKAVDRLDGRVVDGREMAVQFAKYGPNAERIHQGRIIEKVPGFKGSSRSRSPRRRYRDDYHRDREYRRSRSRSVDRYERDRYRQRERDYRHRSRSRSLSPDYDRDRGRRRDRKHYRRSPSVDRFT	2134	588	195	0	0.0588745	0
	Solyc01g105140	Solyc01g105140.7	TTTTATGGCAATTATATATCTTTCTCGGTTCCCATTTAATTTCTTTCAAGAAGGTTCTTGAACGCTCTAAAACCACCTCCCAACATTACAAACGGGGTGACGAAACCCTAATCAGATCGAGCGAAGAATAGAACGCCGGAGAAAATGTCGCACTTCGGGAGAACTGGCCCGCCGGACATCGCTGATACTTACTCTCTCCTCGTACTCAACATCACTTTCCGTACCTCGGCGGATGATCTCTTTCCTCTTTTCGACAAGTATGGGAAGGTTGTGGATATCTTCATTCCCCGGGACAGAAGGACCGGTGAGTCACGTGGGTTTGCGTTTGTTCGTTACAAGTATGCAGAGGAAGCACAAAAGGCTGTAGATAGGCTTGATGGAAGAGTGGTTGATGGACGG…	ATGTCGCACTTCGGGAGAACTGGCCCGCCGGACATCGCTGATACTTACTCTCTCCTCGTACTCAACATCACTTTCCGTACCTCGGCGGATGATCTCTTTCCTCTTTTCGACAAGTATGGGAAGGTTGTGGATATCTTCATTCCCCGGGACAGAAGGACCGGTGAGTCACGTGGGTTTGCGTTTGTTCGTTACAAGTATGCAGAGGAAGCACAAAAGGCTGTAGATAGGCTTGATGGAAGAGTGGTTGATGGACGGGAAATGGCTGTTCAATTCGCCAAATATGGGCCAAATGCAGAACGAATTCACCAAGGGAGGATCATTGAGAAAGTTCCTGGCTTCAAGGGAAGCTCAAGAAGCAGAAGCCCTCGTAGAAGATACCGTGATGACTATCATAGAGAT…	MSHFGRTGPPDIADTYSLLVLNITFRTSADDLFPLFDKYGKVVDIFIPRDRRTGESRGFAFVRYKYAEEAQKAVDRLDGRVVDGREMAVQFAKYGPNAERIHQGRIIEKVPGFKGSSRSRSPRRRYRDDYHRDREYRRSRSRSVDRYERDRYRQRERDYRHRSRSRSLSPDYDRDRGRRRDRKHYRRSPSVDRFT	2387	588	195	0	0.0671138	0
	Solyc01g105140	Solyc01g105140.8	TTTTATGGCAATTATATATCTTTCTCGGTTCCCATTTAATTTCTTTCAAGAAGGTTCTTGAACGCTCTAAAACCACCTCCCAACATTACAAACGGGGTGACGAAACCCTAATCAGATCGAGCGAAGAATAGAACGCCGGAGAAAATGTCGCACTTCGGGAGAACTGGCCCGCCGGACATCGCTGATACTTACTCTCTCCTCGTACTCAACATCACTTTCCGTACCTCGGCGGATGATCTCTTTCCTCTTTTCGACAAGTATGGGAAGGTTGTGGATATCTTCATTCCCCGGGACAGAAGGACCGGTGAGTCACGTGGGTTTGCGTTTGTTCGTTACAAGTATGCAGAGGAAGCACAAAAGGCTGTAGATAGGCTTGATGGAAGAGTGGTTGATGGACGG…	ATGTCGCACTTCGGGAGAACTGGCCCGCCGGACATCGCTGATACTTACTCTCTCCTCGTACTCAACATCACTTTCCGTACCTCGGCGGATGATCTCTTTCCTCTTTTCGACAAGTATGGGAAGGTTGTGGATATCTTCATTCCCCGGGACAGAAGGACCGGTGAGTCACGTGGGTTTGCGTTTGTTCGTTACAAGTATGCAGAGGAAGCACAAAAGGCTGTAGATAGGCTTGATGGAAGAGTGGTTGATGGACGGGAAATGGCTGTTCAATTCGCCAAATATGGGCCAAATGCAGAACGAATTCACCAAGGGAGGATCATTGAGAAAGTTCCTGGCTTCAAGGGAAGCTCAAGAAGCAGAAGCCCTCGTAGAAGATACCGTGATGACTATCATAGAGAT…	MSHFGRTGPPDIADTYSLLVLNITFRTSADDLFPLFDKYGKVVDIFIPRDRRTGESRGFAFVRYKYAEEAQKAVDRLDGRVVDGREMAVQFAKYGPNAERIHQGRIIEKVPGFKGSSRSRSPRRRYRDDYHRDREYRRSRSRSVDRYERDRYRQRERDYRHRSRSRSLSPDYDRDRGRRRDRKHYRRSPSVDSASPSRRSPSPHRKESPPRSLSPTKGSPVRRVRNERSPTPRSRSPPGRAMDSRSPSPRVDED	2268	765	254	0	0.0503521	0
	Solyc01g105140	Solyc01g105140.9	TTTTATGGCAATTATATATCTTTCTCGGTTCCCATTTAATTTCTTTCAAGAAGGTTCTTGAACGCTCTAAAACCACCTCCCAACATTACAAACGGGGTGACGAAACCCTAATCAGATCGAGCGAAGAATAGAACGCCGGAGAAAATGTCGCACTTCGGGAGAACTGGCCCGCCGGACATCGCTGATACTTACTCTCTCCTCGTACTCAACATCACTTTCCGTACCTCGGCGGATGATCTCTTTCCTCTTTTCGACAAGTATGGGAAGGTTGTGGATATCTTCATTCCCCGGGACAGAAGGACCGGTGAGTCACGTGGGTTTGCGTTTGTTCGTTACAAGTATGCAGAGGAAGCACAAAAGGCTGTAGATAGGCTTGATGGAAGAGTGGTTGATGGACGG…	ATGTCGCACTTCGGGAGAACTGGCCCGCCGGACATCGCTGATACTTACTCTCTCCTCGTACTCAACATCACTTTCCGTACCTCGGCGGATGATCTCTTTCCTCTTTTCGACAAGTATGGGAAGGTTGTGGATATCTTCATTCCCCGGGACAGAAGGACCGGTGAGTCACGTGGGTTTGCGTTTGTTCGTTACAAGTATGCAGAGGAAGCACAAAAGGCTGTAGATAGGCTTGATGGAAGAGTGGTTGATGGACGGGAAATGGCTGTTCAATTCGCCAAATATGGGCCAAATGCAGAACGAATTCACCAAGGGAGGATCATTGAGAAAGTTCCTGGCTTCAAGGGAAGCTCAAGAAGCAGAAGCCCTCGTAGAAGATACCGTGATGACTATCATAGAGAT…	MSHFGRTGPPDIADTYSLLVLNITFRTSADDLFPLFDKYGKVVDIFIPRDRRTGESRGFAFVRYKYAEEAQKAVDRLDGRVVDGREMAVQFAKYGPNAERIHQGRIIEKVPGFKGSSRSRSPRRRYRDDYHRDREYRRSRSRSVDRYERDRYRQRERDYRHRSRSRSLSPDYDRDRGRRRDRKHYRRSPSVDSASPSRRSPSPHRKESPPRSLSPTKGSPVRRVRNERSPTPRSRSPPGRAMDSRSPSPRVDED	2521	765	254	0	0.0575486	0
	Solyc01g105140	Solyc01g105140.10	GTTCCCATTTAATTTCTTTCAAGAAGGTTCTTGAACGCTCTAAAACCACCTCCCAACATTACAAACGGGGTGACGAAACCCTAATCAGATCGAGCGAAGAATAGAACGCCGGAGAAAATGTCGCACTTCGGGAGAACTGGCCCGCCGGACATCGCTGATACTTACTCTCTCCTCGTACTCAACATCACTTTCCGTACCTCGGCGGATGATCTCTTTCCTCTTTTCGACAAGTATGGGAAGGTTGTGGATATCTTCATTCCCCGGGACAGAAGGACCGGTGAGTCACGTGGGTTTGCGTTTGTTCGTTACAAGTATGCAGAGGAAGCACAAAAGGCTGTAGATAGGCTTGATGGAAGAGTGGTTGATGGACGGGAAATGGCTGTTCAATTCGCCAAATAT…	ATGTCGCACTTCGGGAGAACTGGCCCGCCGGACATCGCTGATACTTACTCTCTCCTCGTACTCAACATCACTTTCCGTACCTCGGCGGATGATCTCTTTCCTCTTTTCGACAAGTATGGGAAGGTTGTGGATATCTTCATTCCCCGGGACAGAAGGACCGGTGAGTCACGTGGGTTTGCGTTTGTTCGTTACAAGTATGCAGAGGAAGCACAAAAGGCTGTAGATAGGCTTGATGGAAGAGTGGTTGATGGACGGGAAATGGCTGTTCAATTCGCCAAATATGGGCCAAATGCAGAACGAATTCACCAAGGGAGGATCATTGAGAAAGTTCCTGGCTTCAAGGGAAGCTCAAGAAGCAGAAGCCCTCGTAGAAGATACCGTGATGACTATCATAGAGAT…	MSHFGRTGPPDIADTYSLLVLNITFRTSADDLFPLFDKYGKVVDIFIPRDRRTGESRGFAFVRYKYAEEAQKAVDRLDGRVVDGREMAVQFAKYGPNAERIHQGRIIEKVPGFKGSSRSRSPRRRYRDDYHRDREYRRSRSRSVDRYERDRYRQRERDYRHRSRSRSLSPDYDRDRGRRRDRKHYRRSPSVDRFT	3018	588	195	0	0.0197614	0.0632726
	Solyc01g105140	Solyc01g105140.11	GTTCCCATTTAATTTCTTTCAAGAAGGTTCTTGAACGCTCTAAAACCACCTCCCAACATTACAAACGGGGTGACGAAACCCTAATCAGATCGAGCGAAGAATAGAACGCCGGAGAAAATGTCGCACTTCGGGAGAACTGGCCCGCCGGACATCGCTGATACTTACTCTCTCCTCGTACTCAACATCACTTTCCGTACCTCGGCGGATGATCTCTTTCCTCTTTTCGACAAGTATGGGAAGGTTGTGGATATCTTCATTCCCCGGGACAGAAGGACCGGTGAGTCACGTGGGTTTGCGTTTGTTCGTTACAAGTATGCAGAGGAAGCACAAAAGGCTGTAGATAGGCTTGATGGAAGAGTGGTTGATGGACGGGAAATGGCTGTTCAATTCGCCAAATAT…	ATGTCGCACTTCGGGAGAACTGGCCCGCCGGACATCGCTGATACTTACTCTCTCCTCGTACTCAACATCACTTTCCGTACCTCGGCGGATGATCTCTTTCCTCTTTTCGACAAGTATGGGAAGGTTGTGGATATCTTCATTCCCCGGGACAGAAGGACCGGTGAGTCACGTGGGTTTGCGTTTGTTCGTTACAAGTATGCAGAGGAAGCACAAAAGGCTGTAGATAGGCTTGATGGAAGAGTGGTTGATGGACGGGAAATGGCTGTTCAATTCGCCAAATATGGGCCAAATGCAGAACGAATTCACCAAGGGAGGATCATTGAGAAAGTTCCTGGCTTCAAGGGAAGCTCAAGAAGCAGAAGCCCTCGTAGAAGATACCGTGATGACTATCATAGAGAT…	MSHFGRTGPPDIADTYSLLVLNITFRTSADDLFPLFDKYGKVVDIFIPRDRRTGESRGFAFVRYKYAEEAQKAVDRLDGRVVDGREMAVQFAKYGPNAERIHQGRIIEKVPGFKGSSRSRSPRRRYRDDYHRDREYRRSRSRSVDRYERDRYRQRERDYRHRSRSRSLSPDYDRDRGRRRDRKHYRRSPSVDRFT	3271	588	195	0	0.0232036	0.13961
	Solyc01g105140	Solyc01g105140.12	GTTCCCATTTAATTTCTTTCAAGAAGGTTCTTGAACGCTCTAAAACCACCTCCCAACATTACAAACGGGGTGACGAAACCCTAATCAGATCGAGCGAAGAATAGAACGCCGGAGAAAATGTCGCACTTCGGGAGAACTGGCCCGCCGGACATCGCTGATACTTACTCTCTCCTCGTACTCAACATCACTTTCCGTACCTCGGCGGATGATCTCTTTCCTCTTTTCGACAAGTATGGGAAGGTTGTGGATATCTTCATTCCCCGGGACAGAAGGACCGGTGAGTCACGTGGGTTTGCGTTTGTTCGTTACAAGTATGCAGAGGAAGCACAAAAGGCTGTAGATAGGCTTGATGGAAGAGTGGTTGATGGACGGGAAATGGCTGTTCAATTCGCCAAATAT…	ATGTCGCACTTCGGGAGAACTGGCCCGCCGGACATCGCTGATACTTACTCTCTCCTCGTACTCAACATCACTTTCCGTACCTCGGCGGATGATCTCTTTCCTCTTTTCGACAAGTATGGGAAGGTTGTGGATATCTTCATTCCCCGGGACAGAAGGACCGGTGAGTCACGTGGGTTTGCGTTTGTTCGTTACAAGTATGCAGAGGAAGCACAAAAGGCTGTAGATAGGCTTGATGGAAGAGTGGTTGATGGACGGGAAATGGCTGTTCAATTCGCCAAATATGGGCCAAATGCAGAACGAATTCACCAAGGGAGGATCATTGAGAAAGTTCCTGGCTTCAAGGGAAGCTCAAGAAGCAGAAGCCCTCGTAGAAGATACCGTGATGACTATCATAGAGAT…	MSHFGRTGPPDIADTYSLLVLNITFRTSADDLFPLFDKYGKVVDIFIPRDRRTGESRGFAFVRYKYAEEAQKAVDRLDGRVVDGREMAVQFAKYGPNAERIHQGRIIEKVPGFKGSSRSRSPRRRYRDDYHRDREYRRSRSRSVDRYERDRYRQRERDYRHRSRSRSLSPDYDRDRGRRRDRKHYRRSPSVDSASPSRRSPSPHRKESPPRSLSPTKGSPVRRVRNERSPTPRSRSPPGRAMDSRSPSPRVDED	3152	765	254	0	0.0185429	0.0731821
	Solyc01g105140	Solyc01g105140.13	GTTCCCATTTAATTTCTTTCAAGAAGGTTCTTGAACGCTCTAAAACCACCTCCCAACATTACAAACGGGGTGACGAAACCCTAATCAGATCGAGCGAAGAATAGAACGCCGGAGAAAATGTCGCACTTCGGGAGAACTGGCCCGCCGGACATCGCTGATACTTACTCTCTCCTCGTACTCAACATCACTTTCCGTACCTCGGCGGATGATCTCTTTCCTCTTTTCGACAAGTATGGGAAGGTTGTGGATATCTTCATTCCCCGGGACAGAAGGACCGGTGAGTCACGTGGGTTTGCGTTTGTTCGTTACAAGTATGCAGAGGAAGCACAAAAGGCTGTAGATAGGCTTGATGGAAGAGTGGTTGATGGACGGGAAATGGCTGTTCAATTCGCCAAATAT…	ATGTCGCACTTCGGGAGAACTGGCCCGCCGGACATCGCTGATACTTACTCTCTCCTCGTACTCAACATCACTTTCCGTACCTCGGCGGATGATCTCTTTCCTCTTTTCGACAAGTATGGGAAGGTTGTGGATATCTTCATTCCCCGGGACAGAAGGACCGGTGAGTCACGTGGGTTTGCGTTTGTTCGTTACAAGTATGCAGAGGAAGCACAAAAGGCTGTAGATAGGCTTGATGGAAGAGTGGTTGATGGACGGGAAATGGCTGTTCAATTCGCCAAATATGGGCCAAATGCAGAACGAATTCACCAAGGGAGGATCATTGAGAAAGTTCCTGGCTTCAAGGGAAGCTCAAGAAGCAGAAGCCCTCGTAGAAGATACCGTGATGACTATCATAGAGAT…	MSHFGRTGPPDIADTYSLLVLNITFRTSADDLFPLFDKYGKVVDIFIPRDRRTGESRGFAFVRYKYAEEAQKAVDRLDGRVVDGREMAVQFAKYGPNAERIHQGRIIEKVPGFKGSSRSRSPRRRYRDDYHRDREYRRSRSRSVDRYERDRYRQRERDYRHRSRSRSLSPDYDRDRGRRRDRKHYRRSPSVDRFT	3486	588	195	0	0.00880186	0.0740154
	Solyc01g105140	Solyc01g105140.14	TTTTATGGCAATTATATATCTTTCTCGGTTCCCATTTAATTTCTTTCAAGAAGGTTCTTGAACGCTCTAAAACCACCTCCCAACATTACAAACGGGGTGACGAAACCCTAATCAGATCGAGCGAAGAATAGAACGCCGGAGAAAATGTCGCACTTCGGGAGAACTGGCCCGCCGGACATCGCTGATACTTACTCTCTCCTCGTACTCAACATCACTTTCCGTACCTCGGCGGATGATCTCTTTCCTCTTTTCGACAAGTATGGGAAGGACCGGTGAGTCACGTGGGTTTGCGTTTGTTCGTTACAAGTATGCAGAGGAAGCACAAAAGGCTGTAGATAGGCTTGATGGAAGAGTGGTTGATGGACGGGAAATGGCTGTTCAATTCGCCAAATATGGGCC…	ATGTCGCACTTCGGGAGAACTGGCCCGCCGGACATCGCTGATACTTACTCTCTCCTCGTACTCAACATCACTTTCCGTACCTCGGCGGATGATCTCTTTCCTCTTTTCGACAAGTATGGGAAGGACCGGTGA	MSHFGRTGPPDIADTYSLLVLNITFRTSADDLFPLFDKYGKDR	2021	132	43	0	0.000771197	0
	Solyc01g105140	Solyc01g105140.15	TTTTATGGCAATTATATATCTTTCTCGGTTCCCATTTAATTTCTTTCAAGAAGGTTCTTGAACGCTCTAAAACCACCTCCCAACATTACAAACGGGGTGACGAAACCCTAATCAGATCGAGCGAAGAATAGAACGCCGGAGAAAATGTCGCACTTCGGGAGAACTGGCCCGCCGGACATCGCTGATACTTACTCTCTCCTCGTACTCAACATCACTTTCCGTACCTCGGCGGATGATCTCTTTCCTCTTTTCGACAAGTATGGGAAGGACCGGTGAGTCACGTGGGTTTGCGTTTGTTCGTTACAAGTATGCAGAGGAAGCACAAAAGGCTGTAGATAGGCTTGATGGAAGAGTGGTTGATGGACGGGAAATGGCTGTTCAATTCGCCAAATATGGGCC…	ATGTCGCACTTCGGGAGAACTGGCCCGCCGGACATCGCTGATACTTACTCTCTCCTCGTACTCAACATCACTTTCCGTACCTCGGCGGATGATCTCTTTCCTCTTTTCGACAAGTATGGGAAGGACCGGTGA	MSHFGRTGPPDIADTYSLLVLNITFRTSADDLFPLFDKYGKDR	2102	132	43	0	0.000182157	0
	Solyc01g105140	Solyc01g105140.16	TTTTATGGCAATTATATATCTTTCTCGGTTCCCATTTAATTTCTTTCAAGAAGGTTCTTGAACGCTCTAAAACCACCTCCCAACATTACAAACGGGGTGACGAAACCCTAATCAGATCGAGCGAAGAATAGAACGCCGGAGAAAATGTCGCACTTCGGGAGAACTGGCCCGCCGGACATCGCTGATACTTACTCTCTCCTCGTACTCAACATCACTTTCCGTACCTCGGCGGATGATCTCTTTCCTCTTTTCGACAAGTATGGGAAGGACCGGTGAGTCACGTGGGTTTGCGTTTGTTCGTTACAAGTATGCAGAGGAAGCACAAAAGGCTGTAGATAGGCTTGATGGAAGAGTGGTTGATGGACGGGAAATGGCTGTTCAATTCGCCAAATATGGGCC…	ATGTCGCACTTCGGGAGAACTGGCCCGCCGGACATCGCTGATACTTACTCTCTCCTCGTACTCAACATCACTTTCCGTACCTCGGCGGATGATCTCTTTCCTCTTTTCGACAAGTATGGGAAGGACCGGTGA	MSHFGRTGPPDIADTYSLLVLNITFRTSADDLFPLFDKYGKDR	2274	132	43	0	0.00155381	0
	Solyc01g105140	Solyc01g105140.17	TTTTATGGCAATTATATATCTTTCTCGGTTCCCATTTAATTTCTTTCAAGAAGGTTCTTGAACGCTCTAAAACCACCTCCCAACATTACAAACGGGGTGACGAAACCCTAATCAGATCGAGCGAAGAATAGAACGCCGGAGAAAATGTCGCACTTCGGGAGAACTGGCCCGCCGGACATCGCTGATACTTACTCTCTCCTCGTACTCAACATCACTTTCCGTACCTCGGCGGATGATCTCTTTCCTCTTTTCGACAAGTATGGGAAGGACCGGTGAGTCACGTGGGTTTGCGTTTGTTCGTTACAAGTATGCAGAGGAAGCACAAAAGGCTGTAGATAGGCTTGATGGAAGAGTGGTTGATGGACGGGAAATGGCTGTTCAATTCGCCAAATATGGGCC…	ATGTCGCACTTCGGGAGAACTGGCCCGCCGGACATCGCTGATACTTACTCTCTCCTCGTACTCAACATCACTTTCCGTACCTCGGCGGATGATCTCTTTCCTCTTTTCGACAAGTATGGGAAGGACCGGTGA	MSHFGRTGPPDIADTYSLLVLNITFRTSADDLFPLFDKYGKDR	2355	132	43	0	0.000432107	0
	Solyc01g105140	Solyc01g105140.18	TTTTATGGCAATTATATATCTTTCTCGGTTCCCATTTAATTTCTTTCAAGAAGGTTCTTGAACGCTCTAAAACCACCTCCCAACATTACAAACGGGGTGACGAAACCCTAATCAGATCGAGCGAAGAATAGAACGCCGGAGAAAATGTCGCACTTCGGGAGAACTGGCCCGCCGGACATCGCTGATACTTACTCTCTCCTCGTACTCAACATCACTTTCCGTACCTCGGCGGATGATCTCTTTCCTCTTTTCGACAAGTATGGGAAGGACCGGTGAGTCACGTGGGTTTGCGTTTGTTCGTTACAAGTATGCAGAGGAAGCACAAAAGGCTGTAGATAGGCTTGATGGAAGAGTGGTTGATGGACGGGAAATGGCTGTTCAATTCGCCAAATATGGGCC…	ATGTCGCACTTCGGGAGAACTGGCCCGCCGGACATCGCTGATACTTACTCTCTCCTCGTACTCAACATCACTTTCCGTACCTCGGCGGATGATCTCTTTCCTCTTTTCGACAAGTATGGGAAGGACCGGTGA	MSHFGRTGPPDIADTYSLLVLNITFRTSADDLFPLFDKYGKDR	2236	132	43	0	0.000231667	0
	Solyc01g105140	Solyc01g105140.19	TTTTATGGCAATTATATATCTTTCTCGGTTCCCATTTAATTTCTTTCAAGAAGGTTCTTGAACGCTCTAAAACCACCTCCCAACATTACAAACGGGGTGACGAAACCCTAATCAGATCGAGCGAAGAATAGAACGCCGGAGAAAATGTCGCACTTCGGGAGAACTGGCCCGCCGGACATCGCTGATACTTACTCTCTCCTCGTACTCAACATCACTTTCCGTACCTCGGCGGATGATCTCTTTCCTCTTTTCGACAAGTATGGGAAGGTTGTGGATATCTTCATTCCCCGGGACAGAAGGACCGGTGAGTCACGTGGGTTTGCGTTTGTTCGTTACAAGTATGCAGAGGAAGCACAAAAGGCTGTAGATAGGCTTGATGGAAGAGTGGTTGATGGACGG…	ATGTCGCACTTCGGGAGAACTGGCCCGCCGGACATCGCTGATACTTACTCTCTCCTCGTACTCAACATCACTTTCCGTACCTCGGCGGATGATCTCTTTCCTCTTTTCGACAAGTATGGGAAGGTTGTGGATATCTTCATTCCCCGGGACAGAAGGACCGGTGAGTCACGTGGGTTTGCGTTTGTTCGTTACAAGTATGCAGAGGAAGCACAAAAGGCTGTAGATAGGCTTGATGGAAGAGTGGTTGATGGACGGGAAATGGCTGTTCAATTCGCCAAATATGGGCCAAATGCAGAACGAATTCACCAAGGGAGGATCATTGAGAAAGTTCCTGGCTTCAAGGGAAGCTCAAGAAGCAGAAGCCCTCGTAGAAGATACCGTGATGACTATCATAGAGAT…	MSHFGRTGPPDIADTYSLLVLNITFRTSADDLFPLFDKYGKVVDIFIPRDRRTGESRGFAFVRYKYAEEAQKAVDRLDGRVVDGREMAVQFAKYGPNAERIHQGRIIEKVPGFKGSSRSRSPRRRYRDDYHRDREYRRSRSRSVDRYERDRYRQRERDYRHRSRSRSLSPDYDRDRGRRRDRKHYRRSPSVDRFT	2349	588	195	0	0.0130082	0
	Solyc01g105140	Solyc01g105140.20	TTTTATGGCAATTATATATCTTTCTCGGTTCCCATTTAATTTCTTTCAAGAAGGTTCTTGAACGCTCTAAAACCACCTCCCAACATTACAAACGGGGTGACGAAACCCTAATCAGATCGAGCGAAGAATAGAACGCCGGAGAAAATGTCGCACTTCGGGAGAACTGGCCCGCCGGACATCGCTGATACTTACTCTCTCCTCGTACTCAACATCACTTTCCGTACCTCGGCGGATGATCTCTTTCCTCTTTTCGACAAGTATGGGAAGGACCGGTGAGTCACGTGGGTTTGCGTTTGTTCGTTACAAGTATGCAGAGGAAGCACAAAAGGCTGTAGATAGGCTTGATGGAAGAGTGGTTGATGGACGGGAAATGGCTGTTCAATTCGCCAAATATGGGCC…	ATGTCGCACTTCGGGAGAACTGGCCCGCCGGACATCGCTGATACTTACTCTCTCCTCGTACTCAACATCACTTTCCGTACCTCGGCGGATGATCTCTTTCCTCTTTTCGACAAGTATGGGAAGGACCGGTGA	MSHFGRTGPPDIADTYSLLVLNITFRTSADDLFPLFDKYGKDR	2317	132	43	0	6.16579e-05	0
	Solyc01g105140	Solyc01g105140.21	TTTTATGGCAATTATATATCTTTCTCGGTTCCCATTTAATTTCTTTCAAGAAGGTTCTTGAACGCTCTAAAACCACCTCCCAACATTACAAACGGGGTGACGAAACCCTAATCAGATCGAGCGAAGAATAGAACGCCGGAGAAAATGTCGCACTTCGGGAGAACTGGCCCGCCGGACATCGCTGATACTTACTCTCTCCTCGTACTCAACATCACTTTCCGTACCTCGGCGGATGATCTCTTTCCTCTTTTCGACAAGTATGGGAAGGACCGGTGAGTCACGTGGGTTTGCGTTTGTTCGTTACAAGTATGCAGAGGAAGCACAAAAGGCTGTAGATAGGCTTGATGGAAGAGTGGTTGATGGACGGGAAATGGCTGTTCAATTCGCCAAATATGGGCC…	ATGTCGCACTTCGGGAGAACTGGCCCGCCGGACATCGCTGATACTTACTCTCTCCTCGTACTCAACATCACTTTCCGTACCTCGGCGGATGATCTCTTTCCTCTTTTCGACAAGTATGGGAAGGACCGGTGA	MSHFGRTGPPDIADTYSLLVLNITFRTSADDLFPLFDKYGKDR	2489	132	43	0	0.000502586	0
	Solyc01g105140	Solyc01g105140.22	TTTTATGGCAATTATATATCTTTCTCGGTTCCCATTTAATTTCTTTCAAGAAGGTTCTTGAACGCTCTAAAACCACCTCCCAACATTACAAACGGGGTGACGAAACCCTAATCAGATCGAGCGAAGAATAGAACGCCGGAGAAAATGTCGCACTTCGGGAGAACTGGCCCGCCGGACATCGCTGATACTTACTCTCTCCTCGTACTCAACATCACTTTCCGTACCTCGGCGGATGATCTCTTTCCTCTTTTCGACAAGTATGGGAAGGTTGTGGATATCTTCATTCCCCGGGACAGAAGGACCGGTGAGTCACGTGGGTTTGCGTTTGTTCGTTACAAGTATGCAGAGGAAGCACAAAAGGCTGTAGATAGGCTTGATGGAAGAGTGGTTGATGGACGG…	ATGTCGCACTTCGGGAGAACTGGCCCGCCGGACATCGCTGATACTTACTCTCTCCTCGTACTCAACATCACTTTCCGTACCTCGGCGGATGATCTCTTTCCTCTTTTCGACAAGTATGGGAAGGTTGTGGATATCTTCATTCCCCGGGACAGAAGGACCGGTGAGTCACGTGGGTTTGCGTTTGTTCGTTACAAGTATGCAGAGGAAGCACAAAAGGCTGTAGATAGGCTTGATGGAAGAGTGGTTGATGGACGGGAAATGGCTGTTCAATTCGCCAAATATGGGCCAAATGCAGAACGAATTCACCAAGGGAGGATCATTGAGAAAGTTCCTGGCTTCAAGGGAAGCTCAAGAAGCAGAAGCCCTCGTAGAAGATACCGTGATGACTATCATAGAGAT…	MSHFGRTGPPDIADTYSLLVLNITFRTSADDLFPLFDKYGKVVDIFIPRDRRTGESRGFAFVRYKYAEEAQKAVDRLDGRVVDGREMAVQFAKYGPNAERIHQGRIIEKVPGFKGSSRSRSPRRRYRDDYHRDREYRRSRSRSVDRYERDRYRQRERDYRHRSRSRSLSPDYDRDRGRRRDRKHYRRSPSVDRFT	2602	588	195	0	0.0171897	0
	Solyc01g105140	Solyc01g105140.23	TTTTATGGCAATTATATATCTTTCTCGGTTCCCATTTAATTTCTTTCAAGAAGGTTCTTGAACGCTCTAAAACCACCTCCCAACATTACAAACGGGGTGACGAAACCCTAATCAGATCGAGCGAAGAATAGAACGCCGGAGAAAATGTCGCACTTCGGGAGAACTGGCCCGCCGGACATCGCTGATACTTACTCTCTCCTCGTACTCAACATCACTTTCCGTACCTCGGCGGATGATCTCTTTCCTCTTTTCGACAAGTATGGGAAGGACCGGTGAGTCACGTGGGTTTGCGTTTGTTCGTTACAAGTATGCAGAGGAAGCACAAAAGGCTGTAGATAGGCTTGATGGAAGAGTGGTTGATGGACGGGAAATGGCTGTTCAATTCGCCAAATATGGGCC…	ATGTCGCACTTCGGGAGAACTGGCCCGCCGGACATCGCTGATACTTACTCTCTCCTCGTACTCAACATCACTTTCCGTACCTCGGCGGATGATCTCTTTCCTCTTTTCGACAAGTATGGGAAGGACCGGTGA	MSHFGRTGPPDIADTYSLLVLNITFRTSADDLFPLFDKYGKDR	2570	132	43	0	0.000153873	0
	Solyc01g105140	Solyc01g105140.24	GTTCCCATTTAATTTCTTTCAAGAAGGTTCTTGAACGCTCTAAAACCACCTCCCAACATTACAAACGGGGTGACGAAACCCTAATCAGATCGAGCGAAGAATAGAACGCCGGAGAAAATGTCGCACTTCGGGAGAACTGGCCCGCCGGACATCGCTGATACTTACTCTCTCCTCGTACTCAACATCACTTTCCGTACCTCGGCGGATGATCTCTTTCCTCTTTTCGACAAGTATGGGAAGGACCGGTGAGTCACGTGGGTTTGCGTTTGTTCGTTACAAGTATGCAGAGGAAGCACAAAAGGCTGTAGATAGGCTTGATGGAAGAGTGGTTGATGGACGGGAAATGGCTGTTCAATTCGCCAAATATGGGCCAAATGCAGAACGAATTCACCAAGGGAG…	ATGTCGCACTTCGGGAGAACTGGCCCGCCGGACATCGCTGATACTTACTCTCTCCTCGTACTCAACATCACTTTCCGTACCTCGGCGGATGATCTCTTTCCTCTTTTCGACAAGTATGGGAAGGACCGGTGA	MSHFGRTGPPDIADTYSLLVLNITFRTSADDLFPLFDKYGKDR	2905	132	43	0	0.00106433	0.00198451
	Solyc01g105140	Solyc01g105140.25	GTTCCCATTTAATTTCTTTCAAGAAGGTTCTTGAACGCTCTAAAACCACCTCCCAACATTACAAACGGGGTGACGAAACCCTAATCAGATCGAGCGAAGAATAGAACGCCGGAGAAAATGTCGCACTTCGGGAGAACTGGCCCGCCGGACATCGCTGATACTTACTCTCTCCTCGTACTCAACATCACTTTCCGTACCTCGGCGGATGATCTCTTTCCTCTTTTCGACAAGTATGGGAAGGACCGGTGAGTCACGTGGGTTTGCGTTTGTTCGTTACAAGTATGCAGAGGAAGCACAAAAGGCTGTAGATAGGCTTGATGGAAGAGTGGTTGATGGACGGGAAATGGCTGTTCAATTCGCCAAATATGGGCCAAATGCAGAACGAATTCACCAAGGGAG…	ATGTCGCACTTCGGGAGAACTGGCCCGCCGGACATCGCTGATACTTACTCTCTCCTCGTACTCAACATCACTTTCCGTACCTCGGCGGATGATCTCTTTCCTCTTTTCGACAAGTATGGGAAGGACCGGTGA	MSHFGRTGPPDIADTYSLLVLNITFRTSADDLFPLFDKYGKDR	2986	132	43	0	0.000378948	0.000842005
	Solyc01g105140	Solyc01g105140.26	GTTCCCATTTAATTTCTTTCAAGAAGGTTCTTGAACGCTCTAAAACCACCTCCCAACATTACAAACGGGGTGACGAAACCCTAATCAGATCGAGCGAAGAATAGAACGCCGGAGAAAATGTCGCACTTCGGGAGAACTGGCCCGCCGGACATCGCTGATACTTACTCTCTCCTCGTACTCAACATCACTTTCCGTACCTCGGCGGATGATCTCTTTCCTCTTTTCGACAAGTATGGGAAGGACCGGTGAGTCACGTGGGTTTGCGTTTGTTCGTTACAAGTATGCAGAGGAAGCACAAAAGGCTGTAGATAGGCTTGATGGAAGAGTGGTTGATGGACGGGAAATGGCTGTTCAATTCGCCAAATATGGGCCAAATGCAGAACGAATTCACCAAGGGAG…	ATGTCGCACTTCGGGAGAACTGGCCCGCCGGACATCGCTGATACTTACTCTCTCCTCGTACTCAACATCACTTTCCGTACCTCGGCGGATGATCTCTTTCCTCTTTTCGACAAGTATGGGAAGGACCGGTGA	MSHFGRTGPPDIADTYSLLVLNITFRTSADDLFPLFDKYGKDR	3158	132	43	0	0.00163875	0.00660829
	Solyc01g105140	Solyc01g105140.27	GTTCCCATTTAATTTCTTTCAAGAAGGTTCTTGAACGCTCTAAAACCACCTCCCAACATTACAAACGGGGTGACGAAACCCTAATCAGATCGAGCGAAGAATAGAACGCCGGAGAAAATGTCGCACTTCGGGAGAACTGGCCCGCCGGACATCGCTGATACTTACTCTCTCCTCGTACTCAACATCACTTTCCGTACCTCGGCGGATGATCTCTTTCCTCTTTTCGACAAGTATGGGAAGGACCGGTGAGTCACGTGGGTTTGCGTTTGTTCGTTACAAGTATGCAGAGGAAGCACAAAAGGCTGTAGATAGGCTTGATGGAAGAGTGGTTGATGGACGGGAAATGGCTGTTCAATTCGCCAAATATGGGCCAAATGCAGAACGAATTCACCAAGGGAG…	ATGTCGCACTTCGGGAGAACTGGCCCGCCGGACATCGCTGATACTTACTCTCTCCTCGTACTCAACATCACTTTCCGTACCTCGGCGGATGATCTCTTTCCTCTTTTCGACAAGTATGGGAAGGACCGGTGA	MSHFGRTGPPDIADTYSLLVLNITFRTSADDLFPLFDKYGKDR	3239	132	43	0	0.000637173	0.00306396
	Solyc01g105140	Solyc01g105140.28	GTTCCCATTTAATTTCTTTCAAGAAGGTTCTTGAACGCTCTAAAACCACCTCCCAACATTACAAACGGGGTGACGAAACCCTAATCAGATCGAGCGAAGAATAGAACGCCGGAGAAAATGTCGCACTTCGGGAGAACTGGCCCGCCGGACATCGCTGATACTTACTCTCTCCTCGTACTCAACATCACTTTCCGTACCTCGGCGGATGATCTCTTTCCTCTTTTCGACAAGTATGGGAAGGACCGGTGAGTCACGTGGGTTTGCGTTTGTTCGTTACAAGTATGCAGAGGAAGCACAAAAGGCTGTAGATAGGCTTGATGGAAGAGTGGTTGATGGACGGGAAATGGCTGTTCAATTCGCCAAATATGGGCCAAATGCAGAACGAATTCACCAAGGGAG…	ATGTCGCACTTCGGGAGAACTGGCCCGCCGGACATCGCTGATACTTACTCTCTCCTCGTACTCAACATCACTTTCCGTACCTCGGCGGATGATCTCTTTCCTCTTTTCGACAAGTATGGGAAGGACCGGTGA	MSHFGRTGPPDIADTYSLLVLNITFRTSADDLFPLFDKYGKDR	3120	132	43	0	0.000431344	0.00126699
	Solyc01g105140	Solyc01g105140.29	GTTCCCATTTAATTTCTTTCAAGAAGGTTCTTGAACGCTCTAAAACCACCTCCCAACATTACAAACGGGGTGACGAAACCCTAATCAGATCGAGCGAAGAATAGAACGCCGGAGAAAATGTCGCACTTCGGGAGAACTGGCCCGCCGGACATCGCTGATACTTACTCTCTCCTCGTACTCAACATCACTTTCCGTACCTCGGCGGATGATCTCTTTCCTCTTTTCGACAAGTATGGGAAGGTTGTGGATATCTTCATTCCCCGGGACAGAAGGACCGGTGAGTCACGTGGGTTTGCGTTTGTTCGTTACAAGTATGCAGAGGAAGCACAAAAGGCTGTAGATAGGCTTGATGGAAGAGTGGTTGATGGACGGGAAATGGCTGTTCAATTCGCCAAATAT…	ATGTCGCACTTCGGGAGAACTGGCCCGCCGGACATCGCTGATACTTACTCTCTCCTCGTACTCAACATCACTTTCCGTACCTCGGCGGATGATCTCTTTCCTCTTTTCGACAAGTATGGGAAGGTTGTGGATATCTTCATTCCCCGGGACAGAAGGACCGGTGAGTCACGTGGGTTTGCGTTTGTTCGTTACAAGTATGCAGAGGAAGCACAAAAGGCTGTAGATAGGCTTGATGGAAGAGTGGTTGATGGACGGGAAATGGCTGTTCAATTCGCCAAATATGGGCCAAATGCAGAACGAATTCACCAAGGGAGGATCATTGAGAAAGTTCCTGGCTTCAAGGGAAGCTCAAGAAGCAGAAGCCCTCGTAGAAGATACCGTGATGACTATCATAGAGAT…	MSHFGRTGPPDIADTYSLLVLNITFRTSADDLFPLFDKYGKVVDIFIPRDRRTGESRGFAFVRYKYAEEAQKAVDRLDGRVVDGREMAVQFAKYGPNAERIHQGRIIEKVPGFKGSSRSRSPRRRYRDDYHRDREYRRSRSRSVDRYERDRYRQRERDYRHRSRSRSLSPDYDRDRGRRRDRKHYRRSPSVDRFT	3233	588	195	0	0.00697543	0.0332648
	Solyc01g105140	Solyc01g105140.30	GTTCCCATTTAATTTCTTTCAAGAAGGTTCTTGAACGCTCTAAAACCACCTCCCAACATTACAAACGGGGTGACGAAACCCTAATCAGATCGAGCGAAGAATAGAACGCCGGAGAAAATGTCGCACTTCGGGAGAACTGGCCCGCCGGACATCGCTGATACTTACTCTCTCCTCGTACTCAACATCACTTTCCGTACCTCGGCGGATGATCTCTTTCCTCTTTTCGACAAGTATGGGAAGGACCGGTGAGTCACGTGGGTTTGCGTTTGTTCGTTACAAGTATGCAGAGGAAGCACAAAAGGCTGTAGATAGGCTTGATGGAAGAGTGGTTGATGGACGGGAAATGGCTGTTCAATTCGCCAAATATGGGCCAAATGCAGAACGAATTCACCAAGGGAG…	ATGTCGCACTTCGGGAGAACTGGCCCGCCGGACATCGCTGATACTTACTCTCTCCTCGTACTCAACATCACTTTCCGTACCTCGGCGGATGATCTCTTTCCTCTTTTCGACAAGTATGGGAAGGACCGGTGA	MSHFGRTGPPDIADTYSLLVLNITFRTSADDLFPLFDKYGKDR	3201	132	43	0	0.000163345	0.000563833
	Solyc01g105140	Solyc01g105140.31	GTTCCCATTTAATTTCTTTCAAGAAGGTTCTTGAACGCTCTAAAACCACCTCCCAACATTACAAACGGGGTGACGAAACCCTAATCAGATCGAGCGAAGAATAGAACGCCGGAGAAAATGTCGCACTTCGGGAGAACTGGCCCGCCGGACATCGCTGATACTTACTCTCTCCTCGTACTCAACATCACTTTCCGTACCTCGGCGGATGATCTCTTTCCTCTTTTCGACAAGTATGGGAAGGACCGGTGAGTCACGTGGGTTTGCGTTTGTTCGTTACAAGTATGCAGAGGAAGCACAAAAGGCTGTAGATAGGCTTGATGGAAGAGTGGTTGATGGACGGGAAATGGCTGTTCAATTCGCCAAATATGGGCCAAATGCAGAACGAATTCACCAAGGGAG…	ATGTCGCACTTCGGGAGAACTGGCCCGCCGGACATCGCTGATACTTACTCTCTCCTCGTACTCAACATCACTTTCCGTACCTCGGCGGATGATCTCTTTCCTCTTTTCGACAAGTATGGGAAGGACCGGTGA	MSHFGRTGPPDIADTYSLLVLNITFRTSADDLFPLFDKYGKDR	3373	132	43	0	0.000696907	0.00407886
	Solyc01g105140	Solyc01g105140.32	GTTCCCATTTAATTTCTTTCAAGAAGGTTCTTGAACGCTCTAAAACCACCTCCCAACATTACAAACGGGGTGACGAAACCCTAATCAGATCGAGCGAAGAATAGAACGCCGGAGAAAATGTCGCACTTCGGGAGAACTGGCCCGCCGGACATCGCTGATACTTACTCTCTCCTCGTACTCAACATCACTTTCCGTACCTCGGCGGATGATCTCTTTCCTCTTTTCGACAAGTATGGGAAGGACCGGTGAGTCACGTGGGTTTGCGTTTGTTCGTTACAAGTATGCAGAGGAAGCACAAAAGGCTGTAGATAGGCTTGATGGAAGAGTGGTTGATGGACGGGAAATGGCTGTTCAATTCGCCAAATATGGGCCAAATGCAGAACGAATTCACCAAGGGAG…	ATGTCGCACTTCGGGAGAACTGGCCCGCCGGACATCGCTGATACTTACTCTCTCCTCGTACTCAACATCACTTTCCGTACCTCGGCGGATGATCTCTTTCCTCTTTTCGACAAGTATGGGAAGGACCGGTGA	MSHFGRTGPPDIADTYSLLVLNITFRTSADDLFPLFDKYGKDR	3454	132	43	0	0.000285559	0.00196818

## Sheet: SCL
Gene name	geneID	isoformID	cDNA	CDS	protein sequence	cDNA length	CDS length	protein sequence length	Root	Fruit	Pollen
Sl-SCL29	Solyc01g005820	Solyc01g005820.1	TCTTGGTTTGCCCTAATTTGGTGCAAACTTTTCTATATCCGCCGTCACCTAATTTGTGAATCTATACTCAAATTCAACTTCTTGTTTCTTCAAAGATTATATTGATTCTGCTGGAATGAGGAGGAGAAGTTACAGCCCATCACCACCAAGAGGTTATGGCAGAAGAGGAAGGAGTCCAAGTCCCAGAGGTCGATATGCTGGTCATGGTAGAGATGGTCCGACTAGTCTTTTAGTTCGAAACCTTCGCCATGATTGTCGGCCAGAAGACCTCAGGAGGCCATTCGGGCAATTTGGCCCTGTGAAGGATATTTACTTGCCAAAGGACTACTACACTGGTGAACCACGAGGCTTTGGATTTGTCCAGTTTGTGGATCCTGCTGATGCTGCAGATGCTAAGTA…	ATGAGGAGGAGAAGTTACAGCCCATCACCACCAAGAGGTTATGGCAGAAGAGGAAGGAGTCCAAGTCCCAGAGGTCGATATGCTGGTCATGGTAGAGATGGTCCGACTAGTCTTTTAGTTCGAAACCTTCGCCATGATTGTCGGCCAGAAGACCTCAGGAGGCCATTCGGGCAATTTGGCCCTGTGAAGGATATTTACTTGCCAAAGGACTACTACACTGGTGAACCACGAGGCTTTGGATTTGTCCAGTTTGTGGATCCTGCTGATGCTGCAGATGCTAAGTATCAGATGGATGGACAAGGTTTTCAAGGTCGGCAACTGACTGTGGTTTTTGCAGAGGAAAACAGGAAAAAACCTACTGAAATGAGATCTAGGGAACGCAGTGGAAGTCATAGGAGT…	MRRRSYSPSPPRGYGRRGRSPSPRGRYAGHGRDGPTSLLVRNLRHDCRPEDLRRPFGQFGPVKDIYLPKDYYTGEPRGFGFVQFVDPADAADAKYQMDGQGFQGRQLTVVFAEENRKKPTEMRSRERSGSHRSSRSYDRRRTPPSRYARPGSHSRDYSPKRRPYSRSVSPEEKRYSRERSYSRSPPRDLSPPPHNGSRSRSQTPVREHPPYNGSPRSRSRSPVRRERSPVRGHSRSPSRSRSRSPGCAPYSP	1149	759	252	0.902149	0.912733	0.832333
	Solyc01g005820	Solyc01g005820.2	GCCAATAAGAAATCTTGGTTTGCCCTAATTTGGTGCAAACTTTTCTATATCCGCCGTCACCTAATTTGTGAATCTATACTCAAATTCAACTTCTTGTTTCTTCAAAGATTATATTGATTCTGCTGGAATGAGGAGGAGAAGTTACAGCCCATCACCACCAAGAGGTTATGGCAGAAGAGGAAGGAGTCCAAGTCCCAGAGGTCGATATGCTGGTCATGGTAGAGATGGTCCGACTAGTCTTTTAGTTCGAAACCTTCGCCATGATTGTCGGCCAGAAGACCTCAGGAGGCCATTCGGGCAATTTGGCCCTGTGAAGGATATTTACTTGCCAAAGGACTACTACACTGGGTAGTAAGAGTTGAAGGTGATATTAATGGTAGTGAAGATTTGAAGGAATTT…	ATGAGGAGGAGAAGTTACAGCCCATCACCACCAAGAGGTTATGGCAGAAGAGGAAGGAGTCCAAGTCCCAGAGGTCGATATGCTGGTCATGGTAGAGATGGTCCGACTAGTCTTTTAGTTCGAAACCTTCGCCATGATTGTCGGCCAGAAGACCTCAGGAGGCCATTCGGGCAATTTGGCCCTGTGAAGGATATTTACTTGCCAAAGGACTACTACACTGGGTAG	MRRRSYSPSPPRGYGRRGRSPSPRGRYAGHGRDGPTSLLVRNLRHDCRPEDLRRPFGQFGPVKDIYLPKDYYTG	1325	225	74	0.0978514	0	0
	Solyc01g005820	Solyc01g005820.3	TCTTGGTTTGCCCTAATTTGGTGCAAACTTTTCTATATCCGCCGTCACCTAATTTGTGAATCTATACTCAAATTCAACTTCTTGTTTCTTCAAAGATTATATTGATTCTGCTGGAATGAGGAGGAGAAGTTACAGCCCATCACCACCAAGAGGTTATGGCAGAAGAGGAAGGAGTCCAAGTCCCAGAGGTCGATATGCTGGTCATGGTAGAGATGGTCCGACTAGTCTTTTAGTTCGAAACCTTCGCCATGATTGTCGGCCAGAAGACCTCAGGAGGCCATTCGGGCAATTTGGCCCTGTGAAGGATATTTACTTGCCAAAGGACTACTACACTGGGTGAGCTTGTTTTGCATGTGATTATTCATCTGCTCAATTCTTCTGATCTCAGAAGGAAGAAGA…	ATGAGGAGGAGAAGTTACAGCCCATCACCACCAAGAGGTTATGGCAGAAGAGGAAGGAGTCCAAGTCCCAGAGGTCGATATGCTGGTCATGGTAGAGATGGTCCGACTAGTCTTTTAGTTCGAAACCTTCGCCATGATTGTCGGCCAGAAGACCTCAGGAGGCCATTCGGGCAATTTGGCCCTGTGAAGGATATTTACTTGCCAAAGGACTACTACACTGGGTGA	MRRRSYSPSPPRGYGRRGRSPSPRGRYAGHGRDGPTSLLVRNLRHDCRPEDLRRPFGQFGPVKDIYLPKDYYTG	1673	225	74	0	0.0545372	0.13885
	Solyc01g005820	Solyc01g005820.4	TCTTGGTTTGCCCTAATTTGGTGCAAACTTTTCTATATCCGCCGTCACCTAATTTGTGAATCTATACTCAAATTCAACTTCTTGTTTCTTCAAAGATTATATTGATTCTGCTGGAATGAGGAGGAGAAGTTACAGCCCATCACCACCAAGAGGTTATGGCAGAAGAGGAAGGAGTCCAAGTCCCAGAGGTCGATATGCTGGTCATGGTAGAGATGGTCCGACTAGTCTTTTAGTTCGAAACCTTCGCCATGATTGTCGGCCAGAAGACCTCAGGAGGCCATTCGGGCAATTTGGCCCTGTGAAGGATATTTACTTGCCAAAGGACTACTACACTGGGTGAGCTTGTTTTGCATGTGATTATTCATCTGCTCAATTCTTCTGATCTCAGAAGGAAGAAGA…	ATGAGGAGGAGAAGTTACAGCCCATCACCACCAAGAGGTTATGGCAGAAGAGGAAGGAGTCCAAGTCCCAGAGGTCGATATGCTGGTCATGGTAGAGATGGTCCGACTAGTCTTTTAGTTCGAAACCTTCGCCATGATTGTCGGCCAGAAGACCTCAGGAGGCCATTCGGGCAATTTGGCCCTGTGAAGGATATTTACTTGCCAAAGGACTACTACACTGGGTGA	MRRRSYSPSPPRGYGRRGRSPSPRGRYAGHGRDGPTSLLVRNLRHDCRPEDLRRPFGQFGPVKDIYLPKDYYTG	2046	225	74	0	0.0327295	0.0288178
Gene name	geneID	isoformID	cDNA	CDS	protein sequence	cDNA length	CDS length	protein sequence length	Root	Fruit	Pollen
Sl-SCL31	Solyc01g080660	Solyc01g080660.1	GAATCGGAGAGGTGAGCTAGGGTTTTCAATTCCAAGTAAATTAAACGAGGGTTTTGGATTTTCTCTTCACAGAGAGAGGACGAGGGTAATGGGAAGGTACAGAAGCCGTAGTCGGAGCCTTAGCAGAAGTTACAGTCCCGTGAGACGTAAACGCCACGATGAACCACGTGACCGGCGCCGAGAACGTCGCTCTCCGGGACCTTCTGGCCTTCTCGTTCGTAATATCCCCCTTAGCGCCAGGCCAGAAGATCTTAGGGTCCCCTTTGAACGCTATGGTCCCATAAGAGATGTTTATCTTCCCAAGAATTATCACACTGGGGAACCACGAGGATTTGGCTTTGTGAAGTTCCGTTATGCCGAAGATGCAGCTGAAGCAAAAGCACACTTGAACAATACAGT…	ATGGGAAGGTACAGAAGCCGTAGTCGGAGCCTTAGCAGAAGTTACAGTCCCGTGAGACGTAAACGCCACGATGAACCACGTGACCGGCGCCGAGAACGTCGCTCTCCGGGACCTTCTGGCCTTCTCGTTCGTAATATCCCCCTTAGCGCCAGGCCAGAAGATCTTAGGGTCCCCTTTGAACGCTATGGTCCCATAAGAGATGTTTATCTTCCCAAGAATTATCACACTGGGGAACCACGAGGATTTGGCTTTGTGAAGTTCCGTTATGCCGAAGATGCAGCTGAAGCAAAAGCACACTTGAACAATACAGTTATTGGTGGACGTGATATTAGGATTGTTTTTGCTGAGGATAATCGAAAGACCCCTCGAGAAATGCGCAAGGTCTTAAGCACAAGTGGA…	MGRYRSRSRSLSRSYSPVRRKRHDEPRDRRRERRSPGPSGLLVRNIPLSARPEDLRVPFERYGPIRDVYLPKNYHTGEPRGFGFVKFRYAEDAAEAKAHLNNTVIGGRDIRIVFAEDNRKTPREMRKVLSTSGPSARGSYWRHSSPSRRYHSYSRSASPARRDSRDRDHEKNHDDDYYSPRRSRSQSRSISPRDDRNCRSKGRSSRQSRPMSRSNSPCIQKKGRFISMTPRDNSQIAHDVDSTPRRLKSPGRNGGSSARSPSRSYSR	1204	804	267	0.448783	0.505658	0.639685
	Solyc01g080660	Solyc01g080660.2	GAATCGGAGAGGTGAGCTAGGGTTTTCAATTCCAAGTAAATTAAACGAGGGTTTTGGATTTTCTCTTCACAGAGAGAGGACGAGGGTAATGGGAAGGTACAGAAGCCGTAGTCGGAGCCTTAGCAGAAGTTACAGTCCCGTGAGACGTAAACGCCACGATGAACCACGTGACCGGCGCCGAGAACGTCGCTCTCCGGGACCTTCTGGCCTTCTCGTTCGTAATATCCCCCTTAGCGCCAGGCCAGAAGATCTTAGGGTCCCCTTTGAACGCTATGGTCCCATAAGAGATGTTTATCTTCCCAAGAATTATCACACTGGGGAACCACGAGGATTTGGCTTTGTGAAGTTCCGTTATGCCGAAGATGCAGCTGAAGCAAAAGCACACTTGAACAATACAGT…	ATGGGAAGGTACAGAAGCCGTAGTCGGAGCCTTAGCAGAAGTTACAGTCCCGTGAGACGTAAACGCCACGATGAACCACGTGACCGGCGCCGAGAACGTCGCTCTCCGGGACCTTCTGGCCTTCTCGTTCGTAATATCCCCCTTAGCGCCAGGCCAGAAGATCTTAGGGTCCCCTTTGAACGCTATGGTCCCATAAGAGATGTTTATCTTCCCAAGAATTATCACACTGGGGAACCACGAGGATTTGGCTTTGTGAAGTTCCGTTATGCCGAAGATGCAGCTGAAGCAAAAGCACACTTGAACAATACAGTTATTGGTGGACGTGATATTAGGATTGTTTTTGCTGAGGATAATCGAAAGACCCCTCGAGAAATGCGCAAGGTCTTAAGCACAAGTGGA…	MGRYRSRSRSLSRSYSPVRRKRHDEPRDRRRERRSPGPSGLLVRNIPLSARPEDLRVPFERYGPIRDVYLPKNYHTGEPRGFGFVKFRYAEDAAEAKAHLNNTVIGGRDIRIVFAEDNRKTPREMRKVLSTSGPSARGSYWRHSSPSRRYHSYSRSASPARRDSRC	1755	501	166	0.406053	0.326633	0.256878
	Solyc01g080660	Solyc01g080660.3	GAATCGGAGAGGTGAGCTAGGGTTTTCAATTCCAAGTAAATTAAACGAGGGTTTTGGATTTTCTCTTCACAGAGAGAGGACGAGGGTAATGGGAAGGTACAGAAGCCGTAGTCGGAGCCTTAGCAGAAGTTACAGTCCCGTGAGACGTAAACGCCACGATGAACCACGTGACCGGCGCCGAGAACGTCGCTCTCCGGGACCTTCTGGCCTTCTCGTTCGTAATATCCCCCTTAGCGCCAGGCCAGAAGATCTTAGGGTCCCCTTTGAACGCTATGGTCCCATAAGAGATGTTTATCTTCCCAAGAATTATCACACTGGGGAACCACGAGGATTTGGCTTTGTGAAGTTCCGTTATGCCGAAGATGCAGCTGAAGCAAAAGCACACTTGAACAATACAGT…	ATGGGAAGGTACAGAAGCCGTAGTCGGAGCCTTAGCAGAAGTTACAGTCCCGTGAGACGTAAACGCCACGATGAACCACGTGACCGGCGCCGAGAACGTCGCTCTCCGGGACCTTCTGGCCTTCTCGTTCGTAATATCCCCCTTAGCGCCAGGCCAGAAGATCTTAGGGTCCCCTTTGAACGCTATGGTCCCATAAGAGATGTTTATCTTCCCAAGAATTATCACACTGGGGAACCACGAGGATTTGGCTTTGTGAAGTTCCGTTATGCCGAAGATGCAGCTGAAGCAAAAGCACACTTGAACAATACAGTTATTGGTGGACGTGATATTAGGATTGTTTTTGCTGAGGATAATCGAAAGACCCCTCGAGAAATGCGCAAGGTCTTAAGCACAAGGTGC…	MGRYRSRSRSLSRSYSPVRRKRHDEPRDRRRERRSPGPSGLLVRNIPLSARPEDLRVPFERYGPIRDVYLPKNYHTGEPRGFGFVKFRYAEDAAEAKAHLNNTVIGGRDIRIVFAEDNRKTPREMRKVLSTRCIYVVCFKLQPC	1882	435	144	0.109453	0	0.103434
	Solyc01g080660	Solyc01g080660.4	GAAAAATTTATTTTTCTCTGAATCGGAGAGGTGAGCTAGGGTTTTCAATTCCAAGTAAATTAAACGAGGGTTTTGGATTTTCTCTTCACAGAGAGAGGACGAGGGTAATGGGAAGGTACAGAAGCCGTAGTCGGAGCCTTAGCAGAAGTTACAGTCCCGTGAGACGTAAACGCCACGATGAACCACGTGACCGGCGCCGAGAACGTCGCTCTCCGGGACCTTCTGGCCTTCTCGTTCGTAATATCCCCCTTAGCGCCAGGCCAGAAGATCTTAGGGTCCCCTTTGAACGCTATGGTCCCATAAGAGATGTTTATCTTCCCAAGAATTATCACACTGGGGAACCACGAGGATTTGGCTTTGTGAAGTTCCGTTATGCCGAAGATGCAGCTGAAGCAAAAG…	ATGGGAAGGTACAGAAGCCGTAGTCGGAGCCTTAGCAGAAGTTACAGTCCCGTGAGACGTAAACGCCACGATGAACCACGTGACCGGCGCCGAGAACGTCGCTCTCCGGGACCTTCTGGCCTTCTCGTTCGTAATATCCCCCTTAGCGCCAGGCCAGAAGATCTTAGGGTCCCCTTTGAACGCTATGGTCCCATAAGAGATGTTTATCTTCCCAAGAATTATCACACTGGGGAACCACGAGGATTTGGCTTTGTGAAGTTCCGTTATGCCGAAGATGCAGCTGAAGCAAAAGCACACTTGAACAATACAGTTATTGGTGGACGTGATATTAGGATTGTTTTTGCTGAGGATAATCGAAAGACCCCTCGAGAAATGCGCAAGGTCTTAAGCACAAGTGGA…	MGRYRSRSRSLSRSYSPVRRKRHDEPRDRRRERRSPGPSGLLVRNIPLSARPEDLRVPFERYGPIRDVYLPKNYHTGEPRGFGFVKFRYAEDAAEAKAHLNNTVIGGRDIRIVFAEDNRKTPREMRKVLSTSGPSARGSYWRHSSPSRRYHSYSRSASPARRDSRC	1988	501	166	0	0.167641	0
	Solyc01g080660	Solyc01g080660.5	GAATCGGAGAGGTGAGCTAGGGTTTTCAATTCCAAGTAAATTAAACGAGGGTTTTGGATTTTCTCTTCACAGAGAGAGGACGAGGGTAATGGGAAGGTACAGAAGCCGTAGTCGGAGCCTTAGCAGAAGTTACAGTCCCGTGAGACGTAAACGCCACGATGAACCACGTGACCGGCGCCGAGAACGTCGCTCTCCGGGACCTTCTGGCCTTCTCGTTCGTAATATCCCCCTTAGCGCCAGGCCAGAAGATCTTAGGGTCCCCTTTGAACGCTATGGTCCCATAAGAGATGTTTATCTTCCCAAGAATTATCACACTGGGGAACCACGAGGATTTGGCTTTGTGAAGTTCCGTTATGCCGAAGATGCAGCTGAAGCAAAAGCACACTTGAACAATACAGT…	ATGGGAAGGTACAGAAGCCGTAGTCGGAGCCTTAGCAGAAGTTACAGTCCCGTGAGACGTAAACGCCACGATGAACCACGTGACCGGCGCCGAGAACGTCGCTCTCCGGGACCTTCTGGCCTTCTCGTTCGTAATATCCCCCTTAGCGCCAGGCCAGAAGATCTTAGGGTCCCCTTTGAACGCTATGGTCCCATAAGAGATGTTTATCTTCCCAAGAATTATCACACTGGGGAACCACGAGGATTTGGCTTTGTGAAGTTCCGTTATGCCGAAGATGCAGCTGAAGCAAAAGCACACTTGAACAATACAGTTATTGGTGGACGTGATATTAGGATTGTTTTTGCTGAGGATAATCGAAAGACCCCTCGAGAAATGCGCAAGGTCTTAAGCACAAGTGGA…	MGRYRSRSRSLSRSYSPVRRKRHDEPRDRRRERRSPGPSGLLVRNIPLSARPEDLRVPFERYGPIRDVYLPKNYHTGEPRGFGFVKFRYAEDAAEAKAHLNNTVIGGRDIRIVFAEDNRKTPREMRKVLSTSGPSARGSYWRHSSPSRRYHSYSRSASPARRDSRC	1757	501	166	0.0285585	0	0
	Solyc01g080660	Solyc01g080660.6	GAATCGGAGAGGTGAGCTAGGGTTTTCAATTCCAAGTAAATTAAACGAGGGTTTTGGATTTTCTCTTCACAGAGAGAGGACGAGGGTAATGGGAAGGTACAGAAGCCGTAGTCGGAGCCTTAGCAGAAGTTACAGTCCCGTGAGACGTAAACGCCACGATGAACCACGTGACCGGCGCCGAGAACGTCGCTCTCCGGGACCTTCTGGCCTTCTCGTTCGTAATATCCCCCTTAGCGCCAGGCCAGAAGATCTTAGGGTCCCCTTTGAACGCTATGGTCCCATAAGAGATGTTTATCTTCCCAAGAATTATCACACTGGGGAACCACGAGGATTTGGCTTTGTGAAGTTCCGTTATGCCGAAGATGCAGCTGAAGCAAAAGCACACTTGAACAATACAGT…	ATGGGAAGGTACAGAAGCCGTAGTCGGAGCCTTAGCAGAAGTTACAGTCCCGTGAGACGTAAACGCCACGATGAACCACGTGACCGGCGCCGAGAACGTCGCTCTCCGGGACCTTCTGGCCTTCTCGTTCGTAATATCCCCCTTAGCGCCAGGCCAGAAGATCTTAGGGTCCCCTTTGAACGCTATGGTCCCATAAGAGATGTTTATCTTCCCAAGAATTATCACACTGGGGAACCACGAGGATTTGGCTTTGTGAAGTTCCGTTATGCCGAAGATGCAGCTGAAGCAAAAGCACACTTGAACAATACAGTTATTGGTGGACGTGATATTAGGATTGTTTTTGCTGAGGATAATCGAAAGACCCCTCGAGAAATGCGCAAGGTCTTAAGCACAAGGTGC…	MGRYRSRSRSLSRSYSPVRRKRHDEPRDRRRERRSPGPSGLLVRNIPLSARPEDLRVPFERYGPIRDVYLPKNYHTGEPRGFGFVKFRYAEDAAEAKAHLNNTVIGGRDIRIVFAEDNRKTPREMRKVLSTRCIYVVCFKLQPC	1876	435	144	0.00715025	0	0
	Solyc01g080660	Solyc01g080660.7	GAAAAATTTATTTTTCTCTGAATCGGAGAGGTGAGCTAGGGTTTTCAATTCCAAGTAAATTAAACGAGGGTTTTGGATTTTCTCTTCACAGAGAGAGGACGAGGGTAATGGGAAGGTACAGAAGCCGTAGTCGGAGCCTTAGCAGAAGTTACAGTCCCGTGAGACGTAAACGCCACGATGAACCACGTGACCGGCGCCGAGAACGTCGCTCTCCGGGACCTTCTGGCCTTCTCGTTCGTAATATCCCCCTTAGCGCCAGGCCAGAAGATCTTAGGGTCCCCTTTGAACGCTATGGTCCCATAAGAGATGTTTATCTTCCCAAGAATTATCACACTGGGGAACCACGAGGATTTGGCTTTGTGAAGTTCCGTTATGCCGAAGATGCAGCTGAAGCAAAAG…	ATGGGAAGGTACAGAAGCCGTAGTCGGAGCCTTAGCAGAAGTTACAGTCCCGTGAGACGTAAACGCCACGATGAACCACGTGACCGGCGCCGAGAACGTCGCTCTCCGGGACCTTCTGGCCTTCTCGTTCGTAATATCCCCCTTAGCGCCAGGCCAGAAGATCTTAGGGTCCCCTTTGAACGCTATGGTCCCATAAGAGATGTTTATCTTCCCAAGAATTATCACACTGGGGAACCACGAGGATTTGGCTTTGTGAAGTTCCGTTATGCCGAAGATGCAGCTGAAGCAAAAGCACACTTGAACAATACAGTTATTGGTGGACGTGATATTAGGATTGTTTTTGCTGAGGATAATCGAAAGACCCCTCGAGAAATGCGCAAGGTCTTAAGCACAAGTGGA…	MGRYRSRSRSLSRSYSPVRRKRHDEPRDRRRERRSPGPSGLLVRNIPLSARPEDLRVPFERYGPIRDVYLPKNYHTGEPRGFGFVKFRYAEDAAEAKAHLNNTVIGGRDIRIVFAEDNRKTPREMRKVLSTSGPSARGSYWRHSSPSRRYHCHLLALGFSSKT	1778	492	163	0	2.67615e-05	0
	Solyc01g080660	Solyc01g080660.8	TGTGTATTAGTTCAAAAATAAAGGAAAAATTTATTTTTCTCTGAATCGGAGAGGTGAGCTAGGGTTTTCAATTCCAAGTAAATTAAACGAGGGTTTTGGATTTTCTCTTCACAGAGAGAGGACGAGGGTAATGGGAAGGTACAGAAGCCGTAGTCGGAGCCTTAGCAGAAGTTACAGTCCCGTGAGACGTAAACGCCACGATGAACCACGTGACCGGCGCCGAGAACGTCGCTCTCCGGGACCTTCTGGCCTTCTCGTTCGTAATATCCCCCTTAGCGCCAGGCCAGAAGATCTTAGGGTCCCCTTTGAACGCTATGGTCCCATAAGAGATGTTTATCTTCCCAAGAATTATCACACTGGGGAACCACGAGGATTTGGCTTTGTGAAGTTCCGTTATGC…	ATGGGAAGGTACAGAAGCCGTAGTCGGAGCCTTAGCAGAAGTTACAGTCCCGTGAGACGTAAACGCCACGATGAACCACGTGACCGGCGCCGAGAACGTCGCTCTCCGGGACCTTCTGGCCTTCTCGTTCGTAATATCCCCCTTAGCGCCAGGCCAGAAGATCTTAGGGTCCCCTTTGAACGCTATGGTCCCATAAGAGATGTTTATCTTCCCAAGAATTATCACACTGGGGAACCACGAGGATTTGGCTTTGTGAAGTTCCGTTATGCCGAAGATGCAGCTGAAGCAAAAGCACACTTGAACAATACAGTTATTGGTGGACGTGATATTAGGATTGTTTTTGCTGAGGATAATCGAAAGACCCCTCGAGAAATGCGCAAGGTCTTAAGCACAAGCTTA…	MGRYRSRSRSLSRSYSPVRRKRHDEPRDRRRERRSPGPSGLLVRNIPLSARPEDLRVPFERYGPIRDVYLPKNYHTGEPRGFGFVKFRYAEDAAEAKAHLNNTVIGGRDIRIVFAEDNRKTPREMRKVLSTSLLALGFSSKT	1789	429	142	0	0	3.0531e-06
	Solyc01g080660	Solyc01g080660.9	GAAAAATTTATTTTTCTCTGAATCGGAGAGGTGAGCTAGGGTTTTCAATTCCAAGTAAATTAAACGAGGGTTTTGGATTTTCTCTTCACAGAGAGAGGACGAGGGTAATGGGAAGGTACAGAAGCCGTAGTCGGAGCCTTAGCAGAAGTTACAGTCCCGTGAGACGTAAACGCCACGATGAACCACGTGACCGGCGCCGAGAACGTCGCTCTCCGGGACCTTCTGGCCTTCTCGTTCGTAATATCCCCCTTAGCGCCAGGCCAGAAGATCTTAGGGTCCCCTTTGAACGCTATGGTCCCATAAGAGATGTTTATCTTCCCAAGAATTATCACACTGGGGAACCACGAGGATTTGGCTTTGTGAAGTTCCGTTATGCCGAAGATGCAGCTGAAGCAAAAG…	ATGGGAAGGTACAGAAGCCGTAGTCGGAGCCTTAGCAGAAGTTACAGTCCCGTGAGACGTAAACGCCACGATGAACCACGTGACCGGCGCCGAGAACGTCGCTCTCCGGGACCTTCTGGCCTTCTCGTTCGTAATATCCCCCTTAGCGCCAGGCCAGAAGATCTTAGGGTCCCCTTTGAACGCTATGGTCCCATAAGAGATGTTTATCTTCCCAAGAATTATCACACTGGGGAACCACGAGGATTTGGCTTTGTGAAGTTCCGTTATGCCGAAGATGCAGCTGAAGCAAAAGCACACTTGAACAATACAGTTATTGGTGGACGTGATATTAGGATTGTTTTTGCTGAGGATAATCGAAAGACCCCTCGAGAAATGCGCAAGGTCTTAAGCACAAGTGGA…	MGRYRSRSRSLSRSYSPVRRKRHDEPRDRRRERRSPGPSGLLVRNIPLSARPEDLRVPFERYGPIRDVYLPKNYHTGEPRGFGFVKFRYAEDAAEAKAHLNNTVIGGRDIRIVFAEDNRKTPREMRKVLSTSGPSARGSYWRHSSPSRRYHCHLLALGFSSKT	1227	492	163	0	4.55829e-09	0
	Solyc01g080660	Solyc01g080660.10	GAATCGGAGAGGTGAGCTAGGGTTTTCAATTCCAAGTAAATTAAACGAGGGTTTTGGATTTTCTCTTCACAGAGAGAGGACGAGGGTAATGGGAAGGTACAGAAGCCGTAGTCGGAGCCTTAGCAGAAGTTACAGTCCCGTGAGACGTAAACGCCACGATGAACCACGTGACCGGCGCCGAGAACGTCGCTCTCCGGGACCTTCTGGCCTTCTCGTTCGTAATATCCCCCTTAGCGCCAGGCCAGAAGATCTTAGGGTCCCCTTTGAACGCTATGGTCCCATAAGAGATGTTTATCTTCCCAAGAATTATCACACTGGGGAACCACGAGGATTTGGCTTTGTGAAGTTCCGTTATGCCGAAGATGCAGCTGAAGCAAAAGCACACTTGAACAATACAGT…	ATGGGAAGGTACAGAAGCCGTAGTCGGAGCCTTAGCAGAAGTTACAGTCCCGTGAGACGTAAACGCCACGATGAACCACGTGACCGGCGCCGAGAACGTCGCTCTCCGGGACCTTCTGGCCTTCTCGTTCGTAATATCCCCCTTAGCGCCAGGCCAGAAGATCTTAGGGTCCCCTTTGAACGCTATGGTCCCATAAGAGATGTTTATCTTCCCAAGAATTATCACACTGGGGAACCACGAGGATTTGGCTTTGTGAAGTTCCGTTATGCCGAAGATGCAGCTGAAGCAAAAGCACACTTGAACAATACAGTTATTGGTGGACGTGATATTAGGATTGTTTTTGCTGAGGATAATCGAAAGACCCCTCGAGAAATGCGCAAGGTCTTAAGCACAAGGTGC…	MGRYRSRSRSLSRSYSPVRRKRHDEPRDRRRERRSPGPSGLLVRNIPLSARPEDLRVPFERYGPIRDVYLPKNYHTGEPRGFGFVKFRYAEDAAEAKAHLNNTVIGGRDIRIVFAEDNRKTPREMRKVLSTRCIYVVCFKLQPC	1331	435	144	1.82327e-06	0	3.80487e-08
	Solyc01g080660	Solyc01g080660.11	TGTGTATTAGTTCAAAAATAAAGGAAAAATTTATTTTTCTCTGAATCGGAGAGGTGAGCTAGGGTTTTCAATTCCAAGTAAATTAAACGAGGGTTTTGGATTTTCTCTTCACAGAGAGAGGACGAGGGTAATGGGAAGGTACAGAAGCCGTAGTCGGAGCCTTAGCAGAAGTTACAGTCCCGTGAGACGTAAACGCCACGATGAACCACGTGACCGGCGCCGAGAACGTCGCTCTCCGGGACCTTCTGGCCTTCTCGTTCGTAATATCCCCCTTAGCGCCAGGCCAGAAGATCTTAGGGTCCCCTTTGAACGCTATGGTCCCATAAGAGATGTTTATCTTCCCAAGAATTATCACACTGGGGAACCACGAGGATTTGGCTTTGTGAAGTTCCGTTATGC…	ATGGGAAGGTACAGAAGCCGTAGTCGGAGCCTTAGCAGAAGTTACAGTCCCGTGAGACGTAAACGCCACGATGAACCACGTGACCGGCGCCGAGAACGTCGCTCTCCGGGACCTTCTGGCCTTCTCGTTCGTAATATCCCCCTTAGCGCCAGGCCAGAAGATCTTAGGGTCCCCTTTGAACGCTATGGTCCCATAAGAGATGTTTATCTTCCCAAGAATTATCACACTGGGGAACCACGAGGATTTGGCTTTGTGAAGTTCCGTTATGCCGAAGATGCAGCTGAAGCAAAAGCACACTTGAACAATACAGTTATTGGTGGACGTGATATTAGGATTGTTTTTGCTGAGGATAATCGAAAGACCCCTCGAGAAATGCGCAAGGTCTTAAGCACAAGCTTA…	MGRYRSRSRSLSRSYSPVRRKRHDEPRDRRRERRSPGPSGLLVRNIPLSARPEDLRVPFERYGPIRDVYLPKNYHTGEPRGFGFVKFRYAEDAAEAKAHLNNTVIGGRDIRIVFAEDNRKTPREMRKVLSTSLLALGFSSKT	1238	429	142	0	0	6.36421e-11
	Solyc01g080660	Solyc01g080660.12	GAAAAATTTATTTTTCTCTGAATCGGAGAGGTGAGCTAGGGTTTTCAATTCCAAGTAAATTAAACGAGGGTTTTGGATTTTCTCTTCACAGAGAGAGGACGAGGGTAATGGGAAGGTACAGAAGCCGTAGTCGGAGCCTTAGCAGAAGTTACAGTCCCGTGAGACGTAAACGCCACGATGAACCACGTGACCGGCGCCGAGAACGTCGCTCTCCGGGACCTTCTGGCCTTCTCGTTCGTAATATCCCCCTTAGCGCCAGGCCAGAAGATCTTAGGGTCCCCTTTGAACGCTATGGTCCCATAAGAGATGTTTATCTTCCCAAGAATTATCACACTGGGGAACCACGAGGATTTGGCTTTGTGAAGTTCCGTTATGCCGAAGATGCAGCTGAAGCAAAAG…	ATGGGAAGGTACAGAAGCCGTAGTCGGAGCCTTAGCAGAAGTTACAGTCCCGTGAGACGTAAACGCCACGATGAACCACGTGACCGGCGCCGAGAACGTCGCTCTCCGGGACCTTCTGGCCTTCTCGTTCGTAATATCCCCCTTAGCGCCAGGCCAGAAGATCTTAGGGTCCCCTTTGAACGCTATGGTCCCATAAGAGATGTTTATCTTCCCAAGAATTATCACACTGGGGAACCACGAGGATTTGGCTTTGTGAAGTTCCGTTATGCCGAAGATGCAGCTGAAGCAAAAGCACACTTGAACAATACAGTTATTGGTGGACGTGATATTAGGATTGTTTTTGCTGAGGATAATCGAAAGACCCCTCGAGAAATGCGCAAGGTCTTAAGCACAAGTGGA…	MGRYRSRSRSLSRSYSPVRRKRHDEPRDRRRERRSPGPSGLLVRNIPLSARPEDLRVPFERYGPIRDVYLPKNYHTGEPRGFGFVKFRYAEDAAEAKAHLNNTVIGGRDIRIVFAEDNRKTPREMRKVLSTSGPSARGSYWRHSSPSRRYHCHLLALGFSSKT	1992	492	163	0	4.19957e-05	0

## Sheet: RS2Z
Gene name	geneID	isoformID	cDNA	CDS	protein sequence	cDNA length	CDS length	protein sequence length	Root	Fruit	Pollen
Sl-RS2Z35	Solyc05g054920	Solyc05g054920.1	ACTCTTTTGAACGAATTGGATCTAGGGTTCTTACATTTCTGTGCCTTTTTCAATTTTCAGAGAAGATGCCGCGGTATGATGACAGGTATGGTGGCACACGCCTATATGTTGGACATTTGTCTTCCCGGACGCGATCTCGAGACTTGGAGGACGTCTTTAGCAGATATGGGAGAGTACGTGATGTGGATATGAAGCGTGACTATGCTTTTGTGGAGTTTAGTGATCCTCGAGATGCCGATGATGCAAGATACGGCCTAAATGGGCGAGATGTTGATGGAAGTCGTGTTATCGTGGAGTTCGCCAAAGGGGTGCCTCGTGGTCCAGGTGGATCTCGAGAGTTTGGTGGCAGAGGTCCTCCTCCAGGTACTGGTCGTTGCTTTAATTGTGGAATTGATGGAC…	ATGCCGCGGTATGATGACAGGTATGGTGGCACACGCCTATATGTTGGACATTTGTCTTCCCGGACGCGATCTCGAGACTTGGAGGACGTCTTTAGCAGATATGGGAGAGTACGTGATGTGGATATGAAGCGTGACTATGCTTTTGTGGAGTTTAGTGATCCTCGAGATGCCGATGATGCAAGATACGGCCTAAATGGGCGAGATGTTGATGGAAGTCGTGTTATCGTGGAGTTCGCCAAAGGGGTGCCTCGTGGTCCAGGTGGATCTCGAGAGTTTGGTGGCAGAGGTCCTCCTCCAGGTACTGGTCGTTGCTTTAATTGTGGAATTGATGGACATTGGGCTCGAGATTGTAAAGCTGGGGACTGGAAGAACAAGTGTTACCGCTGTGGAGACCGAGGT…	MPRYDDRYGGTRLYVGHLSSRTRSRDLEDVFSRYGRVRDVDMKRDYAFVEFSDPRDADDARYGLNGRDVDGSRVIVEFAKGVPRGPGGSREFGGRGPPPGTGRCFNCGIDGHWARDCKAGDWKNKCYRCGDRGHIERNCQNSPKKLKRDRSYSRSPSPRRGRSRSRSRSYSRGRSYSRSRSPVKRDRSIEREEKRSRSPRHHRSSPPPSKGRKHSLSPDERSPVERGTPSPRDDRATNGSDRSRSPKDDVRMDERGDISPVEENGRSRSNSPIHREDRSPVEDGSPTGDYENHGSPRGSPRGSESP	1319	921	306	0.910038	1	0.866764
	Solyc05g054920	Solyc05g054920.2	ACTCTTTTGAACGAATTGGATCTAGGGTTCTTACATTTCTGTGCCTTTTTCAATTTTCAGAGAAGATGCCGCGGTATGATGACAGGTATGGTGGCACACGCCTATATGTTGGACATTTGTCTTCCCGGACGCGATCTCGAGACTTGGAGGACGTCTTTAGCAGATATGGGAGGTTTCTATGTTTTTGCCCAATCCGGAGGTTTGTGGTGGGAGGTTGCCCTTGATGAATTGGTTCCCATTCTTGCGGAGTGTGGCGATTCTTTCTATAATGTTATTGCGTATTTTTTTGATGGAAATGGCACAATCCAAAAAGTGGTGTTTAGTTCATCTTTGAGGGGCGAAGTATCAACCCTTTGGTTCTTATGACTTGATGGCCTTACTGTTTCTGGAACCCATTTA…	ATGCCGCGGTATGATGACAGGTATGGTGGCACACGCCTATATGTTGGACATTTGTCTTCCCGGACGCGATCTCGAGACTTGGAGGACGTCTTTAGCAGATATGGGAGGTTTCTATGTTTTTGCCCAATCCGGAGGTTTGTGGTGGGAGGTTGCCCTTGA	MPRYDDRYGGTRLYVGHLSSRTRSRDLEDVFSRYGRFLCFCPIRRFVVGGCP	1631	159	52	0.026892	0	0.133236
	Solyc05g054920	Solyc05g054920.3	ATACTCTTTTGAACGAATTGGATCTAGGGTTCTTACATTTCTGTGCCTTTTTCAATTTTCAGATGCCGCGGTATGATGACAGGTATGGTGGCACACGCCTATATGTTGGACATTTGTCTTCCCGGACGCGATCTCGAGACTTGGAGGACGTCTTTAGCAGATATGGGAGAGTACGTGATGTGGATATGAAGCGTGACTATGCTTTTGTGGAGTTTAGTGATCCTCGAGATGCCGATGATGCAAGATACGGCCTAAATGGGCGAGATGTTGATGGAAGTCGTGTTATCGTGGAGTTCGCCAAAGGGGTGCCTCGTGGTCCAGGTGGATCTCGAGAGTTTGGTGGCAGAGGTCCTCCTCCAGGTACTGGTCGTTGCTTTAATTGTGGAATTGATGGACATT…	ATGCCGCGGTATGATGACAGGTATGGTGGCACACGCCTATATGTTGGACATTTGTCTTCCCGGACGCGATCTCGAGACTTGGAGGACGTCTTTAGCAGATATGGGAGAGTACGTGATGTGGATATGAAGCGTGACTATGCTTTTGTGGAGTTTAGTGATCCTCGAGATGCCGATGATGCAAGATACGGCCTAAATGGGCGAGATGTTGATGGAAGTCGTGTTATCGTGGAGTTCGCCAAAGGGGTGCCTCGTGGTCCAGGTGGATCTCGAGAGTTTGGTGGCAGAGGTCCTCCTCCAGGTACTGGTCGTTGCTTTAATTGTGGAATTGATGGACATTGGGCTCGAGATTGTAAAGCTGGGGACTGGAAGAACAAGTGTTACCGCTGTGGAGACCGAGGT…	MPRYDDRYGGTRLYVGHLSSRTRSRDLEDVFSRYGRVRDVDMKRDYAFVEFSDPRDADDARYGLNGRDVDGSRVIVEFAKGVPRGPGGSREFGGRGPPPGTGRCFNCGIDGHWARDCKAGDWKNKCYRCGDRGHIERNCQNSPKKLKRDRSYSRSPSPRRGRSRSRSRSYSRGRSYSRSRSPVKRDRSIEREEKRSRSPRHHRSSPPPSKGRKHSLSPDERSPVERGTPSPRDDRATNGSDRSRSPKDDVRMDERGDISPVEENGRSRSNSPIHREDRSPVEDGSPTGDYENHGSPRGSPRGSESP	1651	921	306	0.0352427	0	0
	Solyc05g054920	Solyc05g054920.4	ATACTCTTTTGAACGAATTGGATCTAGGGTTCTTACATTTCTGTGCCTTTTTCAATTTTCAGATGCCGCGGTATGATGACAGGTATGGTGGCACACGCCTATATGTTGGACATTTGTCTTCCCGGACGCGATCTCGAGACTTGGAGGACGTCTTTAGCAGATATGGGAGGTTTCTATGTTTTTGCCCAATCCGGAGGTTTGTGGTGGGAGGTTGCCCTTGATGAATTGGTTCCCATTCTTGCGGAGTGTGGCGATTCTTTCTATAATGTTATTGCGTATTTTTTTGATGGAAATGGCACAATCCAAAAAGTGGTGTTTAGTTCATCTTTGAGGGGCGAAGTATCAACCCTTTGGTTCTTATGACTTGATGGCCTTACTGTTTCTGGAACCCATTTACGC…	ATGCCGCGGTATGATGACAGGTATGGTGGCACACGCCTATATGTTGGACATTTGTCTTCCCGGACGCGATCTCGAGACTTGGAGGACGTCTTTAGCAGATATGGGAGGTTTCTATGTTTTTGCCCAATCCGGAGGTTTGTGGTGGGAGGTTGCCCTTGA	MPRYDDRYGGTRLYVGHLSSRTRSRDLEDVFSRYGRFLCFCPIRRFVVGGCP	1883	159	52	0.0278271	0	0
Gene name	geneID	isoformID	cDNA	CDS	protein sequence	cDNA length	CDS length	protein sequence length	Root	Fruit	Pollen
Sl-RS2Z36	Solyc09g005980	Solyc09g005980.1	ACATTTTTGTGTCCAGACTGTCTCCCTCTTGAAGGTGGGTTTCGATAAGCAGCCAAAGAAAAATTACAAAGGAATTTCGATAATTTGGTTTGAGAATTGTGCTGTAAAGATGCCTCGTTATGATGATCGTGTGGGAAATAGCACTCGTCTCTATGTGGGACACCTGTCTTCACGGACCCGTTCACGTGATCTGGAGCGTGCATTCAGTAAATATGGGAGAGTACGGGATGTGGACATGAAGCACGACTATGCCTTCGTAGAATTTAGTGATCCTCGAGATGCTGATGATGCAAGATACTATTTAGACGGCCGTGACATTGATGGACGCCGCATAATTGTGGAATTTGCCAAGGGTGTGCCACGTGGACCAGGCGGTTCGCGTGAGTATCTTGGCAAAGG…	ATGCCTCGTTATGATGATCGTGTGGGAAATAGCACTCGTCTCTATGTGGGACACCTGTCTTCACGGACCCGTTCACGTGATCTGGAGCGTGCATTCAGTAAATATGGGAGAGTACGGGATGTGGACATGAAGCACGACTATGCCTTCGTAGAATTTAGTGATCCTCGAGATGCTGATGATGCAAGATACTATTTAGACGGCCGTGACATTGATGGACGCCGCATAATTGTGGAATTTGCCAAGGGTGTGCCACGTGGACCAGGCGGTTCGCGTGAGTATCTTGGCAAAGGACCCGCTCCTGGGTCAGGTCGCTGCTTCAACTGTGGTCTTGAAGGTCACTGGGCTCGAGATTGCAAAGCTGGGGATTGGAAGAACAAGTGTTATCGATGTGGAGAAAGA…	MPRYDDRVGNSTRLYVGHLSSRTRSRDLERAFSKYGRVRDVDMKHDYAFVEFSDPRDADDARYYLDGRDIDGRRIIVEFAKGVPRGPGGSREYLGKGPAPGSGRCFNCGLEGHWARDCKAGDWKNKCYRCGERGHIERKCPNSPKKLSRRSYSRSPARSKSRSRSRSRSPRRSYSRSRSYSQSRSPPPKREQVDQVKRSRSYSRSPEPRKDSPSPPPKTRKRSPTPEEGSPMEAKSPSSPMREEGAYSQSPRERSVSPSSTRRDSPAPRKYDDDSPAEANGGSRSPSPKYQRNHEDDEDEGEFRNQRSGRESQSP	1323	948	315	0.462513	0.706945	0.531557
	Solyc09g005980	Solyc09g005980.2	ACATTTTTGTGTCCAGACTGTCTCCCTCTTGAAGGTGGGTTTCGATAAGCAGCCAAAGAAAAATTACAAAGGAATTTCGATAATTTGGTTTGAGAATTGTGCTGTAAAGATGCCTCGTTATGATGATCGTGTGGGAAATAGCACTCGTCTCTATGTGGGACACCTGTCTTCACGGACCCGTTCACGTGATCTGGAGCGTGCATTCAGTAAATATGGGAGAGTACGGGATGTGGACATGAAGCACGACTATGCCTTCGTAGAATTTAGTGATCCTCGAGATGCTGATGATGCAAGATACTATTTAGACGGCCGTGACATTGATGGACGCCGCATAATTGTGGAATTTGCCAAGGGTGTGCCACGTGGACCAGGCGGTTCGCGTGAGTATCTTGGCAAAGG…	ATGCCTCGTTATGATGATCGTGTGGGAAATAGCACTCGTCTCTATGTGGGACACCTGTCTTCACGGACCCGTTCACGTGATCTGGAGCGTGCATTCAGTAAATATGGGAGAGTACGGGATGTGGACATGAAGCACGACTATGCCTTCGTAGAATTTAGTGATCCTCGAGATGCTGATGATGCAAGATACTATTTAGACGGCCGTGACATTGATGGACGCCGCATAATTGTGGAATTTGCCAAGGGTGTGCCACGTGGACCAGGCGGTTCGCGTGAGTATCTTGGCAAAGGACCCGCTCCTGGGTCAGGTCGCTGCTTCAACTGTGGTCTTGAAGGTCACTGGGCTCGAGATTGCAAAGCTGGGGATTGGAAGAACAAGTGTTATCGATGTGGAGAAAGA…	MPRYDDRVGNSTRLYVGHLSSRTRSRDLERAFSKYGRVRDVDMKHDYAFVEFSDPRDADDARYYLDGRDIDGRRIIVEFAKGVPRGPGGSREYLGKGPAPGSGRCFNCGLEGHWARDCKAGDWKNKCYRCGERGHIERKCPNSPKKLRRSYSRSPARSKSRSRSRSRSPRRSYSRSRSYSQSRSPPPKREQVDQVKRSRSYSRSPEPRKDSPSPPPKTRKRSPTPEEGSPMEAKSPSSPMREEGAYSQSPRERSVSPSSTRRDSPAPRKYDDDSPAEANGGSRSPSPKYQRNHEDDEDEGEFRNQRSGRESQSP	1320	945	314	0	0	0.0680014
	Solyc09g005980	Solyc09g005980.3	ACATTTTTGTGTCCAGACTGTCTCCCTCTTGAAGGTGGGTTTCGATAAGCAGCCAAAGAAAAATTACAAAGGAATTTCGATAATTTGGTTTGAGAATTGTGCTGTAAAGATGCCTCGTTATGATGATCGTGTGGGAAATAGCACTCGTCTCTATGTGGGACACCTGTCTTCACGGACCCGTTCACGTGATCTGGAGCGTGCATTCAGTAAATATGGGAGAGTACGGGATGTGGACATGAAGCACGACTATGCCTTCGTAGTATGTATCATCTCTCTGTTTTCCCTTGATGGTGTTAATATTTTCATTAGTTCCCATTTTGATCCCTCAACCATCCCCGCCAAAATTTTTTTGTCTGCTACACAATGTGTTTCAACAGGAATTTAGTGATCCTCGAGATG…	ATGCCTCGTTATGATGATCGTGTGGGAAATAGCACTCGTCTCTATGTGGGACACCTGTCTTCACGGACCCGTTCACGTGATCTGGAGCGTGCATTCAGTAAATATGGGAGAGTACGGGATGTGGACATGAAGCACGACTATGCCTTCGTAGTATGTATCATCTCTCTGTTTTCCCTTGATGGTGTTAATATTTTCATTAGTTCCCATTTTGATCCCTCAACCATCCCCGCCAAAATTTTTTTGTCTGCTACACAATGTGTTTCAACAGGAATTTAG	MPRYDDRVGNSTRLYVGHLSSRTRSRDLERAFSKYGRVRDVDMKHDYAFVVCIISLFSLDGVNIFISSHFDPSTIPAKIFLSATQCVSTGI	1441	276	91	0	0	0.269888
	Solyc09g005980	Solyc09g005980.4	CTTTTACAGGGTTTCGATAAGCAGCCAAAGAAAAATTACAAAGGAATTTCGATAATTTGGTTTGAGAATTGTGCTGTAAAGATGCCTCGTTATGATGATCGTGTGGGAAATAGCACTCGTCTCTATGTGGGACACCTGTCTTCACGGACCCGTTCACGTGATCTGGAGCGTGCATTCAGTAAATATGGGAGGCATTTGCCTGGCCTGAAGGTCAATCTTGAGAGGGTGGCCTTGGTGGATTTGATGGAAAGTCTTGCCGGGTTTTAGGAGAATTCGGTGATTCTTTCTTTAATGGACTTGGTGGAGTCTTGCCCGGTTTTAGGAGACTTTGGTGGTCTGTTCTATAATGTCTTTGCGTATTTTTATGGAATTCCCAACAATCTCAAACTGGTGTATAGT…	ATGCCTCGTTATGATGATCGTGTGGGAAATAGCACTCGTCTCTATGTGGGACACCTGTCTTCACGGACCCGTTCACGTGATCTGGAGCGTGCATTCAGTAAATATGGGAGGCATTTGCCTGGCCTGAAGGTCAATCTTGAGAGGGTGGCCTTGGTGGATTTGATGGAAAGTCTTGCCGGGTTTTAG	MPRYDDRVGNSTRLYVGHLSSRTRSRDLERAFSKYGRHLPGLKVNLERVALVDLMESLAGF	1703	186	61	0.272009	0.100865	0
	Solyc09g005980	Solyc09g005980.5	ACATTTTTGTGTCCAGACTGTCTCCCTCTTGAAGGTGGGTTTCGATAAGCAGCCAAAGAAAAATTACAAAGGAATTTCGATAATTTGGTTTGAGAATTGTGCTGTAAAGATGCCTCGTTATGATGATCGTGTGGGAAATAGCACTCGTCTCTATGTGGGACACCTGTCTTCACGGACCCGTTCACGTGATCTGGAGCGTGCATTCAGTAAATATGGGAGAGTACGGGATGTGGACATGAAGCACGACTATGCCTTCGTAGAATTTAGTGATCCTCGAGATGCTGATGATGCAAGATACTATTTAGACGGCCGTGACATTGATGGACGCCGCATAATTGTGGAATTTGCCAAGGGTGTAAGTATTCTATACATGTATTTCCTGGAATTTTCCTCTTGTCA…	ATGCCTCGTTATGATGATCGTGTGGGAAATAGCACTCGTCTCTATGTGGGACACCTGTCTTCACGGACCCGTTCACGTGATCTGGAGCGTGCATTCAGTAAATATGGGAGAGTACGGGATGTGGACATGAAGCACGACTATGCCTTCGTAGAATTTAGTGATCCTCGAGATGCTGATGATGCAAGATACTATTTAGACGGCCGTGACATTGATGGACGCCGCATAATTGTGGAATTTGCCAAGGGTGTAAGTATTCTATACATGTATTTCCTGGAATTTTCCTCTTGTCAATTTGCTGTCCTGACTAGTGAATAG	MPRYDDRVGNSTRLYVGHLSSRTRSRDLERAFSKYGRVRDVDMKHDYAFVEFSDPRDADDARYYLDGRDIDGRRIIVEFAKGVSILYMYFLEFSSCQFAVLTSE	1740	315	104	0	0	0.114139
	Solyc09g005980	Solyc09g005980.6	CTTTTACAGGGTTTCGATAAGCAGCCAAAGAAAAATTACAAAGGAATTTCGATAATTTGGTTTGAGAATTGTGCTGTAAAGATGCCTCGTTATGATGATCGTGTGGGAAATAGCACTCGTCTCTATGTGGGACACCTGTCTTCACGGACCCGTTCACGTGATCTGGAGCGTGCATTCAGTAAATATGGGAGGCATTTGCCTGGCCTGAAGGTCAATCTTGAGAGGGTGGCCTTGGTGGATTTGATGGAAAGTCTTGCCGGGTTTTAGGAGAATTCGGTGATTCTTTCTTTAATGGACTTGGTGGAGTCTTGCCCGGTTTTAGGAGACTTTGGTGGTCTGTTCTATAATGTCTTTGCGTATTTTTATGGAATTCCCAACAATCTCAAACTGGTGTATAGT…	ATGCCTCGTTATGATGATCGTGTGGGAAATAGCACTCGTCTCTATGTGGGACACCTGTCTTCACGGACCCGTTCACGTGATCTGGAGCGTGCATTCAGTAAATATGGGAGGCATTTGCCTGGCCTGAAGGTCAATCTTGAGAGGGTGGCCTTGGTGGATTTGATGGAAAGTCTTGCCGGGTTTTAG	MPRYDDRVGNSTRLYVGHLSSRTRSRDLERAFSKYGRHLPGLKVNLERVALVDLMESLAGF	1585	186	61	0.0880957	0.0707197	0
	Solyc09g005980	Solyc09g005980.7	CTTTTACAGGGTTTCGATAAGCAGCCAAAGAAAAATTACAAAGGAATTTCGATAATTTGGTTTGAGAATTGTGCTGTAAAGATGCCTCGTTATGATGATCGTGTGGGAAATAGCACTCGTCTCTATGTGGGACACCTGTCTTCACGGACCCGTTCACGTGATCTGGAGCGTGCATTCAGTAAATATGGGAGGCATTTGCCTGGCCTGAAGGTCAATCTTGAGAGGGTGGCCTTGGTGGATTTGATGGAAAGTCTTGCCGGGTTTTAGGAGAATTCGGTGATTCTTTCTTTAATGGACTTGGTGGAGTCTTGCCCGGTTTTAGGAGACTTTGGTGGTCTGTTCTATAATGTCTTTGCGTATTTTTATGGAATTCCCAACAATCTCAAACTGGTGTATAGT…	ATGCCTCGTTATGATGATCGTGTGGGAAATAGCACTCGTCTCTATGTGGGACACCTGTCTTCACGGACCCGTTCACGTGATCTGGAGCGTGCATTCAGTAAATATGGGAGGCATTTGCCTGGCCTGAAGGTCAATCTTGAGAGGGTGGCCTTGGTGGATTTGATGGAAAGTCTTGCCGGGTTTTAG	MPRYDDRVGNSTRLYVGHLSSRTRSRDLERAFSKYGRHLPGLKVNLERVALVDLMESLAGF	1582	186	61	0.0656907	0.00815227	0
	Solyc09g005980	Solyc09g005980.8	CTTTTACAGGGTTTCGATAAGCAGCCAAAGAAAAATTACAAAGGAATTTCGATAATTTGGTTTGAGAATTGTGCTGTAAAGATGCCTCGTTATGATGATCGTGTGGGAAATAGCACTCGTCTCTATGTGGGACACCTGTCTTCACGGACCCGTTCACGTGATCTGGAGCGTGCATTCAGTAAATATGGGAGAGTACGGGATGTGGACATGAAGCACGACTATGCCTTCGTAGAATTTAGTGATCCTCGAGATGCTGATGATGCAAGATACTATTTAGACGGCCGTGACATTGATGGACGCCGCATAATTGTGGAATTTGCCAAGGGTGTGCCACGTGGACCAGGCGGTTCGCGTGAGTATCTTGGCAAAGGACCCGCTCCTGGGTCAGGTCGCTGCTTC…	ATGCCTCGTTATGATGATCGTGTGGGAAATAGCACTCGTCTCTATGTGGGACACCTGTCTTCACGGACCCGTTCACGTGATCTGGAGCGTGCATTCAGTAAATATGGGAGAGTACGGGATGTGGACATGAAGCACGACTATGCCTTCGTAGAATTTAGTGATCCTCGAGATGCTGATGATGCAAGATACTATTTAGACGGCCGTGACATTGATGGACGCCGCATAATTGTGGAATTTGCCAAGGGTGTGCCACGTGGACCAGGCGGTTCGCGTGAGTATCTTGGCAAAGGACCCGCTCCTGGGTCAGGTCGCTGCTTCAACTGTGGTCTTGAAGGTCACTGGGCTCGAGATTGCAAAGCTGGGGATTGGAAGAACAAGTGTTATCGATGTGGAGAAAGA…	MPRYDDRVGNSTRLYVGHLSSRTRSRDLERAFSKYGRVRDVDMKHDYAFVEFSDPRDADDARYYLDGRDIDGRRIIVEFAKGVPRGPGGSREYLGKGPAPGSGRCFNCGLEGHWARDCKAGDWKNKCYRCGERGHIERKCPNSPKKLRRSYSRSPARSKSRSRSRSRSPRRSYSRSRSYSQSRSPPPKREQVDQVKRSRSYSRSPEPRKDSPSPPPKTRKRSPTPEEGSPMEAKSPSSPMREEGAYSQSPRERSVSPSSTRRDSPAPRKYDDDSPAEANGGSRSPSPKYQRNHEDDEDEGEFRNQRSGRESQSP	1289	945	314	0.000389761	0.0538921	0
	Solyc09g005980	Solyc09g005980.9	CTTTTACAGGGTTTCGATAAGCAGCCAAAGAAAAATTACAAAGGAATTTCGATAATTTGGTTTGAGAATTGTGCTGTAAAGATGCCTCGTTATGATGATCGTGTGGGAAATAGCACTCGTCTCTATGTGGGACACCTGTCTTCACGGACCCGTTCACGTGATCTGGAGCGTGCATTCAGTAAATATGGGAGAGTACGGGATGTGGACATGAAGCACGACTATGCCTTCGTAGTATGTATCATCTCTCTGTTTTCCCTTGATGGTGTTAATATTTTCATTAGTTCCCATTTTGATCCCTCAACCATCCCCGCCAAAATTTTTTTGTCTGCTACACAATGTGTTTCAACAGGAATTTAGTGATCCTCGAGATGCTGATGATGCAAGATACTATTTAGACGG…	ATGCCTCGTTATGATGATCGTGTGGGAAATAGCACTCGTCTCTATGTGGGACACCTGTCTTCACGGACCCGTTCACGTGATCTGGAGCGTGCATTCAGTAAATATGGGAGAGTACGGGATGTGGACATGAAGCACGACTATGCCTTCGTAGTATGTATCATCTCTCTGTTTTCCCTTGATGGTGTTAATATTTTCATTAGTTCCCATTTTGATCCCTCAACCATCCCCGCCAAAATTTTTTTGTCTGCTACACAATGTGTTTCAACAGGAATTTAG	MPRYDDRVGNSTRLYVGHLSSRTRSRDLERAFSKYGRVRDVDMKHDYAFVVCIISLFSLDGVNIFISSHFDPSTIPAKIFLSATQCVSTGI	1410	276	91	0.0595576	0.00295376	0
	Solyc09g005980	Solyc09g005980.10	ACATTTTTGTGTCCAGACTGTCTCCCTCTTGAAGGTGGGTTTCGATAAGCAGCCAAAGAAAAATTACAAAGGAATTTCGATAATTTGGTTTGAGAATTGTGCTGTAAAGATGCCTCGTTATGATGATCGTGTGGGAAATAGCACTCGTCTCTATGTGGGACACCTGTCTTCACGGACCCGTTCACGTGATCTGGAGCGTGCATTCAGTAAATATGGGAGAGTACGGGATGTGGACATGAAGCACGACTATGCCTTCGTAGAATTTAGTGATCCTCGAGATGCTGATGATGCAAGATACTATTTAGACGGCCGTGACATTGATGGACGCCGCATAATTGTGGAATTTGCCAAGGGTGTAAGTATTCTATACATGTATTTCCTGGAATTTTCCTCTTGTCA…	ATGCCTCGTTATGATGATCGTGTGGGAAATAGCACTCGTCTCTATGTGGGACACCTGTCTTCACGGACCCGTTCACGTGATCTGGAGCGTGCATTCAGTAAATATGGGAGAGTACGGGATGTGGACATGAAGCACGACTATGCCTTCGTAGAATTTAGTGATCCTCGAGATGCTGATGATGCAAGATACTATTTAGACGGCCGTGACATTGATGGACGCCGCATAATTGTGGAATTTGCCAAGGGTGTAAGTATTCTATACATGTATTTCCTGGAATTTTCCTCTTGTCAATTTGCTGTCCTGACTAGTGAATAG	MPRYDDRVGNSTRLYVGHLSSRTRSRDLERAFSKYGRVRDVDMKHDYAFVEFSDPRDADDARYYLDGRDIDGRRIIVEFAKGVSILYMYFLEFSSCQFAVLTSE	1737	315	104	0	0	0.000582429
	Solyc09g005980	Solyc09g005980.11	ACATTTTTGTGTCCAGACTGTCTCCCTCTTGAAGGTGGGTTTCGATAAGCAGCCAAAGAAAAATTACAAAGGAATTTCGATAATTTGGTTTGAGAATTGTGCTGTAAAGATGCCTCGTTATGATGATCGTGTGGGAAATAGCACTCGTCTCTATGTGGGACACCTGTCTTCACGGACCCGTTCACGTGATCTGGAGCGTGCATTCAGTAAATATGGGAGAGTACGGGATGTGGACATGAAGCACGACTATGCCTTCGTAGTATGTATCATCTCTCTGTTTTCCCTTGATGGTGTTAATATTTTCATTAGTTCCCATTTTGATCCCTCAACCATCCCCGCCAAAATTTTTTTGTCTGCTACACAATGTGTTTCAACAGGAATTTAGTGATCCTCGAGATG…	ATGCCTCGTTATGATGATCGTGTGGGAAATAGCACTCGTCTCTATGTGGGACACCTGTCTTCACGGACCCGTTCACGTGATCTGGAGCGTGCATTCAGTAAATATGGGAGAGTACGGGATGTGGACATGAAGCACGACTATGCCTTCGTAGTATGTATCATCTCTCTGTTTTCCCTTGATGGTGTTAATATTTTCATTAGTTCCCATTTTGATCCCTCAACCATCCCCGCCAAAATTTTTTTGTCTGCTACACAATGTGTTTCAACAGGAATTTAG	MPRYDDRVGNSTRLYVGHLSSRTRSRDLERAFSKYGRVRDVDMKHDYAFVVCIISLFSLDGVNIFISSHFDPSTIPAKIFLSATQCVSTGI	1438	276	91	0	0	0.0158328
	Solyc09g005980	Solyc09g005980.12	ACATTTTTGTGTCCAGACTGTCTCCCTCTTGAAGGTGGGTTTCGATAAGCAGCCAAAGAAAAATTACAAAGGAATTTCGATAATTTGGTTTGAGAATTGTGCTGTAAAGATGCCTCGTTATGATGATCGTGTGGGAAATAGCACTCGTCTCTATGTGGGACACCTGTCTTCACGGACCCGTTCACGTGATCTGGAGCGTGCATTCAGTAAATATGGGAGAGTACGGGATGTGGACATGAAGCACGACTATGCCTTCGTAGTATGTATCATCTCTCTGTTTTCCCTTGATGGTGTTAATATTTTCATTAGTTCCCATTTTGATCCCTCAACCATCCCCGCCAAAATTTTTTTGTCTGCTACACAATGTGTTTCAACAGGAATTTAGTGATCCTCGAGATG…	ATGCCTCGTTATGATGATCGTGTGGGAAATAGCACTCGTCTCTATGTGGGACACCTGTCTTCACGGACCCGTTCACGTGATCTGGAGCGTGCATTCAGTAAATATGGGAGAGTACGGGATGTGGACATGAAGCACGACTATGCCTTCGTAGTATGTATCATCTCTCTGTTTTCCCTTGATGGTGTTAATATTTTCATTAGTTCCCATTTTGATCCCTCAACCATCCCCGCCAAAATTTTTTTGTCTGCTACACAATGTGTTTCAACAGGAATTTAG	MPRYDDRVGNSTRLYVGHLSSRTRSRDLERAFSKYGRVRDVDMKHDYAFVVCIISLFSLDGVNIFISSHFDPSTIPAKIFLSATQCVSTGI	1858	276	91	0	0	1.97689e-17
	Solyc09g005980	Solyc09g005980.13	ACATTTTTGTGTCCAGACTGTCTCCCTCTTGAAGGTGGGTTTCGATAAGCAGCCAAAGAAAAATTACAAAGGAATTTCGATAATTTGGTTTGAGAATTGTGCTGTAAAGATGCCTCGTTATGATGATCGTGTGGGAAATAGCACTCGTCTCTATGTGGGACACCTGTCTTCACGGACCCGTTCACGTGATCTGGAGCGTGCATTCAGTAAATATGGGAGAGTACGGGATGTGGACATGAAGCACGACTATGCCTTCGTAGTATGTATCATCTCTCTGTTTTCCCTTGATGGTGTTAATATTTTCATTAGTTCCCATTTTGATCCCTCAACCATCCCCGCCAAAATTTTTTTGTCTGCTACACAATGTGTTTCAACAGGAATTTAGTGATCCTCGAGATG…	ATGCCTCGTTATGATGATCGTGTGGGAAATAGCACTCGTCTCTATGTGGGACACCTGTCTTCACGGACCCGTTCACGTGATCTGGAGCGTGCATTCAGTAAATATGGGAGAGTACGGGATGTGGACATGAAGCACGACTATGCCTTCGTAGTATGTATCATCTCTCTGTTTTCCCTTGATGGTGTTAATATTTTCATTAGTTCCCATTTTGATCCCTCAACCATCCCCGCCAAAATTTTTTTGTCTGCTACACAATGTGTTTCAACAGGAATTTAG	MPRYDDRVGNSTRLYVGHLSSRTRSRDLERAFSKYGRVRDVDMKHDYAFVVCIISLFSLDGVNIFISSHFDPSTIPAKIFLSATQCVSTGI	1855	276	91	0	0	8.32182e-20
	Solyc09g005980	Solyc09g005980.14	GATATTAAGAGTTCCTTCGTTTATCTTTTACAGGGTTTCGATAAGCAGCCAAAGAAAAATTACAAAGGAATTTCGATAATTTGGTTTGAGAATTGTGCTGTAAAGATGCCTCGTTATGATGATCGTGTGGGAAATAGCACTCGTCTCTATGTGGGACACCTGTCTTCACGGACCCGTTCACGTGATCTGGAGCGTGCATTCAGTAAATATGGGAGGCATTTGCCTGGCCTGAAGGTCAATCTTGAGAGGGTGGCCTTGGTGGATTTGATGGAAAGTCTTGCCGGGTTTTAGGAGAATTCGGTGATTCTTTCTTTAATGGACTTGGTGGAGTCTTGCCCGGTTTTAGGAGACTTTGGTGGTCTGTTCTATAATGTCTTTGCGTATTTTTATGGAATTCCC…	ATGCCTCGTTATGATGATCGTGTGGGAAATAGCACTCGTCTCTATGTGGGACACCTGTCTTCACGGACCCGTTCACGTGATCTGGAGCGTGCATTCAGTAAATATGGGAGGCATTTGCCTGGCCTGAAGGTCAATCTTGAGAGGGTGGCCTTGGTGGATTTGATGGAAAGTCTTGCCGGGTTTTAG	MPRYDDRVGNSTRLYVGHLSSRTRSRDLERAFSKYGRHLPGLKVNLERVALVDLMESLAGF	1604	186	61	3.46817e-143	0	0
	Solyc09g005980	Solyc09g005980.15	GATATTAAGAGTTCCTTCGTTTATCTTTTACAGGGTTTCGATAAGCAGCCAAAGAAAAATTACAAAGGAATTTCGATAATTTGGTTTGAGAATTGTGCTGTAAAGATGCCTCGTTATGATGATCGTGTGGGAAATAGCACTCGTCTCTATGTGGGACACCTGTCTTCACGGACCCGTTCACGTGATCTGGAGCGTGCATTCAGTAAATATGGGAGGCATTTGCCTGGCCTGAAGGTCAATCTTGAGAGGGTGGCCTTGGTGGATTTGATGGAAAGTCTTGCCGGGTTTTAGGAGAATTCGGTGATTCTTTCTTTAATGGACTTGGTGGAGTCTTGCCCGGTTTTAGGAGACTTTGGTGGTCTGTTCTATAATGTCTTTGCGTATTTTTATGGAATTCCC…	ATGCCTCGTTATGATGATCGTGTGGGAAATAGCACTCGTCTCTATGTGGGACACCTGTCTTCACGGACCCGTTCACGTGATCTGGAGCGTGCATTCAGTAAATATGGGAGGCATTTGCCTGGCCTGAAGGTCAATCTTGAGAGGGTGGCCTTGGTGGATTTGATGGAAAGTCTTGCCGGGTTTTAG	MPRYDDRVGNSTRLYVGHLSSRTRSRDLERAFSKYGRHLPGLKVNLERVALVDLMESLAGF	1601	186	61	4.42787e-141	0	0
	Solyc09g005980	Solyc09g005980.16	CTTTTACAGGGTTTCGATAAGCAGCCAAAGAAAAATTACAAAGGAATTTCGATAATTTGGTTTGAGAATTGTGCTGTAAAGATGCCTCGTTATGATGATCGTGTGGGAAATAGCACTCGTCTCTATGTGGGACACCTGTCTTCACGGACCCGTTCACGTGATCTGGAGCGTGCATTCAGTAAATATGGGAGGCATTTGCCTGGCCTGAAGGTCAATCTTGAGAGGGTGGCCTTGGTGGATTTGATGGAAAGTCTTGCCGGGTTTTAGGAGAATTCGGTGATTCTTTCTTTAATGGACTTGGTGGAGTCTTGCCCGGTTTTAGGAGACTTTGGTGGTCTGTTCTATAATGTCTTTGCGTATTTTTATGGAATTCCCAACAATCTCAAACTGGTGTATAGT…	ATGCCTCGTTATGATGATCGTGTGGGAAATAGCACTCGTCTCTATGTGGGACACCTGTCTTCACGGACCCGTTCACGTGATCTGGAGCGTGCATTCAGTAAATATGGGAGGCATTTGCCTGGCCTGAAGGTCAATCTTGAGAGGGTGGCCTTGGTGGATTTGATGGAAAGTCTTGCCGGGTTTTAG	MPRYDDRVGNSTRLYVGHLSSRTRSRDLERAFSKYGRHLPGLKVNLERVALVDLMESLAGF	1700	186	61	0.00700038	0.0132282	0
	Solyc09g005980	Solyc09g005980.17	GATATTAAGAGTTCCTTCGTTTATCTTTTACAGGGTTTCGATAAGCAGCCAAAGAAAAATTACAAAGGAATTTCGATAATTTGGTTTGAGAATTGTGCTGTAAAGATGCCTCGTTATGATGATCGTGTGGGAAATAGCACTCGTCTCTATGTGGGACACCTGTCTTCACGGACCCGTTCACGTGATCTGGAGCGTGCATTCAGTAAATATGGGAGAGTACGGGATGTGGACATGAAGCACGACTATGCCTTCGTATGATCCTCGAGATGCTGATGATGCAAGATACTATTTAGACGGCCGTGACATTGATGGACGCCGCATAATTGTGGAATTTGCCAAGGGTGTGCCACGTGGACCAGGCGGTTCGCGTGAGTATCTTGGCAAAGGACCCGCTCCTGG…	ATGCCTCGTTATGATGATCGTGTGGGAAATAGCACTCGTCTCTATGTGGGACACCTGTCTTCACGGACCCGTTCACGTGATCTGGAGCGTGCATTCAGTAAATATGGGAGAGTACGGGATGTGGACATGAAGCACGACTATGCCTTCGTATGA	MPRYDDRVGNSTRLYVGHLSSRTRSRDLERAFSKYGRVRDVDMKHDYAFV	1311	153	50	2.01617e-197	0	0
	Solyc09g005980	Solyc09g005980.18	GATATTAAGAGTTCCTTCGTTTATCTTTTACAGGGTTTCGATAAGCAGCCAAAGAAAAATTACAAAGGAATTTCGATAATTTGGTTTGAGAATTGTGCTGTAAAGATGCCTCGTTATGATGATCGTGTGGGAAATAGCACTCGTCTCTATGTGGGACACCTGTCTTCACGGACCCGTTCACGTGATCTGGAGCGTGCATTCAGTAAATATGGGAGAGTACGGGATGTGGACATGAAGCACGACTATGCCTTCGTATGATCCTCGAGATGCTGATGATGCAAGATACTATTTAGACGGCCGTGACATTGATGGACGCCGCATAATTGTGGAATTTGCCAAGGGTGTGCCACGTGGACCAGGCGGTTCGCGTGAGTATCTTGGCAAAGGACCCGCTCCTGG…	ATGCCTCGTTATGATGATCGTGTGGGAAATAGCACTCGTCTCTATGTGGGACACCTGTCTTCACGGACCCGTTCACGTGATCTGGAGCGTGCATTCAGTAAATATGGGAGAGTACGGGATGTGGACATGAAGCACGACTATGCCTTCGTATGA	MPRYDDRVGNSTRLYVGHLSSRTRSRDLERAFSKYGRVRDVDMKHDYAFV	1308	153	50	9.46274e-194	0	0
	Solyc09g005980	Solyc09g005980.19	CTTTTACAGGGTTTCGATAAGCAGCCAAAGAAAAATTACAAAGGAATTTCGATAATTTGGTTTGAGAATTGTGCTGTAAAGATGCCTCGTTATGATGATCGTGTGGGAAATAGCACTCGTCTCTATGTGGGACACCTGTCTTCACGGACCCGTTCACGTGATCTGGAGCGTGCATTCAGTAAATATGGGAGAGTACGGGATGTGGACATGAAGCACGACTATGCCTTCGTAGTATGTATCATCTCTCTGTTTTCCCTTGATGGTGTTAATATTTTCATTAGTTCCCATTTTGATCCCTCAACCATCCCCGCCAAAATTTTTTTGTCTGCTACACAATGTGTTTCAACAGGAATTTAGTGATCCTCGAGATGCTGATGATGCAAGATACTATTTAGACGG…	ATGCCTCGTTATGATGATCGTGTGGGAAATAGCACTCGTCTCTATGTGGGACACCTGTCTTCACGGACCCGTTCACGTGATCTGGAGCGTGCATTCAGTAAATATGGGAGAGTACGGGATGTGGACATGAAGCACGACTATGCCTTCGTAGTATGTATCATCTCTCTGTTTTCCCTTGATGGTGTTAATATTTTCATTAGTTCCCATTTTGATCCCTCAACCATCCCCGCCAAAATTTTTTTGTCTGCTACACAATGTGTTTCAACAGGAATTTAG	MPRYDDRVGNSTRLYVGHLSSRTRSRDLERAFSKYGRVRDVDMKHDYAFVVCIISLFSLDGVNIFISSHFDPSTIPAKIFLSATQCVSTGI	1407	276	91	0.00149118	0.000240418	0
	Solyc09g005980	Solyc09g005980.20	CTTTTACAGGGTTTCGATAAGCAGCCAAAGAAAAATTACAAAGGAATTTCGATAATTTGGTTTGAGAATTGTGCTGTAAAGATGCCTCGTTATGATGATCGTGTGGGAAATAGCACTCGTCTCTATGTGGGACACCTGTCTTCACGGACCCGTTCACGTGATCTGGAGCGTGCATTCAGTAAATATGGGAGGTAAATCTTTTCCAGATTCTTGGCATATTATGCGTTTCTTTGTATAGGCATAAGGCCATCAATCACAGTGTCATTTGCTTTCTTACTGCTTTTGATATAGCCAGTTGCCATTGAGCAACTGATATTGCGGAAATTCTGTGGAAAATTGTTTTTGTTACAACCATGTAATGTTTTTTGTTGATGTCCTAGAGTTGCTTCTTCCATGAAG…	ATGCCTCGTTATGATGATCGTGTGGGAAATAGCACTCGTCTCTATGTGGGACACCTGTCTTCACGGACCCGTTCACGTGATCTGGAGCGTGCATTCAGTAAATATGGGAGGTAA	MPRYDDRVGNSTRLYVGHLSSRTRSRDLERAFSKYGR	2349	114	37	5.61231e-24	0.0153311	0
	Solyc09g005980	Solyc09g005980.21	CTTTTACAGGGTTTCGATAAGCAGCCAAAGAAAAATTACAAAGGAATTTCGATAATTTGGTTTGAGAATTGTGCTGTAAAGATGCCTCGTTATGATGATCGTGTGGGAAATAGCACTCGTCTCTATGTGGGACACCTGTCTTCACGGACCCGTTCACGTGATCTGGAGCGTGCATTCAGTAAATATGGGAGGTAAATCTTTTCCAGATTCTTGGCATATTATGCGTTTCTTTGTATAGGCATAAGGCCATCAATCACAGTGTCATTTGCTTTCTTACTGCTTTTGATATAGCCAGTTGCCATTGAGCAACTGATATTGCGGAAATTCTGTGGAAAATTGTTTTTGTTACAACCATGTAATGTTTTTTGTTGATGTCCTAGAGTTGCTTCTTCCATGAAG…	ATGCCTCGTTATGATGATCGTGTGGGAAATAGCACTCGTCTCTATGTGGGACACCTGTCTTCACGGACCCGTTCACGTGATCTGGAGCGTGCATTCAGTAAATATGGGAGGTAA	MPRYDDRVGNSTRLYVGHLSSRTRSRDLERAFSKYGR	2346	114	37	1.20711e-24	0.00346274	0
	Solyc09g005980	Solyc09g005980.22	GATATTAAGAGTTCCTTCGTTTATCTTTTACAGGGTTTCGATAAGCAGCCAAAGAAAAATTACAAAGGAATTTCGATAATTTGGTTTGAGAATTGTGCTGTAAAGATGCCTCGTTATGATGATCGTGTGGGAAATAGCACTCGTCTCTATGTGGGACACCTGTCTTCACGGACCCGTTCACGTGATCTGGAGCGTGCATTCAGTAAATATGGGAGGTAAATCTTTTCCAGATTCTTGGCATATTATGCGTTTCTTTGTATAGGCATAAGGCCATCAATCACAGTGTCATTTGCTTTCTTACTGCTTTTGATATAGCCAGTTGCCATTGAGCAACTGATATTGCGGAAATTCTGTGGAAAATTGTTTTTGTTACAACCATGTAATGTTTTTTGTTGATGT…	ATGCCTCGTTATGATGATCGTGTGGGAAATAGCACTCGTCTCTATGTGGGACACCTGTCTTCACGGACCCGTTCACGTGATCTGGAGCGTGCATTCAGTAAATATGGGAGGTAA	MPRYDDRVGNSTRLYVGHLSSRTRSRDLERAFSKYGR	2368	114	37	2.28251e-115	0	0
	Solyc09g005980	Solyc09g005980.23	GATATTAAGAGTTCCTTCGTTTATCTTTTACAGGGTTTCGATAAGCAGCCAAAGAAAAATTACAAAGGAATTTCGATAATTTGGTTTGAGAATTGTGCTGTAAAGATGCCTCGTTATGATGATCGTGTGGGAAATAGCACTCGTCTCTATGTGGGACACCTGTCTTCACGGACCCGTTCACGTGATCTGGAGCGTGCATTCAGTAAATATGGGAGGTAAATCTTTTCCAGATTCTTGGCATATTATGCGTTTCTTTGTATAGGCATAAGGCCATCAATCACAGTGTCATTTGCTTTCTTACTGCTTTTGATATAGCCAGTTGCCATTGAGCAACTGATATTGCGGAAATTCTGTGGAAAATTGTTTTTGTTACAACCATGTAATGTTTTTTGTTGATGT…	ATGCCTCGTTATGATGATCGTGTGGGAAATAGCACTCGTCTCTATGTGGGACACCTGTCTTCACGGACCCGTTCACGTGATCTGGAGCGTGCATTCAGTAAATATGGGAGGTAA	MPRYDDRVGNSTRLYVGHLSSRTRSRDLERAFSKYGR	2365	114	37	1.08348e-114	0	0
	Solyc09g005980	Solyc09g005980.24	CTTTTACAGGGTTTCGATAAGCAGCCAAAGAAAAATTACAAAGGAATTTCGATAATTTGGTTTGAGAATTGTGCTGTAAAGATGCCTCGTTATGATGATCGTGTGGGAAATAGCACTCGTCTCTATGTGGGACACCTGTCTTCACGGACCCGTTCACGTGATCTGGAGCGTGCATTCAGTAAATATGGGAGGTAAATCTTTTCCAGATTCTTGGCATATTATGCGTTTCTTTGTATAGGCATAAGGCCATCAATCACAGTGTCATTTGCTTTCTTACTGCTTTTGATATAGCCAGTTGCCATTGAGCAACTGATATTGCGGAAATTCTGTGGAAAATTGTTTTTGTTACAACCATGTAATGTTTTTTGTTGATGTCCTAGAGTTGCTTCTTCCATGAAG…	ATGCCTCGTTATGATGATCGTGTGGGAAATAGCACTCGTCTCTATGTGGGACACCTGTCTTCACGGACCCGTTCACGTGATCTGGAGCGTGCATTCAGTAAATATGGGAGGTAA	MPRYDDRVGNSTRLYVGHLSSRTRSRDLERAFSKYGR	2467	114	37	0.0417174	0.0195393	0
	Solyc09g005980	Solyc09g005980.25	CTTTTACAGGGTTTCGATAAGCAGCCAAAGAAAAATTACAAAGGAATTTCGATAATTTGGTTTGAGAATTGTGCTGTAAAGATGCCTCGTTATGATGATCGTGTGGGAAATAGCACTCGTCTCTATGTGGGACACCTGTCTTCACGGACCCGTTCACGTGATCTGGAGCGTGCATTCAGTAAATATGGGAGGTAAATCTTTTCCAGATTCTTGGCATATTATGCGTTTCTTTGTATAGGCATAAGGCCATCAATCACAGTGTCATTTGCTTTCTTACTGCTTTTGATATAGCCAGTTGCCATTGAGCAACTGATATTGCGGAAATTCTGTGGAAAATTGTTTTTGTTACAACCATGTAATGTTTTTTGTTGATGTCCTAGAGTTGCTTCTTCCATGAAG…	ATGCCTCGTTATGATGATCGTGTGGGAAATAGCACTCGTCTCTATGTGGGACACCTGTCTTCACGGACCCGTTCACGTGATCTGGAGCGTGCATTCAGTAAATATGGGAGGTAA	MPRYDDRVGNSTRLYVGHLSSRTRSRDLERAFSKYGR	2464	114	37	0.00153454	0.00467012	0

## Sheet: RSZ
Gene name	geneID	isoformID	cDNA	CDS	protein sequence	cDNA length	CDS length	protein sequence length	Root	Fruit	Pollen
Sl-RSZ21a	Solyc08g006430	Solyc08g006430.1	TAGGGTTTTACTCTCTCGCGTTCTTCACTAGGGTTTCAGGTTATTATTCCGAGATGTCAAGAGTGTACGTTGGAAATCTTGATCCTAGGGTCACTGAAAGAGAACTAGAAGATGAATTCCGTGTCTTTGGAGTTATAAGAAGTGTTTGGGTTGCAAGACGCCCACCTGGTTATGCCTTTATTGACTTTGATGACCGTAGAGATGCACAAGACGCAATCAGGGATCTGGATGGTAAGAATGGATGGAGAGTGGAGCTCTCACATAATTCTAGAGGAGAAAGGGGTGGGGGCCGTGGAGGGGGTCGTGGTCGTTCTGGAGGTTCTGATTTGAAGTGCTATGAGTGTGGTGAGTCTGGTCATTTTGCTCGTGAATGCAGAGTGCGAGGAGGTCCAGGTCCTG…	ATGTCAAGAGTGTACGTTGGAAATCTTGATCCTAGGGTCACTGAAAGAGAACTAGAAGATGAATTCCGTGTCTTTGGAGTTATAAGAAGTGTTTGGGTTGCAAGACGCCCACCTGGTTATGCCTTTATTGACTTTGATGACCGTAGAGATGCACAAGACGCAATCAGGGATCTGGATGGTAAGAATGGATGGAGAGTGGAGCTCTCACATAATTCTAGAGGAGAAAGGGGTGGGGGCCGTGGAGGGGGTCGTGGTCGTTCTGGAGGTTCTGATTTGAAGTGCTATGAGTGTGGTGAGTCTGGTCATTTTGCTCGTGAATGCAGAGTGCGAGGAGGTCCAGGTCCTGGTAAACGTAGAAGTCGTAGCCCCCCTAGATATCGGAGGAGTCCAAGTTATGGT…	MSRVYVGNLDPRVTERELEDEFRVFGVIRSVWVARRPPGYAFIDFDDRRDAQDAIRDLDGKNGWRVELSHNSRGERGGGRGGGRGRSGGSDLKCYECGESGHFARECRVRGGPGPGKRRSRSPPRYRRSPSYGHRSYSPRGRSPRRRSVSPRGRSYSRSPYRGRDEVPYSNGNGVRDRIRSRS	2223	552	183	0.988457	1	0.9871
	Solyc08g006430	Solyc08g006430.2	ATCTCTTAACAATTCCCCTTTTCATAGTGGTGGCCTAGGGTTTTACTCTCTCGCGTTCTTCACTAGGGTTTCAGGTTATTATTCCGAGATGTCAAGAGTGTACGTTGGAAATCTTGATCCTAGGGTCACTGAAAGAGAACTAGAAGATGAATTCCGTGTCTTTGGAGTTATAAGAAGTGTTTGGGTTGCAAGACGCCCACCTGGTTATGCCTTTATTGACTTTGATGACCGTAGAGATGCACAAGACGCAATCAGGGATCTGGATGGTAAGAATGGATGGAGAGTGGAGCTCTCACATAATTCTAGAGGAGAAAGGGGTGGGGGCCGTGGAGGGGGTCGTGGTCGTTCTGGAGGTTCTGATTTGAAGTGCTATGAGTGTGGTGAGTCTGGTCATTTTGC…	ATGTCAAGAGTGTACGTTGGAAATCTTGATCCTAGGGTCACTGAAAGAGAACTAGAAGATGAATTCCGTGTCTTTGGAGTTATAAGAAGTGTTTGGGTTGCAAGACGCCCACCTGGTTATGCCTTTATTGACTTTGATGACCGTAGAGATGCACAAGACGCAATCAGGGATCTGGATGGTAAGAATGGATGGAGAGTGGAGCTCTCACATAATTCTAGAGGAGAAAGGGGTGGGGGCCGTGGAGGGGGTCGTGGTCGTTCTGGAGGTTCTGATTTGAAGTGCTATGAGTGTGGTGAGTCTGGTCATTTTGCTCGTGAATGCAGAGTGCGAGGAGGTCCAGGTCCTGGTAAACGTAGAAGTCGTAGCCCCCCTAGATATCGGAGGAGTCCAAGTTATGGT…	MSRVYVGNLDPRVTERELEDEFRVFGVIRSVWVARRPPGYAFIDFDDRRDAQDAIRDLDGKNGWRVELSHNSRGERGGGRGGGRGRSGGSDLKCYECGESGHFARECRVRGGPGPGKRRSRSPPRYRRSPSYGHRSYSPRGRSPRRRSVSPRGRSYSRSPYRGRDEVPYSNGNGVRDRIRSRS	2225	552	183	0.0115429	0	0
	Solyc08g006430	Solyc08g006430.3	CCCAATGAGTACAATTTTCAAGCCCAGTTCAAATCCAGTTATTCATATCTCTTAACAATTCCCCTTTTCATAGTGGTGGCCTAGGGTTTTACTCTCTCGCGTTCTTCACTAGGGTTTCAGGTTATTATTCCGAGATGTCAAGAGTGTACGTTGGAAATCTTGATCCTAGGGTCACTGAAAGAGAACTAGAAGATGAATTCCGTGTCTTTGGAGTTATAAGAAGTGTTTGGGTTGCAAGACGCCCACCTGGTTATGCCTTTATTGACTTTGATGACCGTAGAGATGCACAAGACGCAATCAGGGATCTGGATGGTAAGAATGGATGGAGAGTGGAGCTCTCACATAATTCTAGAGGAGAAAGGGGTGGGGGCCGTGGAGGGGGTCGTGGTCGTTCTGGAG…	ATGTCAAGAGTGTACGTTGGAAATCTTGATCCTAGGGTCACTGAAAGAGAACTAGAAGATGAATTCCGTGTCTTTGGAGTTATAAGAAGTGTTTGGGTTGCAAGACGCCCACCTGGTTATGCCTTTATTGACTTTGATGACCGTAGAGATGCACAAGACGCAATCAGGGATCTGGATGGTAAGAATGGATGGAGAGTGGAGCTCTCACATAATTCTAGAGGAGAAAGGGGTGGGGGCCGTGGAGGGGGTCGTGGTCGTTCTGGAGGTTCTGATTTGAAGTGCTATGAGTGTGGTGAGTCTGGTCATTTTGCTCGTGAATGCAGAGTGCGAGGAGGTCCAGGTCCTGGTAAACGTAGAAGTCGTAGCCCCCCTAGATATCGGAGGAGTCCAAGTTATGGT…	MSRVYVGNLDPRVTERELEDEFRVFGVIRSVWVARRPPGYAFIDFDDRRDAQDAIRDLDGKNGWRVELSHNSRGERGGGRGGGRGRSGGSDLKCYECGESGHFARECRVRGGPGPGKRRSRSPPRYRRSPSYGHRSYSPRGRSPRRRSVSPRGRSYSRSPYRGRDEVPYSNGNGVRDRIRSRS	2204	552	183	0	0	0.0129
Gene name	geneID	isoformID	cDNA	CDS	protein sequence	cDNA length	CDS length	protein sequence length	Root	Fruit	Pollen
Sl-RSZ21b	Solyc08g069120	Solyc08g069120.1	CTTTTGATGGAGTAATAAAATCCAACAATTTGCATATTTGGGTCAGCCCACTTTTTGTTTCAACAGAACACCAAATCGAGCTCTTTCTTCTTCACTGCACTGTTGTTTTCCGCTAGGGTTTCAGTAGTAGGTGTGTATTGAAAATGTCAAGAGTCTATGTTGGAAATCTGGACCCTAGGGTCAGTGAAAGAGAGCTTGAAGATGAATTCCGCATCTTTGGAGTTATAAGAAGTGTTTGGGTTGCAAGACGCCCCCCTGGCTACGCTTTTATTGACTTCGATGATCGGCGGGATGCACAAGATGCAATCAAAGAGCTGGATGGTAAGAATGGATGGAGAGTGGAGCTTTCACATAATTCTAGAGGTGGAGGTGGTGGGGGCCGTGGAGGAGGTCGAGGTC…	ATGTCAAGAGTCTATGTTGGAAATCTGGACCCTAGGGTCAGTGAAAGAGAGCTTGAAGATGAATTCCGCATCTTTGGAGTTATAAGAAGTGTTTGGGTTGCAAGACGCCCCCCTGGCTACGCTTTTATTGACTTCGATGATCGGCGGGATGCACAAGATGCAATCAAAGAGCTGGATGGTAAGAATGGATGGAGAGTGGAGCTTTCACATAATTCTAGAGGTGGAGGTGGTGGGGGCCGTGGAGGAGGTCGAGGTCGATCTGGAGGCTCTGATTTGAAGTGCTACGAATGTGGTGAATCAGGTCATTTTGCTCGTGAGTGCAGAACGCGTGGGGGTCCAGGAGCTGGAAGACGTAGAAGTCGGAGCCCTCCTAGATACCGCAGGAGCCCAAGTTATGGT…	MSRVYVGNLDPRVSERELEDEFRIFGVIRSVWVARRPPGYAFIDFDDRRDAQDAIKELDGKNGWRVELSHNSRGGGGGGRGGGRGRSGGSDLKCYECGESGHFARECRTRGGPGAGRRRSRSPPRYRRSPSYGRRSYSPRGRSPRRRSPSPRGRSYSRSPYRGREEAPYVNGNGLRECHRSRS	2166	552	183	0.325488	0	0
	Solyc08g069120	Solyc08g069120.2	CTTTTGATGGAGTAATAAAATCCAACAATTTGCATATTTGGGTCAGCCCACTTTTTGTTTCAACAGAACACCAAATCGAGCTCTTTCTTCTTCACTGCACTGTTGTTTTCCGCTAGGGTTTCAGTAGGTGTGTATTGAAAATGTCAAGAGTCTATGTTGGAAATCTGGACCCTAGGGTCAGTGAAAGAGAGCTTGAAGATGAATTCCGCATCTTTGGAGTTATAAGAAGTGTTTGGGTTGCAAGACGCCCCCCTGGCTACGCTTTTATTGACTTCGATGATCGGCGGGATGCACAAGATGCAATCAAAGAGCTGGATGGTAAGAATGGATGGAGAGTGGAGCTTTCACATAATTCTAGAGGTGGAGGTGGTGGGGGCCGTGGAGGAGGTCGAGGTCGAT…	ATGTCAAGAGTCTATGTTGGAAATCTGGACCCTAGGGTCAGTGAAAGAGAGCTTGAAGATGAATTCCGCATCTTTGGAGTTATAAGAAGTGTTTGGGTTGCAAGACGCCCCCCTGGCTACGCTTTTATTGACTTCGATGATCGGCGGGATGCACAAGATGCAATCAAAGAGCTGGATGGTAAGAATGGATGGAGAGTGGAGCTTTCACATAATTCTAGAGGTGGAGGTGGTGGGGGCCGTGGAGGAGGTCGAGGTCGATCTGGAGGCTCTGATTTGAAGTGCTACGAATGTGGTGAATCAGGTCATTTTGCTCGTGAGTGCAGAACGCGTGGGGGTCCAGGAGCTGGAAGACGTAGAAGTCGGAGCCCTCCTAGATACCGCAGGAGCCCAAGTTATGGT…	MSRVYVGNLDPRVSERELEDEFRIFGVIRSVWVARRPPGYAFIDFDDRRDAQDAIKELDGKNGWRVELSHNSRGGGGGGRGGGRGRSGGSDLKCYECGESGHFARECRTRGGPGAGRRRSRSPPRYRRSPSYGRRSYSPRGRSPRRRSPSPRGRSYSRSPYRGREEAPYVNGNGLRECHRSRS	2163	552	183	0.17174	0	0
	Solyc08g069120	Solyc08g069120.3	CTTTTGATGGAGTAATAAAATCCAACAATTTGCATATTTGGGTCAGCCCACTTTTTGTTTCAACAGAACACCAAATCGAGCTCTTTCTTCTTCACTGCACTGTTGTTTTCCGCTAGGGTTTCAGTAGTAGGTGTGTATTGAAAATGTCAAGAGTCTATGTTGGAAATCTGGACCCTAGGGTCAGTGAAAGAGAGCTTGAAGATGAATTCCGCATCTTTGGAGTTATAAGAAGTGTTTGGGTTGCAAGACGCCCCCCTGGCTACGCTTTTATTGACTTCGATGATCGGCGGGATGCACAAGATGCAATCAAAGAGCTGGATGGTAAGAATGGATGGAGAGTGGAGCTTTCACATAATTCTAGAGGTGGAGGTGGTGGGGGCCGTGGAGGAGGTCGAGGTC…	ATGTCAAGAGTCTATGTTGGAAATCTGGACCCTAGGGTCAGTGAAAGAGAGCTTGAAGATGAATTCCGCATCTTTGGAGTTATAAGAAGTGTTTGGGTTGCAAGACGCCCCCCTGGCTACGCTTTTATTGACTTCGATGATCGGCGGGATGCACAAGATGCAATCAAAGAGCTGGATGGTAAGAATGGATGGAGAGTGGAGCTTTCACATAATTCTAGAGGTGGAGGTGGTGGGGGCCGTGGAGGAGGTCGAGGTCGATCTGGAGGCTCTGATTTGAAGTGCTACGAATGTGGTGAATCAGGTCATTTTGCTCGTGAGTGCAGAACGCGTGGGGGTCCAGGAGCTGGAAGACGTAGAAGTCGGAGCCCTCCTAGATACCGCAGGAGCCCAAGTTATGGT…	MSRVYVGNLDPRVSERELEDEFRIFGVIRSVWVARRPPGYAFIDFDDRRDAQDAIKELDGKNGWRVELSHNSRGGGGGGRGGGRGRSGGSDLKCYECGESGHFARECRTRGGPGAGRRRSRSPPRYRRSPSYGRRSYSPRGRSPRRRSPSPRGRSYSRSPYRGREEAPYVNGNGLRECHRSRS	1666	552	183	0.317051	0	0
	Solyc08g069120	Solyc08g069120.4	CAACAGAACACCAAATCGAGCTCTTTCTTCTTCACTGCACTGTTGTTTTCCGCTAGGGTTTCAGTAGTAGGTGTGTATTGAAAATGTCAAGAGTCTATGTTGGAAATCTGGACCCTAGGGTCAGTGAAAGAGAGCTTGAAGATGAATTCCGCATCTTTGGAGTTATAAGAAGTGTTTGGGTTGCAAGACGCCCCCCTGGCTACGCTTTTATTGACTTCGATGATCGGCGGGATGCACAAGATGCAATCAAAGAGCTGGATGGTAAGAATGGATGGAGAGTGGAGCTTTCACATAATTCTAGAGGTGGAGGTGGTGGGGGCCGTGGAGGAGGTCGAGGTCGATCTGGAGGCTCTGATTTGAAGTGCTACGAATGTGGTGAATCAGGTCATTTTGCTCGTG…	ATGTCAAGAGTCTATGTTGGAAATCTGGACCCTAGGGTCAGTGAAAGAGAGCTTGAAGATGAATTCCGCATCTTTGGAGTTATAAGAAGTGTTTGGGTTGCAAGACGCCCCCCTGGCTACGCTTTTATTGACTTCGATGATCGGCGGGATGCACAAGATGCAATCAAAGAGCTGGATGGTAAGAATGGATGGAGAGTGGAGCTTTCACATAATTCTAGAGGTGGAGGTGGTGGGGGCCGTGGAGGAGGTCGAGGTCGATCTGGAGGCTCTGATTTGAAGTGCTACGAATGTGGTGAATCAGGTCATTTTGCTCGTGAGTGCAGAACGCGTGGGGGTCCAGGAGCTGGAAGACGTAGAAGTCGGAGCCCTCCTAGATACCGCAGGAGCCCAAGTTATGGT…	MSRVYVGNLDPRVSERELEDEFRIFGVIRSVWVARRPPGYAFIDFDDRRDAQDAIKELDGKNGWRVELSHNSRGGGGGGRGGGRGRSGGSDLKCYECGESGHFARECRTRGGPGAGRRRSRSPPRYRRSPSYGRRSYSPRGRSPRRRSPSPRGRSYSRSPYRGREEAPYVNGNGLRECHRSRS	1772	552	183	0	0.0510099	0
	Solyc08g069120	Solyc08g069120.5	AGCCCACTTTTTGTTTCAACAGAACACCAAATCGAGCTCTTTCTTCTTCACTGCACTGTTGTTTTCCGCTAGGGTTTCAGTAGTAGGTGTGTATTGAAAATGTCAAGAGTCTATGTTGGAAATCTGGACCCTAGGGTCAGTGAAAGAGAGCTTGAAGATGAATTCCGCATCTTTGGAGTTATAAGAAGTGTTTGGGTTGCAAGACGCCCCCCTGGCTACGCTTTTATTGACTTCGATGATCGGCGGGATGCACAAGATGCAATCAAAGAGCTGGATGGTAAGAATGGATGGAGAGTGGAGCTTTCACATAATTCTAGAGGTGGAGGTGGTGGGGGCCGTGGAGGAGGTCGAGGTCGATCTGGAGGCTCTGATTTGAAGTGCTACGAATGTGGTGAATCA…	ATGTCAAGAGTCTATGTTGGAAATCTGGACCCTAGGGTCAGTGAAAGAGAGCTTGAAGATGAATTCCGCATCTTTGGAGTTATAAGAAGTGTTTGGGTTGCAAGACGCCCCCCTGGCTACGCTTTTATTGACTTCGATGATCGGCGGGATGCACAAGATGCAATCAAAGAGCTGGATGGTAAGAATGGATGGAGAGTGGAGCTTTCACATAATTCTAGAGGTGGAGGTGGTGGGGGCCGTGGAGGAGGTCGAGGTCGATCTGGAGGCTCTGATTTGAAGTGCTACGAATGTGGTGAATCAGGTCATTTTGCTCGTGAGTGCAGAACGCGTGGGGGTCCAGGAGCTGGAAGACGTAGAAGTCGGAGCCCTCCTAGATACCGCAGGAGCCCAAGTTATGGT…	MSRVYVGNLDPRVSERELEDEFRIFGVIRSVWVARRPPGYAFIDFDDRRDAQDAIKELDGKNGWRVELSHNSRGGGGGGRGGGRGRSGGSDLKCYECGESGHFARECRTRGGPGAGRRRSRSPPRYRRSPSYGRRSYSPRGRSPRRRSPSPRGRSYSRSPYRGREEAPYVNGNGLRECHRSRS	1585	552	183	0	0	0.0993824
	Solyc08g069120	Solyc08g069120.6	CAACAGAACACCAAATCGAGCTCTTTCTTCTTCACTGCACTGTTGTTTTCCGCTAGGGTTTCAGTAGTAGGTGTGTATTGAAAATGTCAAGAGTCTATGTTGGAAATCTGGACCCTAGGGTCAGTGAAAGAGAGCTTGAAGATGAATTCCGCATCTTTGGAGTTATAAGAAGTGTTTGGGTTGCAAGACGCCCCCCTGGCTACGCTTTTATTGACTTCGATGATCGGCGGGATGCACAAGATGCAATCAAAGAGCTGGATGGTAAGAATGGATGGAGAGTGGAGCTTTCACATAATTCTAGAGGTGGAGGTGGTGGGGGCCGTGGAGGAGGTCGAGGTCGATCTGGAGGCTCTGATTTGAAGTGCTACGAATGTGGTGAATCAGGTCATTTTGCTCGTG…	ATGTCAAGAGTCTATGTTGGAAATCTGGACCCTAGGGTCAGTGAAAGAGAGCTTGAAGATGAATTCCGCATCTTTGGAGTTATAAGAAGTGTTTGGGTTGCAAGACGCCCCCCTGGCTACGCTTTTATTGACTTCGATGATCGGCGGGATGCACAAGATGCAATCAAAGAGCTGGATGGTAAGAATGGATGGAGAGTGGAGCTTTCACATAATTCTAGAGGTGGAGGTGGTGGGGGCCGTGGAGGAGGTCGAGGTCGATCTGGAGGCTCTGATTTGAAGTGCTACGAATGTGGTGAATCAGGTCATTTTGCTCGTGAGTGCAGAACGCGTGGGGGTCCAGGAGCTGGAAGACGTAGAAGTCGGAGCCCTCCTAGATACCGCAGGAGCCCAAGTTATGGT…	MSRVYVGNLDPRVSERELEDEFRIFGVIRSVWVARRPPGYAFIDFDDRRDAQDAIKELDGKNGWRVELSHNSRGGGGGGRGGGRGRSGGSDLKCYECGESGHFARECRTRGGPGAGRRRSRSPPRYRRSPSYGRRSYSPRGRSPRRRSPSPRGRSYSRSPYRGREEAPYVNGNGLRECHRSRS	1769	552	183	0	0.0685532	0
	Solyc08g069120	Solyc08g069120.7	CAACAGAACACCAAATCGAGCTCTTTCTTCTTCACTGCACTGTTGTTTTCCGCTAGGGTTTCAGTAGTAGGTGTGTATTGAAAATGTCAAGAGTCTATGTTGGAAATCTGGACCCTAGGGTCAGTGAAAGAGAGCTTGAAGATGAATTCCGCATCTTTGGAGTTATAAGAAGTGTTTGGGTTGCAAGACGCCCCCCTGGCTACGCTTTTATTGACTTCGATGATCGGCGGGATGCACAAGATGCAATCAAAGAGCTGGATGGTAAGAATGGATGGAGAGTGGAGCTTTCACATAATTCTAGAGGTGGAGGTGGTGGGGGCCGTGGAGGAGGTCGAGGTCGATCTGGAGGCTCTGATTTGAAGTGCTACGAATGTGGTGAATCAGGTCATTTTGCTCGTG…	ATGTCAAGAGTCTATGTTGGAAATCTGGACCCTAGGGTCAGTGAAAGAGAGCTTGAAGATGAATTCCGCATCTTTGGAGTTATAAGAAGTGTTTGGGTTGCAAGACGCCCCCCTGGCTACGCTTTTATTGACTTCGATGATCGGCGGGATGCACAAGATGCAATCAAAGAGCTGGATGGTAAGAATGGATGGAGAGTGGAGCTTTCACATAATTCTAGAGGTGGAGGTGGTGGGGGCCGTGGAGGAGGTCGAGGTCGATCTGGAGGCTCTGATTTGAAGTGCTACGAATGTGGTGAATCAGGTCATTTTGCTCGTGAGTGCAGAACGCGTGGGGGTCCAGGAGCTGGAAGACGTAGAAGTCGGAGCCCTCCTAGATACCGCAGGAGCCCAAGTTATGGT…	MSRVYVGNLDPRVSERELEDEFRIFGVIRSVWVARRPPGYAFIDFDDRRDAQDAIKELDGKNGWRVELSHNSRGGGGGGRGGGRGRSGGSDLKCYECGESGHFARECRTRGGPGAGRRRSRSPPRYRRSPSYGRRSYSPRGRSPRRRSPSPRGRSYSRSPYRGREEAPYVNGNGLRECHRSRS	1731	552	183	0	0.064681	0
	Solyc08g069120	Solyc08g069120.8	CAACAGAACACCAAATCGAGCTCTTTCTTCTTCACTGCACTGTTGTTTTCCGCTAGGGTTTCAGTAGTAGGTGTGTATTGAAAATGTCAAGAGTCTATGTTGGAAATCTGGACCCTAGGGTCAGTGAAAGAGAGCTTGAAGATGAATTCCGCATCTTTGGAGTTATAAGAAGTGTTTGGGTTGCAAGACGCCCCCCTGGCTACGCTTTTATTGACTTCGATGATCGGCGGGATGCACAAGATGCAATCAAAGAGCTGGATGGTAAGAATGGATGGAGAGTGGAGCTTTCACATAATTCTAGAGGTGGAGGTGGTGGGGGCCGTGGAGGAGGTCGAGGTCGATCTGGAGGCTCTGATTTGAAGTGCTACGAATGTGGTGAATCAGGTCATTTTGCTCGTG…	ATGTCAAGAGTCTATGTTGGAAATCTGGACCCTAGGGTCAGTGAAAGAGAGCTTGAAGATGAATTCCGCATCTTTGGAGTTATAAGAAGTGTTTGGGTTGCAAGACGCCCCCCTGGCTACGCTTTTATTGACTTCGATGATCGGCGGGATGCACAAGATGCAATCAAAGAGCTGGATGGTAAGAATGGATGGAGAGTGGAGCTTTCACATAATTCTAGAGGTGGAGGTGGTGGGGGCCGTGGAGGAGGTCGAGGTCGATCTGGAGGCTCTGATTTGAAGTGCTACGAATGTGGTGAATCAGGTCATTTTGCTCGTGAGTGCAGAACGCGTGGGGGTCCAGGAGCTGGAAGACGTAGAAGTCGGAGCCCTCCTAGATACCGCAGGAGCCCAAGTTATGGT…	MSRVYVGNLDPRVSERELEDEFRIFGVIRSVWVARRPPGYAFIDFDDRRDAQDAIKELDGKNGWRVELSHNSRGGGGGGRGGGRGRSGGSDLKCYECGESGHFARECRTRGGPGAGRRRSRSPPRYRRSPSYGRRSYSPRGRSPRRRSPSPRGRSYSRSPYRGREEAPYVNGNGLRECHRSRS	2272	552	183	0	0.313213	0
	Solyc08g069120	Solyc08g069120.9	CAACAGAACACCAAATCGAGCTCTTTCTTCTTCACTGCACTGTTGTTTTCCGCTAGGGTTTCAGTAGTAGGTGTGTATTGAAAATGTCAAGAGTCTATGTTGGAAATCTGGACCCTAGGGTCAGTGAAAGAGAGCTTGAAGATGAATTCCGCATCTTTGGAGTTATAAGAAGTGTTTGGGTTGCAAGACGCCCCCCTGGCTACGCTTTTATTGACTTCGATGATCGGCGGGATGCACAAGATGCAATCAAAGAGCTGGATGGTAAGAATGGATGGAGAGTGGAGCTTTCACATAATTCTAGAGGTGGAGGTGGTGGGGGCCGTGGAGGAGGTCGAGGTCGATCTGGAGGCTCTGATTTGAAGTGCTACGAATGTGGTGAATCAGGTCATTTTGCTCGTG…	ATGTCAAGAGTCTATGTTGGAAATCTGGACCCTAGGGTCAGTGAAAGAGAGCTTGAAGATGAATTCCGCATCTTTGGAGTTATAAGAAGTGTTTGGGTTGCAAGACGCCCCCCTGGCTACGCTTTTATTGACTTCGATGATCGGCGGGATGCACAAGATGCAATCAAAGAGCTGGATGGTAAGAATGGATGGAGAGTGGAGCTTTCACATAATTCTAGAGGTGGAGGTGGTGGGGGCCGTGGAGGAGGTCGAGGTCGATCTGGAGGCTCTGATTTGAAGTGCTACGAATGTGGTGAATCAGGTCATTTTGCTCGTGAGTGCAGAACGCGTGGGGGTCCAGGAGCTGGAAGACGTAGAAGTCGGAGCCCTCCTAGATACCGCAGGAGCCCAAGTTATGGT…	MSRVYVGNLDPRVSERELEDEFRIFGVIRSVWVARRPPGYAFIDFDDRRDAQDAIKELDGKNGWRVELSHNSRGGGGGGRGGGRGRSGGSDLKCYECGESGHFARECRTRGGPGAGRRRSRSPPRYRRSPSYGRRSYSPRGRSPRRRSPSPRGRSYSRSPYRGREEAPYVNGNGLRECHRSRS	2206	552	183	0	0.17067	0
	Solyc08g069120	Solyc08g069120.10	AGCCCACTTTTTGTTTCAACAGAACACCAAATCGAGCTCTTTCTTCTTCACTGCACTGTTGTTTTCCGCTAGGGTTTCAGTAGTAGGTGTGTATTGAAAATGTCAAGAGTCTATGTTGGAAATCTGGACCCTAGGGTCAGTGAAAGAGAGCTTGAAGATGAATTCCGCATCTTTGGAGTTATAAGAAGTGTTTGGGTTGCAAGACGCCCCCCTGGCTACGCTTTTATTGACTTCGATGATCGGCGGGATGCACAAGATGCAATCAAAGAGCTGGATGGTAAGAATGGATGGAGAGTGGAGCTTTCACATAATTCTAGAGGTGGAGGTGGTGGGGGCCGTGGAGGAGGTCGAGGTCGATCTGGAGGCTCTGATTTGAAGTGCTACGAATGTGGTGAATCA…	ATGTCAAGAGTCTATGTTGGAAATCTGGACCCTAGGGTCAGTGAAAGAGAGCTTGAAGATGAATTCCGCATCTTTGGAGTTATAAGAAGTGTTTGGGTTGCAAGACGCCCCCCTGGCTACGCTTTTATTGACTTCGATGATCGGCGGGATGCACAAGATGCAATCAAAGAGCTGGATGGTAAGAATGGATGGAGAGTGGAGCTTTCACATAATTCTAGAGGTGGAGGTGGTGGGGGCCGTGGAGGAGGTCGAGGTCGATCTGGAGGCTCTGATTTGAAGTGCTACGAATGTGGTGAATCAGGTCATTTTGCTCGTGAGTGCAGAACGCGTGGGGGTCCAGGAGCTGGAAGACGTAGAAGTCGGAGCCCTCCTAGATACCGCAGGAGCCCAAGTTATGGT…	MSRVYVGNLDPRVSERELEDEFRIFGVIRSVWVARRPPGYAFIDFDDRRDAQDAIKELDGKNGWRVELSHNSRGGGGGGRGGGRGRSGGSDLKCYECGESGHFARECRTRGGPGAGRRRSRSPPRYRRSPSYGRRSYSPRGRSPRRRSPSPRGRSYSRSPYRGREEAPYVNGNGLRECHRSRS	2248	552	183	0	0	0.0590309
	Solyc08g069120	Solyc08g069120.11	AGCCCACTTTTTGTTTCAACAGAACACCAAATCGAGCTCTTTCTTCTTCACTGCACTGTTGTTTTCCGCTAGGGTTTCAGTAGTAGGTGTGTATTGAAAATGTCAAGAGTCTATGTTGGAAATCTGGACCCTAGGGTCAGTGAAAGAGAGCTTGAAGATGAATTCCGCATCTTTGGAGTTATAAGAAGTGTTTGGGTTGCAAGACGCCCCCCTGGCTACGCTTTTATTGACTTCGATGATCGGCGGGATGCACAAGATGCAATCAAAGAGCTGGATGGTAAGAATGGATGGAGAGTGGAGCTTTCACATAATTCTAGAGGTGGAGGTGGTGGGGGCCGTGGAGGAGGTCGAGGTCGATCTGGAGGCTCTGATTTGAAGTGCTACGAATGTGGTGAATCA…	ATGTCAAGAGTCTATGTTGGAAATCTGGACCCTAGGGTCAGTGAAAGAGAGCTTGAAGATGAATTCCGCATCTTTGGAGTTATAAGAAGTGTTTGGGTTGCAAGACGCCCCCCTGGCTACGCTTTTATTGACTTCGATGATCGGCGGGATGCACAAGATGCAATCAAAGAGCTGGATGGTAAGAATGGATGGAGAGTGGAGCTTTCACATAATTCTAGAGGTGGAGGTGGTGGGGGCCGTGGAGGAGGTCGAGGTCGATCTGGAGGCTCTGATTTGAAGTGCTACGAATGTGGTGAATCAGGTCATTTTGCTCGTGAGTGCAGAACGCGTGGGGGTCCAGGAGCTGGAAGACGTAGAAGTCGGAGCCCTCCTAGATACCGCAGGAGCCCAAGTTATGGT…	MSRVYVGNLDPRVSERELEDEFRIFGVIRSVWVARRPPGYAFIDFDDRRDAQDAIKELDGKNGWRVELSHNSRGGGGGGRGGGRGRSGGSDLKCYECGESGHFARECRTRGGPGAGRRRSRSPPRYRRSPSYGRRSYSPRGRSPRRRSPSPRGRSYSRSPYRGREEAPYVNGNGLRECHRSRS	2085	552	183	0	0	0.380568
	Solyc08g069120	Solyc08g069120.12	CTTTTGATGGAGTAATAAAATCCAACAATTTGCATATTTGGGTCAGCCCACTTTTTGTTTCAACAGAACACCAAATCGAGCTCTTTCTTCTTCACTGCACTGTTGTTTTCCGCTAGGGTTTCAGTAGTAGGTGTGTATTGAAAATGTCAAGAGTCTATGTTGGAAATCTGGACCCTAGGGTCAGTGAAAGAGAGCTTGAAGATGAATTCCGCATCTTTGGAGTTATAAGAAGTGTTTGGGTTGCAAGACGCCCCCCTGGCTACGCTTTTATTGACTTCGATGATCGGCGGGATGCACAAGATGCAATCAAAGAGCTGGATGGTAAGAATGGATGGAGAGTGGAGCTTTCACATAATTCTAGAGGTGGAGGTGGTGGGGGCCGTGGAGGAGGTCGAGGTC…	ATGTCAAGAGTCTATGTTGGAAATCTGGACCCTAGGGTCAGTGAAAGAGAGCTTGAAGATGAATTCCGCATCTTTGGAGTTATAAGAAGTGTTTGGGTTGCAAGACGCCCCCCTGGCTACGCTTTTATTGACTTCGATGATCGGCGGGATGCACAAGATGCAATCAAAGAGCTGGATGGTAAGAATGGATGGAGAGTGGAGCTTTCACATAATTCTAGAGGTGGAGGTGGTGGGGGCCGTGGAGGAGGTCGAGGTCGATCTGGAGGCTCTGATTTGAAGTGCTACGAATGTGGTGAATCAGGTCATTTTGCTCGTGAGTGCAGAACGCGTGGGGGTCCAGGAGCTGGAAGACGTAGAAGTCGGAGCCCTCCTAGATACCGCAGGAGCCCAAGTTATGGT…	MSRVYVGNLDPRVSERELEDEFRIFGVIRSVWVARRPPGYAFIDFDDRRDAQDAIKELDGKNGWRVELSHNSRGGGGGGRGGGRGRSGGSDLKCYECGESGHFARECRTRGGPGAGRRRSRSPPRYRRSPSYGRRSYSPRGRSPRRRSPSPRGRSYSRSPYRGREEAPYVNGNGLRECHRSRS	1943	552	183	0.0416292	0	0
	Solyc08g069120	Solyc08g069120.13	CTTTTGATGGAGTAATAAAATCCAACAATTTGCATATTTGGGTCAGCCCACTTTTTGTTTCAACAGAACACCAAATCGAGCTCTTTCTTCTTCACTGCACTGTTGTTTTCCGCTAGGGTTTCAGTAGTAGGTGTGTATTGAAAATGTCAAGAGTCTATGTTGGAAATCTGGACCCTAGGGTCAGTGAAAGAGAGCTTGAAGATGAATTCCGCATCTTTGGAGTTATAAGAAGTGTTTGGGTTGCAAGACGCCCCCCTGGCTACGCTTTTATTGACTTCGATGATCGGCGGGATGCACAAGATGCAATCAAAGAGCTGGATGGTAAGAATGGATGGAGAGTGGAGCTTTCACATAATTCTAGAGGTGGAGGTGGTGGGGGCCGTGGAGGAGGTCGAGGTC…	ATGTCAAGAGTCTATGTTGGAAATCTGGACCCTAGGGTCAGTGAAAGAGAGCTTGAAGATGAATTCCGCATCTTTGGAGTTATAAGAAGTGTTTGGGTTGCAAGACGCCCCCCTGGCTACGCTTTTATTGACTTCGATGATCGGCGGGATGCACAAGATGCAATCAAAGAGCTGGATGGTAAGAATGGATGGAGAGTGGAGCTTTCACATAATTCTAGAGGTGGAGGTGGTGGGGGCCGTGGAGGAGGTCGAGGTCGATCTGGAGGCTCTGATTTGAAGTGCTACGAATGTGGTGAATCAGGTCATTTTGCTCGTGAGTGCAGAACGCGTGGGGGTCCAGGAGCTGGAAGACGTAGAAGTCGGAGCCCTCCTAGATACCGCAGGAGCCCAAGTTATGGT…	MSRVYVGNLDPRVSERELEDEFRIFGVIRSVWVARRPPGYAFIDFDDRRDAQDAIKELDGKNGWRVELSHNSRGGGGGGRGGGRGRSGGSDLKCYECGESGHFARECRTRGGPGAGRRRSRSPPRYRRSPSYGRRSYSPRGRSPRRRSPSPRGRSYSRSPYRGREEAPYVNGNGLRECHRSRS	1443	552	183	1.60974e-05	0	0
	Solyc08g069120	Solyc08g069120.14	AGCCCACTTTTTGTTTCAACAGAACACCAAATCGAGCTCTTTCTTCTTCACTGCACTGTTGTTTTCCGCTAGGGTTTCAGTAGTAGGTGTGTATTGAAAATGTCAAGAGTCTATGTTGGAAATCTGGACCCTAGGGTCAGTGAAAGAGAGCTTGAAGATGAATTCCGCATCTTTGGAGTTATAAGAAGTGTTTGGGTTGCAAGACGCCCCCCTGGCTACGCTTTTATTGACTTCGATGATCGGCGGGATGCACAAGATGCAATCAAAGAGCTGGATGGTAAGAATGGATGGAGAGTGGAGCTTTCACATAATTCTAGAGGTGGAGGTGGTGGGGGCCGTGGAGGAGGTCGAGGTCGATCTGGAGGCTCTGATTTGAAGTGCTACGAATGTGGTGAATCA…	ATGTCAAGAGTCTATGTTGGAAATCTGGACCCTAGGGTCAGTGAAAGAGAGCTTGAAGATGAATTCCGCATCTTTGGAGTTATAAGAAGTGTTTGGGTTGCAAGACGCCCCCCTGGCTACGCTTTTATTGACTTCGATGATCGGCGGGATGCACAAGATGCAATCAAAGAGCTGGATGGTAAGAATGGATGGAGAGTGGAGCTTTCACATAATTCTAGAGGTGGAGGTGGTGGGGGCCGTGGAGGAGGTCGAGGTCGATCTGGAGGCTCTGATTTGAAGTGCTACGAATGTGGTGAATCAGGTCATTTTGCTCGTGAGTGCAGAACGCGTGGGGGTCCAGGAGCTGGAAGACGTAGAAGTCGGAGCCCTCCTAGATACCGCAGGAGCCCAAGTTATGGT…	MSRVYVGNLDPRVSERELEDEFRIFGVIRSVWVARRPPGYAFIDFDDRRDAQDAIKELDGKNGWRVELSHNSRGGGGGGRGGGRGRSGGSDLKCYECGESGHFARECRTRGGPGAGRRRSRSPPRYRRSPSYGRRSYSPRGRSPRRRSPSPRGRSYSRSPYRGREEAPYVNGNGLRECHRSRS	1525	552	183	0	0	2.58396e-06
	Solyc08g069120	Solyc08g069120.15	AGCCCACTTTTTGTTTCAACAGAACACCAAATCGAGCTCTTTCTTCTTCACTGCACTGTTGTTTTCCGCTAGGGTTTCAGTAGTAGGTGTGTATTGAAAATGTCAAGAGTCTATGTTGGAAATCTGGACCCTAGGGTCAGTGAAAGAGAGCTTGAAGATGAATTCCGCATCTTTGGAGTTATAAGAAGTGTTTGGGTTGCAAGACGCCCCCCTGGCTACGCTTTTATTGACTTCGATGATCGGCGGGATGCACAAGATGCAATCAAAGAGCTGGATGGTAAGAATGGATGGAGAGTGGAGCTTTCACATAATTCTAGAGGTGGAGGTGGTGGGGGCCGTGGAGGAGGTCGAGGTCGATCTGGAGGCTCTGATTTGAAGTGCTACGAATGTGGTGAATCA…	ATGTCAAGAGTCTATGTTGGAAATCTGGACCCTAGGGTCAGTGAAAGAGAGCTTGAAGATGAATTCCGCATCTTTGGAGTTATAAGAAGTGTTTGGGTTGCAAGACGCCCCCCTGGCTACGCTTTTATTGACTTCGATGATCGGCGGGATGCACAAGATGCAATCAAAGAGCTGGATGGTAAGAATGGATGGAGAGTGGAGCTTTCACATAATTCTAGAGGTGGAGGTGGTGGGGGCCGTGGAGGAGGTCGAGGTCGATCTGGAGGCTCTGATTTGAAGTGCTACGAATGTGGTGAATCAGGTCATTTTGCTCGTGAGTGCAGAACGCGTGGGGGTCCAGGAGCTGGAAGACGTAGAAGTCGGAGCCCTCCTAGATACCGCAGGAGCCCAAGTTATGGT…	MSRVYVGNLDPRVSERELEDEFRIFGVIRSVWVARRPPGYAFIDFDDRRDAQDAIKELDGKNGWRVELSHNSRGGGGGGRGGGRGRSGGSDLKCYECGESGHFARECRTRGGPGAGRRRSRSPPRYRRSPSYGRRSYSPRGRSPRRRSPSPRGRSYSRSPYRGREEAPYVNGNGLRECHRSRS	1362	552	183	0	0	4.09897e-05
	Solyc08g069120	Solyc08g069120.16	AGCCCACTTTTTGTTTCAACAGAACACCAAATCGAGCTCTTTCTTCTTCACTGCACTGTTGTTTTCCGCTAGGGTTTCAGTAGTAGGTGTGTATTGAAAATGTCAAGAGTCTATGTTGGAAATCTGGACCCTAGGGTCAGTGAAAGAGAGCTTGAAGATGAATTCCGCATCTTTGGAGTTATAAGAAGTGTTTGGGTTGCAAGACGCCCCCCTGGCTACGCTTTTATTGACTTCGATGATCGGCGGGATGCACAAGATGCAATCAAAGAGCTGGATGGTAAGAATGGATGGAGAGTGGAGCTTTCACATAATTCTAGAGGTGGAGGTGGTGGGGGCCGTGGAGGAGGTCGAGGTCGATCTGGAGGCTCTGATTTGAAGTGCTACGAATGTGGTGAATCA…	ATGTCAAGAGTCTATGTTGGAAATCTGGACCCTAGGGTCAGTGAAAGAGAGCTTGAAGATGAATTCCGCATCTTTGGAGTTATAAGAAGTGTTTGGGTTGCAAGACGCCCCCCTGGCTACGCTTTTATTGACTTCGATGATCGGCGGGATGCACAAGATGCAATCAAAGAGCTGGATGGTAAGAATGGATGGAGAGTGGAGCTTTCACATAATTCTAGAGGTGGAGGTGGTGGGGGCCGTGGAGGAGGTCGAGGTCGATCTGGAGGCTCTGATTTGAAGTGCTACGAATGTGGTGAATCAGGTCATTTTGCTCGTGAGTGCAGAACGCGTGGGGGTCCAGGAGCTGGAAGACGTAGAAGTCGGAGCCCTCCTAGATACCGCAGGAGCCCAAGTTATGGT…	MSRVYVGNLDPRVSERELEDEFRIFGVIRSVWVARRPPGYAFIDFDDRRDAQDAIKELDGKNGWRVELSHNSRGGGGGGRGGGRGRSGGSDLKCYECGESGHFARECRTRGGPGAGRRRSRSPPRYRRSPSYGRRSYSPRGRSPRRRSPSPRGRSYSRSPYRGREEAPYVNGNGLRECHRSRS	1522	552	183	0	0	7.58402e-07
	Solyc08g069120	Solyc08g069120.17	AGCCCACTTTTTGTTTCAACAGAACACCAAATCGAGCTCTTTCTTCTTCACTGCACTGTTGTTTTCCGCTAGGGTTTCAGTAGTAGGTGTGTATTGAAAATGTCAAGAGTCTATGTTGGAAATCTGGACCCTAGGGTCAGTGAAAGAGAGCTTGAAGATGAATTCCGCATCTTTGGAGTTATAAGAAGTGTTTGGGTTGCAAGACGCCCCCCTGGCTACGCTTTTATTGACTTCGATGATCGGCGGGATGCACAAGATGCAATCAAAGAGCTGGATGGTAAGAATGGATGGAGAGTGGAGCTTTCACATAATTCTAGAGGTGGAGGTGGTGGGGGCCGTGGAGGAGGTCGAGGTCGATCTGGAGGCTCTGATTTGAAGTGCTACGAATGTGGTGAATCA…	ATGTCAAGAGTCTATGTTGGAAATCTGGACCCTAGGGTCAGTGAAAGAGAGCTTGAAGATGAATTCCGCATCTTTGGAGTTATAAGAAGTGTTTGGGTTGCAAGACGCCCCCCTGGCTACGCTTTTATTGACTTCGATGATCGGCGGGATGCACAAGATGCAATCAAAGAGCTGGATGGTAAGAATGGATGGAGAGTGGAGCTTTCACATAATTCTAGAGGTGGAGGTGGTGGGGGCCGTGGAGGAGGTCGAGGTCGATCTGGAGGCTCTGATTTGAAGTGCTACGAATGTGGTGAATCAGGTCATTTTGCTCGTGAGTGCAGAACGCGTGGGGGTCCAGGAGCTGGAAGACGTAGAAGTCGGAGCCCTCCTAGATACCGCAGGAGCCCAAGTTATGGT…	MSRVYVGNLDPRVSERELEDEFRIFGVIRSVWVARRPPGYAFIDFDDRRDAQDAIKELDGKNGWRVELSHNSRGGGGGGRGGGRGRSGGSDLKCYECGESGHFARECRTRGGPGAGRRRSRSPPRYRRSPSYGRRSYSPRGRSPRRRSPSPRGRSYSRSPYRGREEAPYVNGNGLRECHRSRS	1359	552	183	0	0	1.10609e-05
	Solyc08g069120	Solyc08g069120.18	AGCCCACTTTTTGTTTCAACAGAACACCAAATCGAGCTCTTTCTTCTTCACTGCACTGTTGTTTTCCGCTAGGGTTTCAGTAGTAGGTGTGTATTGAAAATGTCAAGAGTCTATGTTGGAAATCTGGACCCTAGGGTCAGTGAAAGAGAGCTTGAAGATGAATTCCGCATCTTTGGAGTTATAAGAAGTGTTTGGGTTGCAAGACGCCCCCCTGGCTACGCTTTTATTGACTTCGATGATCGGCGGGATGCACAAGATGCAATCAAAGAGCTGGATGGTAAGAATGGATGGAGAGTGGAGCTTTCACATAATTCTAGAGGTGGAGGTGGTGGGGGCCGTGGAGGAGGTCGAGGTCGATCTGGAGGCTCTGATTTGAAGTGCTACGAATGTGGTGAATCA…	ATGTCAAGAGTCTATGTTGGAAATCTGGACCCTAGGGTCAGTGAAAGAGAGCTTGAAGATGAATTCCGCATCTTTGGAGTTATAAGAAGTGTTTGGGTTGCAAGACGCCCCCCTGGCTACGCTTTTATTGACTTCGATGATCGGCGGGATGCACAAGATGCAATCAAAGAGCTGGATGGTAAGAATGGATGGAGAGTGGAGCTTTCACATAATTCTAGAGGTGGAGGTGGTGGGGGCCGTGGAGGAGGTCGAGGTCGATCTGGAGGCTCTGATTTGAAGTGCTACGAATGTGGTGAATCAGGTCATTTTGCTCGTGAGTGCAGAACGCGTGGGGGTCCAGGAGCTGGAAGACGTAGAAGTCGGAGCCCTCCTAGATACCGCAGGAGCCCAAGTTATGGT…	MSRVYVGNLDPRVSERELEDEFRIFGVIRSVWVARRPPGYAFIDFDDRRDAQDAIKELDGKNGWRVELSHNSRGGGGGGRGGGRGRSGGSDLKCYECGESGHFARECRTRGGPGAGRRRSRSPPRYRRSPSYGRRSYSPRGRSPRRRSPSPRGRSYSRSPYRGREEAPYVNGNGLRECHRSRS	2025	552	183	0	0	0.000928713
	Solyc08g069120	Solyc08g069120.19	AGCCCACTTTTTGTTTCAACAGAACACCAAATCGAGCTCTTTCTTCTTCACTGCACTGTTGTTTTCCGCTAGGGTTTCAGTAGTAGGTGTGTATTGAAAATGTCAAGAGTCTATGTTGGAAATCTGGACCCTAGGGTCAGTGAAAGAGAGCTTGAAGATGAATTCCGCATCTTTGGAGTTATAAGAAGTGTTTGGGTTGCAAGACGCCCCCCTGGCTACGCTTTTATTGACTTCGATGATCGGCGGGATGCACAAGATGCAATCAAAGAGCTGGATGGTAAGAATGGATGGAGAGTGGAGCTTTCACATAATTCTAGAGGTGGAGGTGGTGGGGGCCGTGGAGGAGGTCGAGGTCGATCTGGAGGCTCTGATTTGAAGTGCTACGAATGTGGTGAATCA…	ATGTCAAGAGTCTATGTTGGAAATCTGGACCCTAGGGTCAGTGAAAGAGAGCTTGAAGATGAATTCCGCATCTTTGGAGTTATAAGAAGTGTTTGGGTTGCAAGACGCCCCCCTGGCTACGCTTTTATTGACTTCGATGATCGGCGGGATGCACAAGATGCAATCAAAGAGCTGGATGGTAAGAATGGATGGAGAGTGGAGCTTTCACATAATTCTAGAGGTGGAGGTGGTGGGGGCCGTGGAGGAGGTCGAGGTCGATCTGGAGGCTCTGATTTGAAGTGCTACGAATGTGGTGAATCAGGTCATTTTGCTCGTGAGTGCAGAACGCGTGGGGGTCCAGGAGCTGGAAGACGTAGAAGTCGGAGCCCTCCTAGATACCGCAGGAGCCCAAGTTATGGT…	MSRVYVGNLDPRVSERELEDEFRIFGVIRSVWVARRPPGYAFIDFDDRRDAQDAIKELDGKNGWRVELSHNSRGGGGGGRGGGRGRSGGSDLKCYECGESGHFARECRTRGGPGAGRRRSRSPPRYRRSPSYGRRSYSPRGRSPRRRSPSPRGRSYSRSPYRGREEAPYVNGNGLRECHRSRS	1862	552	183	0	0	0.0071595
	Solyc08g069120	Solyc08g069120.20	CAACAGAACACCAAATCGAGCTCTTTCTTCTTCACTGCACTGTTGTTTTCCGCTAGGGTTTCAGTAGTAGGTGTGTATTGAAAATGTCAAGAGTCTATGTTGGAAATCTGGACCCTAGGGTCAGTGAAAGAGAGCTTGAAGATGAATTCCGCATCTTTGGAGTTATAAGAAGTGTTTGGGTTGCAAGACGCCCCCCTGGCTACGCTTTTATTGACTTCGATGATCGGCGGGATGCACAAGATGCAATCAAAGAGCTGGATGGTAAGAATGGATGGAGAGTGGAGCTTTCACATAATTCTAGAGGTGGAGGTGGTGGGGGCCGTGGAGGAGGTCGAGGTCGATCTGGAGGCTCTGATTTGAAGTGCTACGAATGTGGTGAATCAGGTCATTTTGCTCGTG…	ATGTCAAGAGTCTATGTTGGAAATCTGGACCCTAGGGTCAGTGAAAGAGAGCTTGAAGATGAATTCCGCATCTTTGGAGTTATAAGAAGTGTTTGGGTTGCAAGACGCCCCCCTGGCTACGCTTTTATTGACTTCGATGATCGGCGGGATGCACAAGATGCAATCAAAGAGCTGGATGGTAAGAATGGATGGAGAGTGGAGCTTTCACATAATTCTAGAGGTGGAGGTGGTGGGGGCCGTGGAGGAGGTCGAGGTCGATCTGGAGGCTCTGATTTGAAGTGCTACGAATGTGGTGAATCAGGTCATTTTGCTCGTGAGTGCAGAACGCGTGGGGGTCCAGGAGCTGGAAGACGTAGAAGTCGGAGCCCTCCTAGATACCGCAGGAGCCCAAGTTATGGT…	MSRVYVGNLDPRVSERELEDEFRIFGVIRSVWVARRPPGYAFIDFDDRRDAQDAIKELDGKNGWRVELSHNSRGGGGGGRGGGRGRSGGSDLKCYECGESGHFARECRTRGGPGAGRRRSRSPPRYRRSPSYGRRSYSPRGRSPRRRSPSPRGRSYSRSPYRGREEAPYVNGNGLRECHRSRS	1706	552	183	0	0.0201514	0
	Solyc08g069120	Solyc08g069120.21	AGCCCACTTTTTGTTTCAACAGAACACCAAATCGAGCTCTTTCTTCTTCACTGCACTGTTGTTTTCCGCTAGGGTTTCAGTAGTAGGTGTGTATTGAAAATGTCAAGAGTCTATGTTGGAAATCTGGACCCTAGGGTCAGTGAAAGAGAGCTTGAAGATGAATTCCGCATCTTTGGAGTTATAAGAAGTGTTTGGGTTGCAAGACGCCCCCCTGGCTACGCTTTTATTGACTTCGATGATCGGCGGGATGCACAAGATGCAATCAAAGAGCTGGATGGTAAGAATGGATGGAGAGTGGAGCTTTCACATAATTCTAGAGGTGGAGGTGGTGGGGGCCGTGGAGGAGGTCGAGGTCGATCTGGAGGCTCTGATTTGAAGTGCTACGAATGTGGTGAATCA…	ATGTCAAGAGTCTATGTTGGAAATCTGGACCCTAGGGTCAGTGAAAGAGAGCTTGAAGATGAATTCCGCATCTTTGGAGTTATAAGAAGTGTTTGGGTTGCAAGACGCCCCCCTGGCTACGCTTTTATTGACTTCGATGATCGGCGGGATGCACAAGATGCAATCAAAGAGCTGGATGGTAAGAATGGATGGAGAGTGGAGCTTTCACATAATTCTAGAGGTGGAGGTGGTGGGGGCCGTGGAGGAGGTCGAGGTCGATCTGGAGGCTCTGATTTGAAGTGCTACGAATGTGGTGAATCAGGTCATTTTGCTCGTGAGTGCAGAACGCGTGGGGGTCCAGGAGCTGGAAGACGTAGAAGTCGGAGCCCTCCTAGATACCGCAGGAGCCCAAGTTATGGT…	MSRVYVGNLDPRVSERELEDEFRIFGVIRSVWVARRPPGYAFIDFDDRRDAQDAIKELDGKNGWRVELSHNSRGGGGGGRGGGRGRSGGSDLKCYECGESGHFARECRTRGGPGAGRRRSRSPPRYRRSPSYGRRSYSPRGRSPRRRSPSPRGRSYSRSPYRGREEAPYVNGNGLRECHRSRS	1748	552	183	0	0	0.0082562
	Solyc08g069120	Solyc08g069120.22	CAACAGAACACCAAATCGAGCTCTTTCTTCTTCACTGCACTGTTGTTTTCCGCTAGGGTTTCAGTAGTAGGTGTGTATTGAAAATGTCAAGAGTCTATGTTGGAAATCTGGACCCTAGGGTCAGTGAAAGAGAGCTTGAAGATGAATTCCGCATCTTTGGAGTTATAAGAAGTGTTTGGGTTGCAAGACGCCCCCCTGGCTACGCTTTTATTGACTTCGATGATCGGCGGGATGCACAAGATGCAATCAAAGAGCTGGATGGTAAGAATGGATGGAGAGTGGAGCTTTCACATAATTCTAGAGGTGGAGGTGGTGGGGGCCGTGGAGGAGGTCGAGGTCGATCTGGAGGCTCTGATTTGAAGTGCTACGAATGTGGTGAATCAGGTCATTTTGCTCGTG…	ATGTCAAGAGTCTATGTTGGAAATCTGGACCCTAGGGTCAGTGAAAGAGAGCTTGAAGATGAATTCCGCATCTTTGGAGTTATAAGAAGTGTTTGGGTTGCAAGACGCCCCCCTGGCTACGCTTTTATTGACTTCGATGATCGGCGGGATGCACAAGATGCAATCAAAGAGCTGGATGGTAAGAATGGATGGAGAGTGGAGCTTTCACATAATTCTAGAGGTGGAGGTGGTGGGGGCCGTGGAGGAGGTCGAGGTCGATCTGGAGGCTCTGATTTGAAGTGCTACGAATGTGGTGAATCAGGTCATTTTGCTCGTGAGTGCAGAACGCGTGGGGGTCCAGGAGCTGGAAGACGTAGAAGTCGGAGCCCTCCTAGATACCGCAGGAGCCCAAGTTATGGT…	MSRVYVGNLDPRVSERELEDEFRIFGVIRSVWVARRPPGYAFIDFDDRRDAQDAIKELDGKNGWRVELSHNSRGGGGGGRGGGRGRSGGSDLKCYECGESGHFARECRTRGGPGAGRRRSRSPPRYRRSPSYGRRSYSPRGRSPRRRSPSPRGRSYSRSPYRGREEAPYVNGNGLRECHRSRS	1703	552	183	0	0.0275338	0
	Solyc08g069120	Solyc08g069120.23	AGCCCACTTTTTGTTTCAACAGAACACCAAATCGAGCTCTTTCTTCTTCACTGCACTGTTGTTTTCCGCTAGGGTTTCAGTAGTAGGTGTGTATTGAAAATGTCAAGAGTCTATGTTGGAAATCTGGACCCTAGGGTCAGTGAAAGAGAGCTTGAAGATGAATTCCGCATCTTTGGAGTTATAAGAAGTGTTTGGGTTGCAAGACGCCCCCCTGGCTACGCTTTTATTGACTTCGATGATCGGCGGGATGCACAAGATGCAATCAAAGAGCTGGATGGTAAGAATGGATGGAGAGTGGAGCTTTCACATAATTCTAGAGGTGGAGGTGGTGGGGGCCGTGGAGGAGGTCGAGGTCGATCTGGAGGCTCTGATTTGAAGTGCTACGAATGTGGTGAATCA…	ATGTCAAGAGTCTATGTTGGAAATCTGGACCCTAGGGTCAGTGAAAGAGAGCTTGAAGATGAATTCCGCATCTTTGGAGTTATAAGAAGTGTTTGGGTTGCAAGACGCCCCCCTGGCTACGCTTTTATTGACTTCGATGATCGGCGGGATGCACAAGATGCAATCAAAGAGCTGGATGGTAAGAATGGATGGAGAGTGGAGCTTTCACATAATTCTAGAGGTGGAGGTGGTGGGGGCCGTGGAGGAGGTCGAGGTCGATCTGGAGGCTCTGATTTGAAGTGCTACGAATGTGGTGAATCAGGTCATTTTGCTCGTGAGTGCAGAACGCGTGGGGGTCCAGGAGCTGGAAGACGTAGAAGTCGGAGCCCTCCTAGATACCGCAGGAGCCCAAGTTATGGT…	MSRVYVGNLDPRVSERELEDEFRIFGVIRSVWVARRPPGYAFIDFDDRRDAQDAIKELDGKNGWRVELSHNSRGGGGGGRGGGRGRSGGSDLKCYECGESGHFARECRTRGGPGAGRRRSRSPPRYRRSPSYGRRSYSPRGRSPRRRSPSPRGRSYSRSPYRGREEAPYVNGNGLRECHRSRS	1745	552	183	0	0	0.00381153
	Solyc08g069120	Solyc08g069120.24	AGCCCACTTTTTGTTTCAACAGAACACCAAATCGAGCTCTTTCTTCTTCACTGCACTGTTGTTTTCCGCTAGGGTTTCAGTAGTAGGTGTGTATTGAAAATGTCAAGAGTCTATGTTGGAAATCTGGACCCTAGGGTCAGTGAAAGAGAGCTTGAAGATGAATTCCGCATCTTTGGAGTTATAAGAAGTGTTTGGGTTGCAAGACGCCCCCCTGGCTACGCTTTTATTGACTTCGATGATCGGCGGGATGCACAAGATGCAATCAAAGAGCTGGATGGTAAGAATGGATGGAGAGTGGAGCTTTCACATAATTCTAGAGGTGGAGGTGGTGGGGGCCGTGGAGGAGGTCGAGGTCGATCTGGAGGCTCTGATTTGAAGTGCTACGAATGTGGTGAATCA…	ATGTCAAGAGTCTATGTTGGAAATCTGGACCCTAGGGTCAGTGAAAGAGAGCTTGAAGATGAATTCCGCATCTTTGGAGTTATAAGAAGTGTTTGGGTTGCAAGACGCCCCCCTGGCTACGCTTTTATTGACTTCGATGATCGGCGGGATGCACAAGATGCAATCAAAGAGCTGGATGGTAAGAATGGATGGAGAGTGGAGCTTTCACATAATTCTAGAGGTGGAGGTGGTGGGGGCCGTGGAGGAGGTCGAGGTCGATCTGGAGGCTCTGATTTGAAGTGCTACGAATGTGGTGAATCAGGTCATTTTGCTCGTGAGTGCAGAACGCGTGGGGGTCCAGGAGCTGGAAGACGTAGAAGTCGGAGCCCTCCTAGATACCGCAGGAGCCCAAGTTATGGT…	MSRVYVGNLDPRVSERELEDEFRIFGVIRSVWVARRPPGYAFIDFDDRRDAQDAIKELDGKNGWRVELSHNSRGGGGGGRGGGRGRSGGSDLKCYECGESGHFARECRTRGGPGAGRRRSRSPPRYRRSPSYGRRSYSPRGRSPRRRSPSPRGRSYSRSPYRGREEAPYVNGNGLRECHRSRS	1582	552	183	0	0	0.0439257
	Solyc08g069120	Solyc08g069120.25	CAACAGAACACCAAATCGAGCTCTTTCTTCTTCACTGCACTGTTGTTTTCCGCTAGGGTTTCAGTAGTAGGTGTGTATTGAAAATGTCAAGAGTCTATGTTGGAAATCTGGACCCTAGGGTCAGTGAAAGAGAGCTTGAAGATGAATTCCGCATCTTTGGAGTTATAAGAAGTGTTTGGGTTGCAAGACGCCCCCCTGGCTACGCTTTTATTGACTTCGATGATCGGCGGGATGCACAAGATGCAATCAAAGAGCTGGATGGTAAGAATGGATGGAGAGTGGAGCTTTCACATAATTCTAGAGGTGGAGGTGGTGGGGGCCGTGGAGGAGGTCGAGGTCGATCTGGAGGCTCTGATTTGAAGTGCTACGAATGTGGTGAATCAGGTCATTTTGCTCGTG…	ATGTCAAGAGTCTATGTTGGAAATCTGGACCCTAGGGTCAGTGAAAGAGAGCTTGAAGATGAATTCCGCATCTTTGGAGTTATAAGAAGTGTTTGGGTTGCAAGACGCCCCCCTGGCTACGCTTTTATTGACTTCGATGATCGGCGGGATGCACAAGATGCAATCAAAGAGCTGGATGGTAAGAATGGATGGAGAGTGGAGCTTTCACATAATTCTAGAGGTGGAGGTGGTGGGGGCCGTGGAGGAGGTCGAGGTCGATCTGGAGGCTCTGATTTGAAGTGCTACGAATGTGGTGAATCAGGTCATTTTGCTCGTGAGTGCAGAACGCGTGGGGGTCCAGGAGCTGGAAGACGTAGAAGTCGGAGCCCTCCTAGATACCGCAGGAGCCCAAGTTATGGT…	MSRVYVGNLDPRVSERELEDEFRIFGVIRSVWVARRPPGYAFIDFDDRRDAQDAIKELDGKNGWRVELSHNSRGGGGGGRGGGRGRSGGSDLKCYECGESGHFARECRTRGGPGAGRRRSRSPPRYRRSPSYGRRSYSPRGRSPRRRSPSPRGRSYSRSPYRGREEAPYVNGNGLRECHRSRS	1665	552	183	0	0.0252218	0
	Solyc08g069120	Solyc08g069120.26	CTTTTGATGGAGTAATAAAATCCAACAATTTGCATATTTGGGTCAGCCCACTTTTTGTTTCAACAGAACACCAAATCGAGCTCTTTCTTCTTCACTGCACTGTTGTTTTCCGCTAGGGTTTCAGTAGGTGTGTATTGAAAATGTCAAGAGTCTATGTTGGAAATCTGGACCCTAGGGTCAGTGAAAGAGAGCTTGAAGATGAATTCCGCATCTTTGGAGTTATAAGAAGTGTTTGGGTTGCAAGACGCCCCCCTGGCTACGCTTTTATTGACTTCGATGATCGGCGGGATGCACAAGATGCAATCAAAGAGCTGGATGGTAAGAATGGATGGAGAGTGGAGCTTTCACATAATTCTAGAGGTGGAGGTGGTGGGGGCCGTGGAGGAGGTCGAGGTCGAT…	ATGTCAAGAGTCTATGTTGGAAATCTGGACCCTAGGGTCAGTGAAAGAGAGCTTGAAGATGAATTCCGCATCTTTGGAGTTATAAGAAGTGTTTGGGTTGCAAGACGCCCCCCTGGCTACGCTTTTATTGACTTCGATGATCGGCGGGATGCACAAGATGCAATCAAAGAGCTGGATGGTAAGAATGGATGGAGAGTGGAGCTTTCACATAATTCTAGAGGTGGAGGTGGTGGGGGCCGTGGAGGAGGTCGAGGTCGATCTGGAGGCTCTGATTTGAAGTGCTACGAATGTGGTGAATCAGGTCATTTTGCTCGTGAGTGCAGAACGCGTGGGGGTCCAGGAGCTGGAAGACGTAGAAGTCGGAGCCCTCCTAGATACCGCAGGAGCCCAAGTTATGGT…	MSRVYVGNLDPRVSERELEDEFRIFGVIRSVWVARRPPGYAFIDFDDRRDAQDAIKELDGKNGWRVELSHNSRGGGGGGRGGGRGRSGGSDLKCYECGESGHFARECRTRGGPGAGRRRSRSPPRYRRSPSYGRRSYSPRGRSPRRRSPSPRGRSYSRSPYRGREEAPYVNGNGLRECHRSRS	1940	552	183	0.0183217	0	0
	Solyc08g069120	Solyc08g069120.27	CTTTTGATGGAGTAATAAAATCCAACAATTTGCATATTTGGGTCAGCCCACTTTTTGTTTCAACAGAACACCAAATCGAGCTCTTTCTTCTTCACTGCACTGTTGTTTTCCGCTAGGGTTTCAGTAGGTGTGTATTGAAAATGTCAAGAGTCTATGTTGGAAATCTGGACCCTAGGGTCAGTGAAAGAGAGCTTGAAGATGAATTCCGCATCTTTGGAGTTATAAGAAGTGTTTGGGTTGCAAGACGCCCCCCTGGCTACGCTTTTATTGACTTCGATGATCGGCGGGATGCACAAGATGCAATCAAAGAGCTGGATGGTAAGAATGGATGGAGAGTGGAGCTTTCACATAATTCTAGAGGTGGAGGTGGTGGGGGCCGTGGAGGAGGTCGAGGTCGAT…	ATGTCAAGAGTCTATGTTGGAAATCTGGACCCTAGGGTCAGTGAAAGAGAGCTTGAAGATGAATTCCGCATCTTTGGAGTTATAAGAAGTGTTTGGGTTGCAAGACGCCCCCCTGGCTACGCTTTTATTGACTTCGATGATCGGCGGGATGCACAAGATGCAATCAAAGAGCTGGATGGTAAGAATGGATGGAGAGTGGAGCTTTCACATAATTCTAGAGGTGGAGGTGGTGGGGGCCGTGGAGGAGGTCGAGGTCGATCTGGAGGCTCTGATTTGAAGTGCTACGAATGTGGTGAATCAGGTCATTTTGCTCGTGAGTGCAGAACGCGTGGGGGTCCAGGAGCTGGAAGACGTAGAAGTCGGAGCCCTCCTAGATACCGCAGGAGCCCAAGTTATGGT…	MSRVYVGNLDPRVSERELEDEFRIFGVIRSVWVARRPPGYAFIDFDDRRDAQDAIKELDGKNGWRVELSHNSRGGGGGGRGGGRGRSGGSDLKCYECGESGHFARECRTRGGPGAGRRRSRSPPRYRRSPSYGRRSYSPRGRSPRRRSPSPRGRSYSRSPYRGREEAPYVNGNGLRECHRSRS	1440	552	183	4.11362e-06	0	0
	Solyc08g069120	Solyc08g069120.28	AGCCCACTTTTTGTTTCAACAGAACACCAAATCGAGCTCTTTCTTCTTCACTGCACTGTTGTTTTCCGCTAGGGTTTCAGTAGGTGTGTATTGAAAATGTCAAGAGTCTATGTTGGAAATCTGGACCCTAGGGTCAGTGAAAGAGAGCTTGAAGATGAATTCCGCATCTTTGGAGTTATAAGAAGTGTTTGGGTTGCAAGACGCCCCCCTGGCTACGCTTTTATTGACTTCGATGATCGGCGGGATGCACAAGATGCAATCAAAGAGCTGGATGGTAAGAATGGATGGAGAGTGGAGCTTTCACATAATTCTAGAGGTGGAGGTGGTGGGGGCCGTGGAGGAGGTCGAGGTCGATCTGGAGGCTCTGATTTGAAGTGCTACGAATGTGGTGAATCAGGT…	ATGTCAAGAGTCTATGTTGGAAATCTGGACCCTAGGGTCAGTGAAAGAGAGCTTGAAGATGAATTCCGCATCTTTGGAGTTATAAGAAGTGTTTGGGTTGCAAGACGCCCCCCTGGCTACGCTTTTATTGACTTCGATGATCGGCGGGATGCACAAGATGCAATCAAAGAGCTGGATGGTAAGAATGGATGGAGAGTGGAGCTTTCACATAATTCTAGAGGTGGAGGTGGTGGGGGCCGTGGAGGAGGTCGAGGTCGATCTGGAGGCTCTGATTTGAAGTGCTACGAATGTGGTGAATCAGGTCATTTTGCTCGTGAGTGCAGAACGCGTGGGGGTCCAGGAGCTGGAAGACGTAGAAGTCGGAGCCCTCCTAGATACCGCAGGAGCCCAAGTTATGGT…	MSRVYVGNLDPRVSERELEDEFRIFGVIRSVWVARRPPGYAFIDFDDRRDAQDAIKELDGKNGWRVELSHNSRGGGGGGRGGGRGRSGGSDLKCYECGESGHFARECRTRGGPGAGRRRSRSPPRYRRSPSYGRRSYSPRGRSPRRRSPSPRGRSYSRSPYRGREEAPYVNGNGLRECHRSRS	1522	552	183	0	0	1.02651e-06
	Solyc08g069120	Solyc08g069120.29	AGCCCACTTTTTGTTTCAACAGAACACCAAATCGAGCTCTTTCTTCTTCACTGCACTGTTGTTTTCCGCTAGGGTTTCAGTAGGTGTGTATTGAAAATGTCAAGAGTCTATGTTGGAAATCTGGACCCTAGGGTCAGTGAAAGAGAGCTTGAAGATGAATTCCGCATCTTTGGAGTTATAAGAAGTGTTTGGGTTGCAAGACGCCCCCCTGGCTACGCTTTTATTGACTTCGATGATCGGCGGGATGCACAAGATGCAATCAAAGAGCTGGATGGTAAGAATGGATGGAGAGTGGAGCTTTCACATAATTCTAGAGGTGGAGGTGGTGGGGGCCGTGGAGGAGGTCGAGGTCGATCTGGAGGCTCTGATTTGAAGTGCTACGAATGTGGTGAATCAGGT…	ATGTCAAGAGTCTATGTTGGAAATCTGGACCCTAGGGTCAGTGAAAGAGAGCTTGAAGATGAATTCCGCATCTTTGGAGTTATAAGAAGTGTTTGGGTTGCAAGACGCCCCCCTGGCTACGCTTTTATTGACTTCGATGATCGGCGGGATGCACAAGATGCAATCAAAGAGCTGGATGGTAAGAATGGATGGAGAGTGGAGCTTTCACATAATTCTAGAGGTGGAGGTGGTGGGGGCCGTGGAGGAGGTCGAGGTCGATCTGGAGGCTCTGATTTGAAGTGCTACGAATGTGGTGAATCAGGTCATTTTGCTCGTGAGTGCAGAACGCGTGGGGGTCCAGGAGCTGGAAGACGTAGAAGTCGGAGCCCTCCTAGATACCGCAGGAGCCCAAGTTATGGT…	MSRVYVGNLDPRVSERELEDEFRIFGVIRSVWVARRPPGYAFIDFDDRRDAQDAIKELDGKNGWRVELSHNSRGGGGGGRGGGRGRSGGSDLKCYECGESGHFARECRTRGGPGAGRRRSRSPPRYRRSPSYGRRSYSPRGRSPRRRSPSPRGRSYSRSPYRGREEAPYVNGNGLRECHRSRS	1359	552	183	0	0	1.47432e-05
	Solyc08g069120	Solyc08g069120.30	AGCCCACTTTTTGTTTCAACAGAACACCAAATCGAGCTCTTTCTTCTTCACTGCACTGTTGTTTTCCGCTAGGGTTTCAGTAGGTGTGTATTGAAAATGTCAAGAGTCTATGTTGGAAATCTGGACCCTAGGGTCAGTGAAAGAGAGCTTGAAGATGAATTCCGCATCTTTGGAGTTATAAGAAGTGTTTGGGTTGCAAGACGCCCCCCTGGCTACGCTTTTATTGACTTCGATGATCGGCGGGATGCACAAGATGCAATCAAAGAGCTGGATGGTAAGAATGGATGGAGAGTGGAGCTTTCACATAATTCTAGAGGTGGAGGTGGTGGGGGCCGTGGAGGAGGTCGAGGTCGATCTGGAGGCTCTGATTTGAAGTGCTACGAATGTGGTGAATCAGGT…	ATGTCAAGAGTCTATGTTGGAAATCTGGACCCTAGGGTCAGTGAAAGAGAGCTTGAAGATGAATTCCGCATCTTTGGAGTTATAAGAAGTGTTTGGGTTGCAAGACGCCCCCCTGGCTACGCTTTTATTGACTTCGATGATCGGCGGGATGCACAAGATGCAATCAAAGAGCTGGATGGTAAGAATGGATGGAGAGTGGAGCTTTCACATAATTCTAGAGGTGGAGGTGGTGGGGGCCGTGGAGGAGGTCGAGGTCGATCTGGAGGCTCTGATTTGAAGTGCTACGAATGTGGTGAATCAGGTCATTTTGCTCGTGAGTGCAGAACGCGTGGGGGTCCAGGAGCTGGAAGACGTAGAAGTCGGAGCCCTCCTAGATACCGCAGGAGCCCAAGTTATGGT…	MSRVYVGNLDPRVSERELEDEFRIFGVIRSVWVARRPPGYAFIDFDDRRDAQDAIKELDGKNGWRVELSHNSRGGGGGGRGGGRGRSGGSDLKCYECGESGHFARECRTRGGPGAGRRRSRSPPRYRRSPSYGRRSYSPRGRSPRRRSPSPRGRSYSRSPYRGREEAPYVNGNGLRECHRSRS	1519	552	183	0	0	2.89753e-07
	Solyc08g069120	Solyc08g069120.31	AGCCCACTTTTTGTTTCAACAGAACACCAAATCGAGCTCTTTCTTCTTCACTGCACTGTTGTTTTCCGCTAGGGTTTCAGTAGGTGTGTATTGAAAATGTCAAGAGTCTATGTTGGAAATCTGGACCCTAGGGTCAGTGAAAGAGAGCTTGAAGATGAATTCCGCATCTTTGGAGTTATAAGAAGTGTTTGGGTTGCAAGACGCCCCCCTGGCTACGCTTTTATTGACTTCGATGATCGGCGGGATGCACAAGATGCAATCAAAGAGCTGGATGGTAAGAATGGATGGAGAGTGGAGCTTTCACATAATTCTAGAGGTGGAGGTGGTGGGGGCCGTGGAGGAGGTCGAGGTCGATCTGGAGGCTCTGATTTGAAGTGCTACGAATGTGGTGAATCAGGT…	ATGTCAAGAGTCTATGTTGGAAATCTGGACCCTAGGGTCAGTGAAAGAGAGCTTGAAGATGAATTCCGCATCTTTGGAGTTATAAGAAGTGTTTGGGTTGCAAGACGCCCCCCTGGCTACGCTTTTATTGACTTCGATGATCGGCGGGATGCACAAGATGCAATCAAAGAGCTGGATGGTAAGAATGGATGGAGAGTGGAGCTTTCACATAATTCTAGAGGTGGAGGTGGTGGGGGCCGTGGAGGAGGTCGAGGTCGATCTGGAGGCTCTGATTTGAAGTGCTACGAATGTGGTGAATCAGGTCATTTTGCTCGTGAGTGCAGAACGCGTGGGGGTCCAGGAGCTGGAAGACGTAGAAGTCGGAGCCCTCCTAGATACCGCAGGAGCCCAAGTTATGGT…	MSRVYVGNLDPRVSERELEDEFRIFGVIRSVWVARRPPGYAFIDFDDRRDAQDAIKELDGKNGWRVELSHNSRGGGGGGRGGGRGRSGGSDLKCYECGESGHFARECRTRGGPGAGRRRSRSPPRYRRSPSYGRRSYSPRGRSPRRRSPSPRGRSYSRSPYRGREEAPYVNGNGLRECHRSRS	1356	552	183	0	0	3.80587e-06
	Solyc08g069120	Solyc08g069120.32	AGCCCACTTTTTGTTTCAACAGAACACCAAATCGAGCTCTTTCTTCTTCACTGCACTGTTGTTTTCCGCTAGGGTTTCAGTAGGTGTGTATTGAAAATGTCAAGAGTCTATGTTGGAAATCTGGACCCTAGGGTCAGTGAAAGAGAGCTTGAAGATGAATTCCGCATCTTTGGAGTTATAAGAAGTGTTTGGGTTGCAAGACGCCCCCCTGGCTACGCTTTTATTGACTTCGATGATCGGCGGGATGCACAAGATGCAATCAAAGAGCTGGATGGTAAGAATGGATGGAGAGTGGAGCTTTCACATAATTCTAGAGGTGGAGGTGGTGGGGGCCGTGGAGGAGGTCGAGGTCGATCTGGAGGCTCTGATTTGAAGTGCTACGAATGTGGTGAATCAGGT…	ATGTCAAGAGTCTATGTTGGAAATCTGGACCCTAGGGTCAGTGAAAGAGAGCTTGAAGATGAATTCCGCATCTTTGGAGTTATAAGAAGTGTTTGGGTTGCAAGACGCCCCCCTGGCTACGCTTTTATTGACTTCGATGATCGGCGGGATGCACAAGATGCAATCAAAGAGCTGGATGGTAAGAATGGATGGAGAGTGGAGCTTTCACATAATTCTAGAGGTGGAGGTGGTGGGGGCCGTGGAGGAGGTCGAGGTCGATCTGGAGGCTCTGATTTGAAGTGCTACGAATGTGGTGAATCAGGTCATTTTGCTCGTGAGTGCAGAACGCGTGGGGGTCCAGGAGCTGGAAGACGTAGAAGTCGGAGCCCTCCTAGATACCGCAGGAGCCCAAGTTATGGT…	MSRVYVGNLDPRVSERELEDEFRIFGVIRSVWVARRPPGYAFIDFDDRRDAQDAIKELDGKNGWRVELSHNSRGGGGGGRGGGRGRSGGSDLKCYECGESGHFARECRTRGGPGAGRRRSRSPPRYRRSPSYGRRSYSPRGRSPRRRSPSPRGRSYSRSPYRGREEAPYVNGNGLRECHRSRS	2022	552	183	0	0	0.000582408
	Solyc08g069120	Solyc08g069120.33	AGCCCACTTTTTGTTTCAACAGAACACCAAATCGAGCTCTTTCTTCTTCACTGCACTGTTGTTTTCCGCTAGGGTTTCAGTAGGTGTGTATTGAAAATGTCAAGAGTCTATGTTGGAAATCTGGACCCTAGGGTCAGTGAAAGAGAGCTTGAAGATGAATTCCGCATCTTTGGAGTTATAAGAAGTGTTTGGGTTGCAAGACGCCCCCCTGGCTACGCTTTTATTGACTTCGATGATCGGCGGGATGCACAAGATGCAATCAAAGAGCTGGATGGTAAGAATGGATGGAGAGTGGAGCTTTCACATAATTCTAGAGGTGGAGGTGGTGGGGGCCGTGGAGGAGGTCGAGGTCGATCTGGAGGCTCTGATTTGAAGTGCTACGAATGTGGTGAATCAGGT…	ATGTCAAGAGTCTATGTTGGAAATCTGGACCCTAGGGTCAGTGAAAGAGAGCTTGAAGATGAATTCCGCATCTTTGGAGTTATAAGAAGTGTTTGGGTTGCAAGACGCCCCCCTGGCTACGCTTTTATTGACTTCGATGATCGGCGGGATGCACAAGATGCAATCAAAGAGCTGGATGGTAAGAATGGATGGAGAGTGGAGCTTTCACATAATTCTAGAGGTGGAGGTGGTGGGGGCCGTGGAGGAGGTCGAGGTCGATCTGGAGGCTCTGATTTGAAGTGCTACGAATGTGGTGAATCAGGTCATTTTGCTCGTGAGTGCAGAACGCGTGGGGGTCCAGGAGCTGGAAGACGTAGAAGTCGGAGCCCTCCTAGATACCGCAGGAGCCCAAGTTATGGT…	MSRVYVGNLDPRVSERELEDEFRIFGVIRSVWVARRPPGYAFIDFDDRRDAQDAIKELDGKNGWRVELSHNSRGGGGGGRGGGRGRSGGSDLKCYECGESGHFARECRTRGGPGAGRRRSRSPPRYRRSPSYGRRSYSPRGRSPRRRSPSPRGRSYSRSPYRGREEAPYVNGNGLRECHRSRS	1859	552	183	0	0	0.00434844
	Solyc08g069120	Solyc08g069120.34	CTTTTGATGGAGTAATAAAATCCAACAATTTGCATATTTGGGTCAGCCCACTTTTTGTTTCAACAGAACACCAAATCGAGCTCTTTCTTCTTCACTGCACTGTTGTTTTCCGCTAGGGTTTCAGTAGGTGTGTATTGAAAATGTCAAGAGTCTATGTTGGAAATCTGGACCCTAGGGTCAGTGAAAGAGAGCTTGAAGATGAATTCCGCATCTTTGGAGTTATAAGAAGTGTTTGGGTTGCAAGACGCCCCCCTGGCTACGCTTTTATTGACTTCGATGATCGGCGGGATGCACAAGATGCAATCAAAGAGCTGGATGGTAAGAATGGATGGAGAGTGGAGCTTTCACATAATTCTAGAGGTGGAGGTGGTGGGGGCCGTGGAGGAGGTCGAGGTCGAT…	ATGTCAAGAGTCTATGTTGGAAATCTGGACCCTAGGGTCAGTGAAAGAGAGCTTGAAGATGAATTCCGCATCTTTGGAGTTATAAGAAGTGTTTGGGTTGCAAGACGCCCCCCTGGCTACGCTTTTATTGACTTCGATGATCGGCGGGATGCACAAGATGCAATCAAAGAGCTGGATGGTAAGAATGGATGGAGAGTGGAGCTTTCACATAATTCTAGAGGTGGAGGTGGTGGGGGCCGTGGAGGAGGTCGAGGTCGATCTGGAGGCTCTGATTTGAAGTGCTACGAATGTGGTGAATCAGGTCATTTTGCTCGTGAGTGCAGAACGCGTGGGGGTCCAGGAGCTGGAAGACGTAGAAGTCGGAGCCCTCCTAGATACCGCAGGAGCCCAAGTTATGGT…	MSRVYVGNLDPRVSERELEDEFRIFGVIRSVWVARRPPGYAFIDFDDRRDAQDAIKELDGKNGWRVELSHNSRGGGGGGRGGGRGRSGGSDLKCYECGESGHFARECRTRGGPGAGRRRSRSPPRYRRSPSYGRRSYSPRGRSPRRRSPSPRGRSYSRSPYRGREEAPYVNGNGLRECHRSRS	1663	552	183	0	0.0140618	0
	Solyc08g069120	Solyc08g069120.35	CAACAGAACACCAAATCGAGCTCTTTCTTCTTCACTGCACTGTTGTTTTCCGCTAGGGTTTCAGTAGGTGTGTATTGAAAATGTCAAGAGTCTATGTTGGAAATCTGGACCCTAGGGTCAGTGAAAGAGAGCTTGAAGATGAATTCCGCATCTTTGGAGTTATAAGAAGTGTTTGGGTTGCAAGACGCCCCCCTGGCTACGCTTTTATTGACTTCGATGATCGGCGGGATGCACAAGATGCAATCAAAGAGCTGGATGGTAAGAATGGATGGAGAGTGGAGCTTTCACATAATTCTAGAGGTGGAGGTGGTGGGGGCCGTGGAGGAGGTCGAGGTCGATCTGGAGGCTCTGATTTGAAGTGCTACGAATGTGGTGAATCAGGTCATTTTGCTCGTGAGT…	ATGTCAAGAGTCTATGTTGGAAATCTGGACCCTAGGGTCAGTGAAAGAGAGCTTGAAGATGAATTCCGCATCTTTGGAGTTATAAGAAGTGTTTGGGTTGCAAGACGCCCCCCTGGCTACGCTTTTATTGACTTCGATGATCGGCGGGATGCACAAGATGCAATCAAAGAGCTGGATGGTAAGAATGGATGGAGAGTGGAGCTTTCACATAATTCTAGAGGTGGAGGTGGTGGGGGCCGTGGAGGAGGTCGAGGTCGATCTGGAGGCTCTGATTTGAAGTGCTACGAATGTGGTGAATCAGGTCATTTTGCTCGTGAGTGCAGAACGCGTGGGGGTCCAGGAGCTGGAAGACGTAGAAGTCGGAGCCCTCCTAGATACCGCAGGAGCCCAAGTTATGGT…	MSRVYVGNLDPRVSERELEDEFRIFGVIRSVWVARRPPGYAFIDFDDRRDAQDAIKELDGKNGWRVELSHNSRGGGGGGRGGGRGRSGGSDLKCYECGESGHFARECRTRGGPGAGRRRSRSPPRYRRSPSYGRRSYSPRGRSPRRRSPSPRGRSYSRSPYRGREEAPYVNGNGLRECHRSRS	1769	552	183	0	0.00514528	0
	Solyc08g069120	Solyc08g069120.36	CAACAGAACACCAAATCGAGCTCTTTCTTCTTCACTGCACTGTTGTTTTCCGCTAGGGTTTCAGTAGGTGTGTATTGAAAATGTCAAGAGTCTATGTTGGAAATCTGGACCCTAGGGTCAGTGAAAGAGAGCTTGAAGATGAATTCCGCATCTTTGGAGTTATAAGAAGTGTTTGGGTTGCAAGACGCCCCCCTGGCTACGCTTTTATTGACTTCGATGATCGGCGGGATGCACAAGATGCAATCAAAGAGCTGGATGGTAAGAATGGATGGAGAGTGGAGCTTTCACATAATTCTAGAGGTGGAGGTGGTGGGGGCCGTGGAGGAGGTCGAGGTCGATCTGGAGGCTCTGATTTGAAGTGCTACGAATGTGGTGAATCAGGTCATTTTGCTCGTGAGT…	ATGTCAAGAGTCTATGTTGGAAATCTGGACCCTAGGGTCAGTGAAAGAGAGCTTGAAGATGAATTCCGCATCTTTGGAGTTATAAGAAGTGTTTGGGTTGCAAGACGCCCCCCTGGCTACGCTTTTATTGACTTCGATGATCGGCGGGATGCACAAGATGCAATCAAAGAGCTGGATGGTAAGAATGGATGGAGAGTGGAGCTTTCACATAATTCTAGAGGTGGAGGTGGTGGGGGCCGTGGAGGAGGTCGAGGTCGATCTGGAGGCTCTGATTTGAAGTGCTACGAATGTGGTGAATCAGGTCATTTTGCTCGTGAGTGCAGAACGCGTGGGGGTCCAGGAGCTGGAAGACGTAGAAGTCGGAGCCCTCCTAGATACCGCAGGAGCCCAAGTTATGGT…	MSRVYVGNLDPRVSERELEDEFRIFGVIRSVWVARRPPGYAFIDFDDRRDAQDAIKELDGKNGWRVELSHNSRGGGGGGRGGGRGRSGGSDLKCYECGESGHFARECRTRGGPGAGRRRSRSPPRYRRSPSYGRRSYSPRGRSPRRRSPSPRGRSYSRSPYRGREEAPYVNGNGLRECHRSRS	1703	552	183	0	0	0.0048255
	Solyc08g069120	Solyc08g069120.37	AGCCCACTTTTTGTTTCAACAGAACACCAAATCGAGCTCTTTCTTCTTCACTGCACTGTTGTTTTCCGCTAGGGTTTCAGTAGGTGTGTATTGAAAATGTCAAGAGTCTATGTTGGAAATCTGGACCCTAGGGTCAGTGAAAGAGAGCTTGAAGATGAATTCCGCATCTTTGGAGTTATAAGAAGTGTTTGGGTTGCAAGACGCCCCCCTGGCTACGCTTTTATTGACTTCGATGATCGGCGGGATGCACAAGATGCAATCAAAGAGCTGGATGGTAAGAATGGATGGAGAGTGGAGCTTTCACATAATTCTAGAGGTGGAGGTGGTGGGGGCCGTGGAGGAGGTCGAGGTCGATCTGGAGGCTCTGATTTGAAGTGCTACGAATGTGGTGAATCAGGT…	ATGTCAAGAGTCTATGTTGGAAATCTGGACCCTAGGGTCAGTGAAAGAGAGCTTGAAGATGAATTCCGCATCTTTGGAGTTATAAGAAGTGTTTGGGTTGCAAGACGCCCCCCTGGCTACGCTTTTATTGACTTCGATGATCGGCGGGATGCACAAGATGCAATCAAAGAGCTGGATGGTAAGAATGGATGGAGAGTGGAGCTTTCACATAATTCTAGAGGTGGAGGTGGTGGGGGCCGTGGAGGAGGTCGAGGTCGATCTGGAGGCTCTGATTTGAAGTGCTACGAATGTGGTGAATCAGGTCATTTTGCTCGTGAGTGCAGAACGCGTGGGGGTCCAGGAGCTGGAAGACGTAGAAGTCGGAGCCCTCCTAGATACCGCAGGAGCCCAAGTTATGGT…	MSRVYVGNLDPRVSERELEDEFRIFGVIRSVWVARRPPGYAFIDFDDRRDAQDAIKELDGKNGWRVELSHNSRGGGGGGRGGGRGRSGGSDLKCYECGESGHFARECRTRGGPGAGRRRSRSPPRYRRSPSYGRRSYSPRGRSPRRRSPSPRGRSYSRSPYRGREEAPYVNGNGLRECHRSRS	1745	552	183	0	0.0190357	0
	Solyc08g069120	Solyc08g069120.38	AGCCCACTTTTTGTTTCAACAGAACACCAAATCGAGCTCTTTCTTCTTCACTGCACTGTTGTTTTCCGCTAGGGTTTCAGTAGGTGTGTATTGAAAATGTCAAGAGTCTATGTTGGAAATCTGGACCCTAGGGTCAGTGAAAGAGAGCTTGAAGATGAATTCCGCATCTTTGGAGTTATAAGAAGTGTTTGGGTTGCAAGACGCCCCCCTGGCTACGCTTTTATTGACTTCGATGATCGGCGGGATGCACAAGATGCAATCAAAGAGCTGGATGGTAAGAATGGATGGAGAGTGGAGCTTTCACATAATTCTAGAGGTGGAGGTGGTGGGGGCCGTGGAGGAGGTCGAGGTCGATCTGGAGGCTCTGATTTGAAGTGCTACGAATGTGGTGAATCAGGT…	ATGTCAAGAGTCTATGTTGGAAATCTGGACCCTAGGGTCAGTGAAAGAGAGCTTGAAGATGAATTCCGCATCTTTGGAGTTATAAGAAGTGTTTGGGTTGCAAGACGCCCCCCTGGCTACGCTTTTATTGACTTCGATGATCGGCGGGATGCACAAGATGCAATCAAAGAGCTGGATGGTAAGAATGGATGGAGAGTGGAGCTTTCACATAATTCTAGAGGTGGAGGTGGTGGGGGCCGTGGAGGAGGTCGAGGTCGATCTGGAGGCTCTGATTTGAAGTGCTACGAATGTGGTGAATCAGGTCATTTTGCTCGTGAGTGCAGAACGCGTGGGGGTCCAGGAGCTGGAAGACGTAGAAGTCGGAGCCCTCCTAGATACCGCAGGAGCCCAAGTTATGGT…	MSRVYVGNLDPRVSERELEDEFRIFGVIRSVWVARRPPGYAFIDFDDRRDAQDAIKELDGKNGWRVELSHNSRGGGGGGRGGGRGRSGGSDLKCYECGESGHFARECRTRGGPGAGRRRSRSPPRYRRSPSYGRRSYSPRGRSPRRRSPSPRGRSYSRSPYRGREEAPYVNGNGLRECHRSRS	1582	552	183	0	0.00708857	0
	Solyc08g069120	Solyc08g069120.39	CAACAGAACACCAAATCGAGCTCTTTCTTCTTCACTGCACTGTTGTTTTCCGCTAGGGTTTCAGTAGGTGTGTATTGAAAATGTCAAGAGTCTATGTTGGAAATCTGGACCCTAGGGTCAGTGAAAGAGAGCTTGAAGATGAATTCCGCATCTTTGGAGTTATAAGAAGTGTTTGGGTTGCAAGACGCCCCCCTGGCTACGCTTTTATTGACTTCGATGATCGGCGGGATGCACAAGATGCAATCAAAGAGCTGGATGGTAAGAATGGATGGAGAGTGGAGCTTTCACATAATTCTAGAGGTGGAGGTGGTGGGGGCCGTGGAGGAGGTCGAGGTCGATCTGGAGGCTCTGATTTGAAGTGCTACGAATGTGGTGAATCAGGTCATTTTGCTCGTGAGT…	ATGTCAAGAGTCTATGTTGGAAATCTGGACCCTAGGGTCAGTGAAAGAGAGCTTGAAGATGAATTCCGCATCTTTGGAGTTATAAGAAGTGTTTGGGTTGCAAGACGCCCCCCTGGCTACGCTTTTATTGACTTCGATGATCGGCGGGATGCACAAGATGCAATCAAAGAGCTGGATGGTAAGAATGGATGGAGAGTGGAGCTTTCACATAATTCTAGAGGTGGAGGTGGTGGGGGCCGTGGAGGAGGTCGAGGTCGATCTGGAGGCTCTGATTTGAAGTGCTACGAATGTGGTGAATCAGGTCATTTTGCTCGTGAGTGCAGAACGCGTGGGGGTCCAGGAGCTGGAAGACGTAGAAGTCGGAGCCCTCCTAGATACCGCAGGAGCCCAAGTTATGGT…	MSRVYVGNLDPRVSERELEDEFRIFGVIRSVWVARRPPGYAFIDFDDRRDAQDAIKELDGKNGWRVELSHNSRGGGGGGRGGGRGRSGGSDLKCYECGESGHFARECRTRGGPGAGRRRSRSPPRYRRSPSYGRRSYSPRGRSPRRRSPSPRGRSYSRSPYRGREEAPYVNGNGLRECHRSRS	1766	552	183	0	0	0.0022006
	Solyc08g069120	Solyc08g069120.40	CAACAGAACACCAAATCGAGCTCTTTCTTCTTCACTGCACTGTTGTTTTCCGCTAGGGTTTCAGTAGGTGTGTATTGAAAATGTCAAGAGTCTATGTTGGAAATCTGGACCCTAGGGTCAGTGAAAGAGAGCTTGAAGATGAATTCCGCATCTTTGGAGTTATAAGAAGTGTTTGGGTTGCAAGACGCCCCCCTGGCTACGCTTTTATTGACTTCGATGATCGGCGGGATGCACAAGATGCAATCAAAGAGCTGGATGGTAAGAATGGATGGAGAGTGGAGCTTTCACATAATTCTAGAGGTGGAGGTGGTGGGGGCCGTGGAGGAGGTCGAGGTCGATCTGGAGGCTCTGATTTGAAGTGCTACGAATGTGGTGAATCAGGTCATTTTGCTCGTGAGT…	ATGTCAAGAGTCTATGTTGGAAATCTGGACCCTAGGGTCAGTGAAAGAGAGCTTGAAGATGAATTCCGCATCTTTGGAGTTATAAGAAGTGTTTGGGTTGCAAGACGCCCCCCTGGCTACGCTTTTATTGACTTCGATGATCGGCGGGATGCACAAGATGCAATCAAAGAGCTGGATGGTAAGAATGGATGGAGAGTGGAGCTTTCACATAATTCTAGAGGTGGAGGTGGTGGGGGCCGTGGAGGAGGTCGAGGTCGATCTGGAGGCTCTGATTTGAAGTGCTACGAATGTGGTGAATCAGGTCATTTTGCTCGTGAGTGCAGAACGCGTGGGGGTCCAGGAGCTGGAAGACGTAGAAGTCGGAGCCCTCCTAGATACCGCAGGAGCCCAAGTTATGGT…	MSRVYVGNLDPRVSERELEDEFRIFGVIRSVWVARRPPGYAFIDFDDRRDAQDAIKELDGKNGWRVELSHNSRGGGGGGRGGGRGRSGGSDLKCYECGESGHFARECRTRGGPGAGRRRSRSPPRYRRSPSYGRRSYSPRGRSPRRRSPSPRGRSYSRSPYRGREEAPYVNGNGLRECHRSRS	1700	552	183	0	0	0.0240892
	Solyc08g069120	Solyc08g069120.41	AGCCCACTTTTTGTTTCAACAGAACACCAAATCGAGCTCTTTCTTCTTCACTGCACTGTTGTTTTCCGCTAGGGTTTCAGTAGGTGTGTATTGAAAATGTCAAGAGTCTATGTTGGAAATCTGGACCCTAGGGTCAGTGAAAGAGAGCTTGAAGATGAATTCCGCATCTTTGGAGTTATAAGAAGTGTTTGGGTTGCAAGACGCCCCCCTGGCTACGCTTTTATTGACTTCGATGATCGGCGGGATGCACAAGATGCAATCAAAGAGCTGGATGGTAAGAATGGATGGAGAGTGGAGCTTTCACATAATTCTAGAGGTGGAGGTGGTGGGGGCCGTGGAGGAGGTCGAGGTCGATCTGGAGGCTCTGATTTGAAGTGCTACGAATGTGGTGAATCAGGT…	ATGTCAAGAGTCTATGTTGGAAATCTGGACCCTAGGGTCAGTGAAAGAGAGCTTGAAGATGAATTCCGCATCTTTGGAGTTATAAGAAGTGTTTGGGTTGCAAGACGCCCCCCTGGCTACGCTTTTATTGACTTCGATGATCGGCGGGATGCACAAGATGCAATCAAAGAGCTGGATGGTAAGAATGGATGGAGAGTGGAGCTTTCACATAATTCTAGAGGTGGAGGTGGTGGGGGCCGTGGAGGAGGTCGAGGTCGATCTGGAGGCTCTGATTTGAAGTGCTACGAATGTGGTGAATCAGGTCATTTTGCTCGTGAGTGCAGAACGCGTGGGGGTCCAGGAGCTGGAAGACGTAGAAGTCGGAGCCCTCCTAGATACCGCAGGAGCCCAAGTTATGGT…	MSRVYVGNLDPRVSERELEDEFRIFGVIRSVWVARRPPGYAFIDFDDRRDAQDAIKELDGKNGWRVELSHNSRGGGGGGRGGGRGRSGGSDLKCYECGESGHFARECRTRGGPGAGRRRSRSPPRYRRSPSYGRRSYSPRGRSPRRRSPSPRGRSYSRSPYRGREEAPYVNGNGLRECHRSRS	1742	552	183	0	0.0173295	0
	Solyc08g069120	Solyc08g069120.42	AGCCCACTTTTTGTTTCAACAGAACACCAAATCGAGCTCTTTCTTCTTCACTGCACTGTTGTTTTCCGCTAGGGTTTCAGTAGGTGTGTATTGAAAATGTCAAGAGTCTATGTTGGAAATCTGGACCCTAGGGTCAGTGAAAGAGAGCTTGAAGATGAATTCCGCATCTTTGGAGTTATAAGAAGTGTTTGGGTTGCAAGACGCCCCCCTGGCTACGCTTTTATTGACTTCGATGATCGGCGGGATGCACAAGATGCAATCAAAGAGCTGGATGGTAAGAATGGATGGAGAGTGGAGCTTTCACATAATTCTAGAGGTGGAGGTGGTGGGGGCCGTGGAGGAGGTCGAGGTCGATCTGGAGGCTCTGATTTGAAGTGCTACGAATGTGGTGAATCAGGT…	ATGTCAAGAGTCTATGTTGGAAATCTGGACCCTAGGGTCAGTGAAAGAGAGCTTGAAGATGAATTCCGCATCTTTGGAGTTATAAGAAGTGTTTGGGTTGCAAGACGCCCCCCTGGCTACGCTTTTATTGACTTCGATGATCGGCGGGATGCACAAGATGCAATCAAAGAGCTGGATGGTAAGAATGGATGGAGAGTGGAGCTTTCACATAATTCTAGAGGTGGAGGTGGTGGGGGCCGTGGAGGAGGTCGAGGTCGATCTGGAGGCTCTGATTTGAAGTGCTACGAATGTGGTGAATCAGGTCATTTTGCTCGTGAGTGCAGAACGCGTGGGGGTCCAGGAGCTGGAAGACGTAGAAGTCGGAGCCCTCCTAGATACCGCAGGAGCCCAAGTTATGGT…	MSRVYVGNLDPRVSERELEDEFRIFGVIRSVWVARRPPGYAFIDFDDRRDAQDAIKELDGKNGWRVELSHNSRGGGGGGRGGGRGRSGGSDLKCYECGESGHFARECRTRGGPGAGRRRSRSPPRYRRSPSYGRRSYSPRGRSPRRRSPSPRGRSYSRSPYRGREEAPYVNGNGLRECHRSRS	1579	552	183	0	0.00623717	0
	Solyc08g069120	Solyc08g069120.43	CAACAGAACACCAAATCGAGCTCTTTCTTCTTCACTGCACTGTTGTTTTCCGCTAGGGTTTCAGTAGGTGTGTATTGAAAATGTCAAGAGTCTATGTTGGAAATCTGGACCCTAGGGTCAGTGAAAGAGAGCTTGAAGATGAATTCCGCATCTTTGGAGTTATAAGAAGTGTTTGGGTTGCAAGACGCCCCCCTGGCTACGCTTTTATTGACTTCGATGATCGGCGGGATGCACAAGATGCAATCAAAGAGCTGGATGGTAAGAATGGATGGAGAGTGGAGCTTTCACATAATTCTAGAGGTGGAGGTGGTGGGGGCCGTGGAGGAGGTCGAGGTCGATCTGGAGGCTCTGATTTGAAGTGCTACGAATGTGGTGAATCAGGTCATTTTGCTCGTGAGT…	ATGTCAAGAGTCTATGTTGGAAATCTGGACCCTAGGGTCAGTGAAAGAGAGCTTGAAGATGAATTCCGCATCTTTGGAGTTATAAGAAGTGTTTGGGTTGCAAGACGCCCCCCTGGCTACGCTTTTATTGACTTCGATGATCGGCGGGATGCACAAGATGCAATCAAAGAGCTGGATGGTAAGAATGGATGGAGAGTGGAGCTTTCACATAATTCTAGAGGTGGAGGTGGTGGGGGCCGTGGAGGAGGTCGAGGTCGATCTGGAGGCTCTGATTTGAAGTGCTACGAATGTGGTGAATCAGGTCATTTTGCTCGTGAGTGCAGAACGCGTGGGGGTCCAGGAGCTGGAAGACGTAGAAGTCGGAGCCCTCCTAGATACCGCAGGAGCCCAAGTTATGGT…	MSRVYVGNLDPRVSERELEDEFRIFGVIRSVWVARRPPGYAFIDFDDRRDAQDAIKELDGKNGWRVELSHNSRGGGGGGRGGGRGRSGGSDLKCYECGESGHFARECRTRGGPGAGRRRSRSPPRYRRSPSYGRRSYSPRGRSPRRRSPSPRGRSYSRSPYRGREEAPYVNGNGLRECHRSRS	1728	552	183	0	0	0.0417718

## Sheet: SR-like
Gene name	geneID	isoformID	cDNA	CDS	protein sequence	cDNA length	CDS length	protein sequence length	Root	Fruit	Pollen
Sl-SR46	Solyc10g005590	Solyc10g005590.1	GGGGCTAGAAGCTGATAACCTTTTTGCCCAAATGTACTCTGTCGACAGTTCTCTGTTATTAGGGTTTATCACTGGGGTTTCGGAGTAAGCTGTTGCCAATGGCGAAACCAGGTCGAGGCCGTGCGGCTTCACCGTCAGGCTCGTCTTCTCGTTCCCGGTCTCGTTCCCGTTCCCGGTCTCGCTCTTACACTCCTTCAAACTCTCGCTCCTCAAGTTCGCGTTCTCCATCTCGATCTAGATCCCGCTCCAGATCAATTTCTTCATCTTCCTCTGCTTCCCGGAGTGCAAGTTCTCGCAGCCCTAGTCGTCGCCCTCCATCTCAACGAAAAAGCCCTGCTGGAGTATCTAAGCGAGGCCGCTCGCCGCCACCACCACCAGAGTCTAAGAAAGCTTCTCCAC…	ATGGCGAAACCAGGTCGAGGCCGTGCGGCTTCACCGTCAGGCTCGTCTTCTCGTTCCCGGTCTCGTTCCCGTTCCCGGTCTCGCTCTTACACTCCTTCAAACTCTCGCTCCTCAAGTTCGCGTTCTCCATCTCGATCTAGATCCCGCTCCAGATCAATTTCTTCATCTTCCTCTGCTTCCCGGAGTGCAAGTTCTCGCAGCCCTAGTCGTCGCCCTCCATCTCAACGAAAAAGCCCTGCTGGAGTATCTAAGCGAGGCCGCTCGCCGCCACCACCACCAGAGTCTAAGAAAGCTTCTCCACCTCCAAGGAAAGTATCTCCTATACCTGAGTCGCGTGTAATTCATGTGGATCAACTCAGCAGGAATGTCAATGAAAACCATTTGAAAGAAATATTTGGT…	MAKPGRGRAASPSGSSSRSRSRSRSRSRSYTPSNSRSSSSRSPSRSRSRSRSISSSSSASRSASSRSPSRRPPSQRKSPAGVSKRGRSPPPPPESKKASPPPRKVSPIPESRVIHVDQLSRNVNENHLKEIFGNFGEILHVQLAIDHVVNLPKGFAYVEFKTRIDAEKAQLHMDGAQIDGKVVHARFTLPERKKAASPPRAVATSSRRDAPRTDNAPVDVEKDGPKRQQELSPRRKPASSPRRSPIGRRGSPRRGPDSPVRRRANSPFRRGSPPPHRRRPASPMRRRSPSPPLRRHRTPPRGSPRRIRGSPVRRRSPLPPRRRSPRRARSPPRRSPIGRRSRSPIRRPLRSRSRSISPRRGRGAAARRGRSSSYSSSPSPRKGPRKISKSRSPKRRPLR…	1629	1251	416	0.928038	0.946522	0.84256
	Solyc10g005590	Solyc10g005590.2	GGGGCTAGAAGCTGATAACCTTTTTGCCCAAATGTACTCTGTCGACAGTTCTCTGTTATTAGGGTTTATCACTGGGGTTTCGGAGTAAGCTGTTGCCAATGGCGAAACCAGGTCGAGGCCGTGCGGCTTCACCGTCAGGCTCGTCTTCTCGTTCCCGGTCTCGTTCCCGTTCCCGGTCTCGCTCTTACACTCCTTCAAACTCTCGCTCCTCAAGTTCGCGTTCTCCATCTCGATCTAGATCCCGCTCCAGATCAATTTCTTCATCTTCCTCTGCTTCCCGGAGTGCAAGTTCTCGCAGCCCTAGTCGTCGCCCTCCATCTCAACGAAAAAGCCCTGCTGGAGTATCTAAGCGAGGCCGCTCGCCGCCACCACCACCAGAGTCTAAGAAAGCTTCTCCAC…	ATGGCGAAACCAGGTCGAGGCCGTGCGGCTTCACCGTCAGGCTCGTCTTCTCGTTCCCGGTCTCGTTCCCGTTCCCGGTCTCGCTCTTACACTCCTTCAAACTCTCGCTCCTCAAGTTCGCGTTCTCCATCTCGATCTAGATCCCGCTCCAGATCAATTTCTTCATCTTCCTCTGCTTCCCGGAGTGCAAGTTCTCGCAGCCCTAGTCGTCGCCCTCCATCTCAACGAAAAAGCCCTGCTGGAGTATCTAAGCGAGGCCGCTCGCCGCCACCACCACCAGAGTCTAAGAAAGCTTCTCCACCTCCAAGGAAAGTATCTCCTATACCTGAGTCGCGTGTAATTCATGTGGATCAACTCAGCAGGAATGTCAATGAAAACCATTTGAAAGAAATATTTGGT…	MAKPGRGRAASPSGSSSRSRSRSRSRSRSYTPSNSRSSSSRSPSRSRSRSRSISSSSSASRSASSRSPSRRPPSQRKSPAGVSKRGRSPPPPPESKKASPPPRKVSPIPESRVIHVDQLSRNVNENHLKEIFGNFGEILHVQLAIDHVVNLPKGFAYVEFKTRIDAEKAQLHMDGAQIDGKVVHARFTLPERKKAASPPRAVATSSRRDAPRTDNAPVDVEKDGPKRQQELSPRRKPASSPRRSPIGRRGSPRRGPDSPVRRRANSPFRRGSPPPHRRRPASPMRRRSPSPPLRRHRTPPSRGSPRRIRGSPVRRRSPLPPRRRSPRRARSPPRRSPIGRRSRSPIRRPLRSRSRSISPRRGRGAAARRGRSSSYSSSPSPRKGPRKISKSRSPKRRPL…	1632	1254	417	0.0446799	0.0534782	0.102796
Gene name	geneID	isoformID	cDNA	CDS	protein sequence	cDNA length	CDS length	protein sequence length	Root	Fruit	Pollen
Sl-SR46a	Solyc06g076670	Solyc06g076670.1	TTCGAGAGCCTTCGCAAATTAGAGAGAGAAAGAGAAGTATTTCGATCCTACGCTACCATAATCTCTTCACGATGTCGTACTCCAGGAGGTCAAGGTATTCTCGCTCACCTTCATACGATCGATATAGCAAGTCTGTCTCAAGGTCCAGATGTGTTTCAAGGAGTCGGTCAAGGAGCTGTGATTCAAGTGATGTTGAGAACCCAGGGAACAATTTGTATGTGACTGGTCTCTCAACCCGCGTTAAGGAGCGAGATATTGAGAAGCATTTTTCTGCTGAGGGGAAGGTTGAAGATGTTCGTCTTGTTTTAGACCCATGGACCCACGAATCTCGTGGGTTTGGTTTCGTGACGATGTCCAGCGTTGAGGAGGCTGATCGCTGCATCAAGTCTCTGAATCGCT…	ATGTCGTACTCCAGGAGGTCAAGGTATTCTCGCTCACCTTCATACGATCGATATAGCAAGTCTGTCTCAAGGTCCAGATGTGTTTCAAGGAGTCGGTCAAGGAGCTGTGATTCAAGTGATGTTGAGAACCCAGGGAACAATTTGTATGTGACTGGTCTCTCAACCCGCGTTAAGGAGCGAGATATTGAGAAGCATTTTTCTGCTGAGGGGAAGGTTGAAGATGTTCGTCTTGTTTTAGACCCATGGACCCACGAATCTCGTGGGTTTGGTTTCGTGACGATGTCCAGCGTTGAGGAGGCTGATCGCTGCATCAAGTCTCTGAATCGCTCAATACTTGAAGGCAGAGTTATCACCGTGGAGAAGGCCAGGAGGAGAAGAGGTAGAACACCTACTCCAGGA…	MSYSRRSRYSRSPSYDRYSKSVSRSRCVSRSRSRSCDSSDVENPGNNLYVTGLSTRVKERDIEKHFSAEGKVEDVRLVLDPWTHESRGFGFVTMSSVEEADRCIKSLNRSILEGRVITVEKARRRRGRTPTPGKYLGLRTVRVRRESRTYPHYSRNHSPCYSSESYRSRSRSYSPYYRQEHRSYSYYRGRQRSHSSYYSRHHCYSESPYSPYYSRGRSYSRSLSPYNGRDRSYSPDDCYYRRSRYHDYSPDNHRRDRSYSPDDRYYRRSRYRDYSPESHDLSDSPDVRDNRMSRYRDYSPNNSYYYRRNRYRSISRSISPRYRRSYSRSVSPRWSKRSYSRSVSRSSCSRSSYSPNQKKSSKKSRSVSASSRFVSRSVTPRSSPSS	1449	1161	386	0.645769	0.414534	0.702834
	Solyc06g076670	Solyc06g076670.2	TTCGAGAGCCTTCGCAAATTAGAGAGAGAAAGAGAAGTATTTCGATCCTACGCTACCATAATCTCTTCACGATGTCGTACTCCAGGAGGTCAAGGTATTCTCGCTCACCTTCATACGATCGATATAGCAAGTCTGTCTCAAGGTCCAGATGTGTTTCAAGGAGTCGGTCAAGGAGCTGTGATTCAAGTGATGTTGAGAACCCAGGGAACAATTTGTATGTGACTGGTCTCTCAACCCGCGTTAAGGAGCGAGATATTGAGAAGCATTTTTCTGCTGAGGGGAAGGTTGAAGATGTTCGTCTTGTTTTAGACCCATGGACCCACGAATCTCGTGGGTTTGGTTTCGTGACGATGTCCAGCGTTGAGGAGGCTGATCGCTGCATCAAGTCTCTGAATCGCT…	ATGTCGTACTCCAGGAGGTCAAGGTATTCTCGCTCACCTTCATACGATCGATATAGCAAGTCTGTCTCAAGGTCCAGATGTGTTTCAAGGAGTCGGTCAAGGAGCTGTGATTCAAGTGATGTTGAGAACCCAGGGAACAATTTGTATGTGACTGGTCTCTCAACCCGCGTTAAGGAGCGAGATATTGAGAAGCATTTTTCTGCTGAGGGGAAGGTTGAAGATGTTCGTCTTGTTTTAGACCCATGGACCCACGAATCTCGTGGGTTTGGTTTCGTGACGATGTCCAGCGTTGAGGAGGCTGATCGCTGCATCAAGTCTCTGAATCGCTCAATACTTGAAGGCAGAGTTATCACCGTGGAGAAGCAAGGTAGCTGTGTGTAG	MSYSRRSRYSRSPSYDRYSKSVSRSRCVSRSRSRSCDSSDVENPGNNLYVTGLSTRVKERDIEKHFSAEGKVEDVRLVLDPWTHESRGFGFVTMSSVEEADRCIKSLNRSILEGRVITVEKQGSCV	1533	381	126	0.182006	0.132189	0
	Solyc06g076670	Solyc06g076670.3	TTCGAGAGCCTTCGCAAATTAGAGAGAGAAAGAGAAGTATTTCGATCCTACGCTACCATAATCTCTTCACGATGTCGTACTCCAGGAGGTCAAGGTATTCTCGCTCACCTTCATACGATCGATATAGCAAGTCTGTCTCAAGGTCCAGATGTGTTTCAAGGAGTCGGTCAAGGAGCTGTGATTCAAGTGATGTTGAGAACCCAGGGAACAATTTGTATGTGACTGGTCTCTCAACCCGCGTTAAGGAGCGAGATATTGAGAAGCATTTTTCTGCTGAGGGGAAGGTTGAAGATGTTCGTCTTGTTTTAGACCCATGGACCCACGAATCTCGTGGGTTTGGTTTCGTGACGATGTCCAGCGTTGAGGAGGCTGATCGCTGCATCAAGTCTCTGAATCGCT…	ATGTCGTACTCCAGGAGGTCAAGGTATTCTCGCTCACCTTCATACGATCGATATAGCAAGTCTGTCTCAAGGTCCAGATGTGTTTCAAGGAGTCGGTCAAGGAGCTGTGATTCAAGTGATGTTGAGAACCCAGGGAACAATTTGTATGTGACTGGTCTCTCAACCCGCGTTAAGGAGCGAGATATTGAGAAGCATTTTTCTGCTGAGGGGAAGGTTGAAGATGTTCGTCTTGTTTTAGACCCATGGACCCACGAATCTCGTGGGTTTGGTTTCGTGACGATGTCCAGCGTTGAGGAGGCTGATCGCTGCATCAAGTCTCTGAATCGCTCAATACTTGAAGGCAGAGTTATCACCGTGGAGAAGCAAGGTAGCTGTGTGTAG	MSYSRRSRYSRSPSYDRYSKSVSRSRCVSRSRSRSCDSSDVENPGNNLYVTGLSTRVKERDIEKHFSAEGKVEDVRLVLDPWTHESRGFGFVTMSSVEEADRCIKSLNRSILEGRVITVEKQGSCV	1676	381	126	0.0282908	0.120207	0
	Solyc06g076670	Solyc06g076670.4	TTCGAGAGCCTTCGCAAATTAGAGAGAGAAAGAGAAGTATTTCGATCCTACGCTACCATAATCTCTTCACGATGTCGTACTCCAGGAGGTCAAGGTATTCTCGCTCACCTTCATACGATCGATATAGCAAGTCTGTCTCAAGGTCCAGATGTGTTTCAAGGAGTCGGTCAAGGAGCTGTGATTCAAGTGATGTTGAGAACCCAGGGAACAATTTGTATGTGACTGGTCTCTCAACCCGCGTTAAGGAGCGAGATATTGAGAAGCATTTTTCTGCTGAGGGGAAGGTTGAAGATGTTCGTCTTGTTTTAGACCCATGGACCCACGAATCTCGTGGGTTTGGTTTCGTGACGATGTCCAGCGTTGAGGAGGCTGATCGCTGCATCAAGTCTCTGAATCGCT…	ATGTCGTACTCCAGGAGGTCAAGGTATTCTCGCTCACCTTCATACGATCGATATAGCAAGTCTGTCTCAAGGTCCAGATGTGTTTCAAGGAGTCGGTCAAGGAGCTGTGATTCAAGTGATGTTGAGAACCCAGGGAACAATTTGTATGTGACTGGTCTCTCAACCCGCGTTAAGGAGCGAGATATTGAGAAGCATTTTTCTGCTGAGGGGAAGGTTGAAGATGTTCGTCTTGTTTTAGACCCATGGACCCACGAATCTCGTGGGTTTGGTTTCGTGACGATGTCCAGCGTTGAGGAGGCTGATCGCTGCATCAAGTCTCTGAATCGCTCAATACTTGAAGGCAGAGTTATCACCGTGGAGAAGGTAGAATTTATTGAATATTTGCTCAGTTTTGTTGAA…	MSYSRRSRYSRSPSYDRYSKSVSRSRCVSRSRSRSCDSSDVENPGNNLYVTGLSTRVKERDIEKHFSAEGKVEDVRLVLDPWTHESRGFGFVTMSSVEEADRCIKSLNRSILEGRVITVEKVEFIEYLLSFVESYVCNFRWYQLSVVSISYICFSNLISLKVVCLFRLSFFGSKVAVCSSSSPKSK	1688	561	186	0.0332204	0.108903	0.0954544
	Solyc06g076670	Solyc06g076670.5	TTCGAGAGCCTTCGCAAATTAGAGAGAGAAAGAGAAGTATTTCGATCCTACGCTACCATAATCTCTTCACGATGTCGTACTCCAGGAGGTCAAGGTATTCTCGCTCACCTTCATACGATCGATATAGCAAGTCTGTCTCAAGGTCCAGATGTGTTTCAAGGAGTCGGTCAAGGAGCTGTGATTCAAGTGATGTTGAGAACCCAGGGAACAATTTGTATGTGACTGGTCTCTCAACCCGCGTTAAGGAGCGAGATATTGAGAAGCATTTTTCTGCTGAGGGGAAGGTTGAAGATGTTCGTCTTGTTTTAGACCCATGGACCCACGAATCTCGTGGGTTTGGTTTCGTGACGATGTCCAGCGTTGAGGAGGCTGATCGCTGCATCAAGTCTCTGAATCGCT…	ATGTCGTACTCCAGGAGGTCAAGGTATTCTCGCTCACCTTCATACGATCGATATAGCAAGTCTGTCTCAAGGTCCAGATGTGTTTCAAGGAGTCGGTCAAGGAGCTGTGATTCAAGTGATGTTGAGAACCCAGGGAACAATTTGTATGTGACTGGTCTCTCAACCCGCGTTAAGGAGCGAGATATTGAGAAGCATTTTTCTGCTGAGGGGAAGGTTGAAGATGTTCGTCTTGTTTTAGACCCATGGACCCACGAATCTCGTGGGTTTGGTTTCGTGACGATGTCCAGCGTTGAGGAGGCTGATCGCTGCATCAAGTCTCTGAATCGCTCAATACTTGAAGGCAGAGTTATCACCGTGGAGAAGGTAGAATTTATTGAATATTTGCTCAGTTTTGTTGAA…	MSYSRRSRYSRSPSYDRYSKSVSRSRCVSRSRSRSCDSSDVENPGNNLYVTGLSTRVKERDIEKHFSAEGKVEDVRLVLDPWTHESRGFGFVTMSSVEEADRCIKSLNRSILEGRVITVEKVEFIEYLLSFVESYVCNFRWYQLSVVSISYICFSNLISLKVVCLFRLSFFGSKVAVCSSSSPKSK	1831	561	186	0.110713	0.0696539	0.0830781
	Solyc06g076670	Solyc06g076670.6	ATTTTATTTCGAGAGCCTTCGCAAATTAGAGAGAGAAAGAGAAGTATTTCGATCCTACGCTACCATAATCTCTTCACGATGTCGTACTCCAGGAGGTCAAGGTATTGTTGGTCTTAATATGGGTTTTATATGGTCATTATTCCTAGTCATGTTCAATATGACATTTATATTGCAGGTATTCTCGCTCACCTTCATACGATCGATATAGCAAGTCTGTCTCAAGGTCCAGATGTGTTTCAAGGAGTCGGTCAAGGAGCTGTGATTCAAGTGATGTTGAGAACCCAGGGAACAATTTGTATGTGACTGGTCTCTCAACCCGCGTTAAGGAGCGAGATATTGAGAAGCATTTTTCTGCTGAGGGGAAGGTTGAAGATGTTCGTCTTGTTTTAGACCCATGGA…	ATGTCGTACTCCAGGAGGTCAAGGTATTGTTGGTCTTAA	MSYSRRSRYCWS	1577	39	12	0	0	0.0987394
	Solyc06g076670	Solyc06g076670.7	TTCGAGAGCCTTCGCAAATTAGAGAGAGAAAGAGAAGTATTTCGATCCTACGCTACCATAATCTCTTCACGATGTCGTACTCCAGGAGGTCAAGGTATTCTCGCTCACCTTCATACGATCGATATAGCAAGTCTGTCTCAAGGTCCAGATGTGTTTCAAGGAGTCGGTCAAGGAGCTGTGATTCAAGTGATGTTGAGAACCCAGGGAACAATTTGTATGTGACTGGTCTCTCAACCCGCGTTAAGGAGCGAGATATTGAGAAGCATTTTTCTGCTGAGGGGAAGGTTGAAGATGTTCGTCTTGTTTTAGACCCATGGACCCACGAATCTCGTGGGTTTGGTTTCGTGACGATGTCCAGCGTTGAGGAGGCTGATCGCTGCATCAAGTCTCTGAATCGCT…	ATGTCGTACTCCAGGAGGTCAAGGTATTCTCGCTCACCTTCATACGATCGATATAGCAAGTCTGTCTCAAGGTCCAGATGTGTTTCAAGGAGTCGGTCAAGGAGCTGTGATTCAAGTGATGTTGAGAACCCAGGGAACAATTTGTATGTGACTGGTCTCTCAACCCGCGTTAAGGAGCGAGATATTGAGAAGCATTTTTCTGCTGAGGGGAAGGTTGAAGATGTTCGTCTTGTTTTAGACCCATGGACCCACGAATCTCGTGGGTTTGGTTTCGTGACGATGTCCAGCGTTGAGGAGGCTGATCGCTGCATCAAGTCTCTGAATCGCTCAATACTTGAAGGCAGAGTTATCACCGTGGAGAAGGTAGAATTTATTGAATATTTGCTCAGTTTTGTTGAA…	MSYSRRSRYSRSPSYDRYSKSVSRSRCVSRSRSRSCDSSDVENPGNNLYVTGLSTRVKERDIEKHFSAEGKVEDVRLVLDPWTHESRGFGFVTMSSVEEADRCIKSLNRSILEGRVITVEKVEFIEYLLSFVESYVCNFRWYQLSVVSISYICFSNLISLKVVCLFRLSFFGSKVAVCSSSSPKSK	2042	561	186	0	0.0193557	0
	Solyc06g076670	Solyc06g076670.8	TTCGAGAGCCTTCGCAAATTAGAGAGAGAAAGAGAAGTATTTCGATCCTACGCTACCATAATCTCTTCACGATGTCGTACTCCAGGAGGTCAAGGTATTCTCGCTCACCTTCATACGATCGATATAGCAAGTCTGTCTCAAGGTCCAGATGTGTTTCAAGGAGTCGGTCAAGGAGCTGTGATTCAAGTGATGTTGAGAACCCAGGGAACAATTTGTATGTGACTGGTCTCTCAACCCGCGTTAAGGAGCGAGATATTGAGAAGCATTTTTCTGCTGAGGGGAAGGTTGAAGATGTTCGTCTTGTTTTAGACCCATGGACCCACGAATCTCGTGGGTTTGGTTTCGTGACGATGTCCAGCGTTGAGGAGGCTGATCGCTGCATCAAGTCTCTGAATCGCT…	ATGTCGTACTCCAGGAGGTCAAGGTATTCTCGCTCACCTTCATACGATCGATATAGCAAGTCTGTCTCAAGGTCCAGATGTGTTTCAAGGAGTCGGTCAAGGAGCTGTGATTCAAGTGATGTTGAGAACCCAGGGAACAATTTGTATGTGACTGGTCTCTCAACCCGCGTTAAGGAGCGAGATATTGAGAAGCATTTTTCTGCTGAGGGGAAGGTTGAAGATGTTCGTCTTGTTTTAGACCCATGGACCCACGAATCTCGTGGGTTTGGTTTCGTGACGATGTCCAGCGTTGAGGAGGCTGATCGCTGCATCAAGTCTCTGAATCGCTCAATACTTGAAGGCAGAGTTATCACCGTGGAGAAGCAAGGTAGCTGTGTGTAG	MSYSRRSRYSRSPSYDRYSKSVSRSRCVSRSRSRSCDSSDVENPGNNLYVTGLSTRVKERDIEKHFSAEGKVEDVRLVLDPWTHESRGFGFVTMSSVEEADRCIKSLNRSILEGRVITVEKQGSCV	1887	381	126	0	0.0299674	0
	Solyc06g076670	Solyc06g076670.9	TTCGAGAGCCTTCGCAAATTAGAGAGAGAAAGAGAAGTATTTCGATCCTACGCTACCATAATCTCTTCACGATGTCGTACTCCAGGAGGTCAAGGTATTCTCGCTCACCTTCATACGATCGATATAGCAAGTCTGTCTCAAGGTCCAGATGTGTTTCAAGGAGTCGGTCAAGGAGCTGTGATTCAAGTGATGTTGAGAACCCAGGGAACAATTTGTATGTGACTGGTCTCTCAACCCGCGTTAAGGAGCGAGATATTGAGAAGCATTTTTCTGCTGAGGGGAAGGTTGAAGATGTTCGTCTTGTTTTAGACCCATGGACCCACGAATCTCGTGGGTTTGGTTTCGTGACGATGTCCAGCGTTGAGGAGGCTGATCGCTGCATCAAGTCTCTGAATCGCT…	ATGTCGTACTCCAGGAGGTCAAGGTATTCTCGCTCACCTTCATACGATCGATATAGCAAGTCTGTCTCAAGGTCCAGATGTGTTTCAAGGAGTCGGTCAAGGAGCTGTGATTCAAGTGATGTTGAGAACCCAGGGAACAATTTGTATGTGACTGGTCTCTCAACCCGCGTTAAGGAGCGAGATATTGAGAAGCATTTTTCTGCTGAGGGGAAGGTTGAAGATGTTCGTCTTGTTTTAGACCCATGGACCCACGAATCTCGTGGGTTTGGTTTCGTGACGATGTCCAGCGTTGAGGAGGCTGATCGCTGCATCAAGTCTCTGAATCGCTCAATACTTGAAGGCAGAGTTATCACCGTGGAGAAGCAAGGTAGCTGTGTGTAG	MSYSRRSRYSRSPSYDRYSKSVSRSRCVSRSRSRSCDSSDVENPGNNLYVTGLSTRVKERDIEKHFSAEGKVEDVRLVLDPWTHESRGFGFVTMSSVEEADRCIKSLNRSILEGRVITVEKQGSCV	1744	381	126	0	0.00201789	0
	Solyc06g076670	Solyc06g076670.10	TTCGAGAGCCTTCGCAAATTAGAGAGAGAAAGAGAAGTATTTCGATCCTACGCTACCATAATCTCTTCACGATGTCGTACTCCAGGAGGTCAAGGTATTCTCGCTCACCTTCATACGATCGATATAGCAAGTCTGTCTCAAGGTCCAGATGTGTTTCAAGGAGTCGGTCAAGGAGCTGTGATTCAAGTGATGTTGAGAACCCAGGGAACAATTTGTATGTGACTGGTCTCTCAACCCGCGTTAAGGAGCGAGATATTGAGAAGCATTTTTCTGCTGAGGGGAAGGTTGAAGATGTTCGTCTTGTTTTAGACCCATGGACCCACGAATCTCGTGGGTTTGGTTTCGTGACGATGTCCAGCGTTGAGGAGGCTGATCGCTGCATCAAGTCTCTGAATCGCT…	ATGTCGTACTCCAGGAGGTCAAGGTATTCTCGCTCACCTTCATACGATCGATATAGCAAGTCTGTCTCAAGGTCCAGATGTGTTTCAAGGAGTCGGTCAAGGAGCTGTGATTCAAGTGATGTTGAGAACCCAGGGAACAATTTGTATGTGACTGGTCTCTCAACCCGCGTTAAGGAGCGAGATATTGAGAAGCATTTTTCTGCTGAGGGGAAGGTTGAAGATGTTCGTCTTGTTTTAGACCCATGGACCCACGAATCTCGTGGGTTTGGTTTCGTGACGATGTCCAGCGTTGAGGAGGCTGATCGCTGCATCAAGTCTCTGAATCGCTCAATACTTGAAGGCAGAGTTATCACCGTGGAGAAGCAAGGTAGCTGTGTGTAG	MSYSRRSRYSRSPSYDRYSKSVSRSRCVSRSRSRSCDSSDVENPGNNLYVTGLSTRVKERDIEKHFSAEGKVEDVRLVLDPWTHESRGFGFVTMSSVEEADRCIKSLNRSILEGRVITVEKQGSCV	1586	381	126	0	0.00217465	0
	Solyc06g076670	Solyc06g076670.11	TTCGAGAGCCTTCGCAAATTAGAGAGAGAAAGAGAAGTATTTCGATCCTACGCTACCATAATCTCTTCACGATGTCGTACTCCAGGAGGTCAAGGTATTCTCGCTCACCTTCATACGATCGATATAGCAAGTCTGTCTCAAGGTCCAGATGTGTTTCAAGGAGTCGGTCAAGGAGCTGTGATTCAAGTGATGTTGAGAACCCAGGGAACAATTTGTATGTGACTGGTCTCTCAACCCGCGTTAAGGAGCGAGATATTGAGAAGCATTTTTCTGCTGAGGGGAAGGTTGAAGATGTTCGTCTTGTTTTAGACCCATGGACCCACGAATCTCGTGGGTTTGGTTTCGTGACGATGTCCAGCGTTGAGGAGGCTGATCGCTGCATCAAGTCTCTGAATCGCT…	ATGTCGTACTCCAGGAGGTCAAGGTATTCTCGCTCACCTTCATACGATCGATATAGCAAGTCTGTCTCAAGGTCCAGATGTGTTTCAAGGAGTCGGTCAAGGAGCTGTGATTCAAGTGATGTTGAGAACCCAGGGAACAATTTGTATGTGACTGGTCTCTCAACCCGCGTTAAGGAGCGAGATATTGAGAAGCATTTTTCTGCTGAGGGGAAGGTTGAAGATGTTCGTCTTGTTTTAGACCCATGGACCCACGAATCTCGTGGGTTTGGTTTCGTGACGATGTCCAGCGTTGAGGAGGCTGATCGCTGCATCAAGTCTCTGAATCGCTCAATACTTGAAGGCAGAGTTATCACCGTGGAGAAGCAAGGTAGCTGTGTGTAG	MSYSRRSRYSRSPSYDRYSKSVSRSRCVSRSRSRSCDSSDVENPGNNLYVTGLSTRVKERDIEKHFSAEGKVEDVRLVLDPWTHESRGFGFVTMSSVEEADRCIKSLNRSILEGRVITVEKQGSCV	1729	381	126	0	0.00466128	0
	Solyc06g076670	Solyc06g076670.12	TTCGAGAGCCTTCGCAAATTAGAGAGAGAAAGAGAAGTATTTCGATCCTACGCTACCATAATCTCTTCACGATGTCGTACTCCAGGAGGTCAAGGTATTCTCGCTCACCTTCATACGATCGATATAGCAAGTCTGTCTCAAGGTCCAGATGTGTTTCAAGGAGTCGGTCAAGGAGCTGTGATTCAAGTGATGTTGAGAACCCAGGGAACAATTTGTATGTGACTGGTCTCTCAACCCGCGTTAAGGAGCGAGATATTGAGAAGCATTTTTCTGCTGAGGGGAAGGTTGAAGATGTTCGTCTTGTTTTAGACCCATGGACCCACGAATCTCGTGGGTTTGGTTTCGTGACGATGTCCAGCGTTGAGGAGGCTGATCGCTGCATCAAGTCTCTGAATCGCT…	ATGTCGTACTCCAGGAGGTCAAGGTATTCTCGCTCACCTTCATACGATCGATATAGCAAGTCTGTCTCAAGGTCCAGATGTGTTTCAAGGAGTCGGTCAAGGAGCTGTGATTCAAGTGATGTTGAGAACCCAGGGAACAATTTGTATGTGACTGGTCTCTCAACCCGCGTTAAGGAGCGAGATATTGAGAAGCATTTTTCTGCTGAGGGGAAGGTTGAAGATGTTCGTCTTGTTTTAGACCCATGGACCCACGAATCTCGTGGGTTTGGTTTCGTGACGATGTCCAGCGTTGAGGAGGCTGATCGCTGCATCAAGTCTCTGAATCGCTCAATACTTGAAGGCAGAGTTATCACCGTGGAGAAGGCCAGGAGGAGAAGAGGTAGAACACCTACTCCAGGA…	MSYSRRSRYSRSPSYDRYSKSVSRSRCVSRSRSRSCDSSDVENPGNNLYVTGLSTRVKERDIEKHFSAEGKVEDVRLVLDPWTHESRGFGFVTMSSVEEADRCIKSLNRSILEGRVITVEKARRRRGRTPTPGKYLGLRTVRGMILYPFLSNN	1660	462	153	0	0.0495891	0
	Solyc06g076670	Solyc06g076670.13	TTCGAGAGCCTTCGCAAATTAGAGAGAGAAAGAGAAGTATTTCGATCCTACGCTACCATAATCTCTTCACGATGTCGTACTCCAGGAGGTCAAGGTATTCTCGCTCACCTTCATACGATCGATATAGCAAGTCTGTCTCAAGGTCCAGATGTGTTTCAAGGAGTCGGTCAAGGAGCTGTGATTCAAGTGATGTTGAGAACCCAGGGAACAATTTGTATGTGACTGGTCTCTCAACCCGCGTTAAGGAGCGAGATATTGAGAAGCATTTTTCTGCTGAGGGGAAGGTTGAAGATGTTCGTCTTGTTTTAGACCCATGGACCCACGAATCTCGTGGGTTTGGTTTCGTGACGATGTCCAGCGTTGAGGAGGCTGATCGCTGCATCAAGTCTCTGAATCGCT…	ATGTCGTACTCCAGGAGGTCAAGGTATTCTCGCTCACCTTCATACGATCGATATAGCAAGTCTGTCTCAAGGTCCAGATGTGTTTCAAGGAGTCGGTCAAGGAGCTGTGATTCAAGTGATGTTGAGAACCCAGGGAACAATTTGTATGTGACTGGTCTCTCAACCCGCGTTAAGGAGCGAGATATTGAGAAGCATTTTTCTGCTGAGGGGAAGGTTGAAGATGTTCGTCTTGTTTTAGACCCATGGACCCACGAATCTCGTGGGTTTGGTTTCGTGACGATGTCCAGCGTTGAGGAGGCTGATCGCTGCATCAAGTCTCTGAATCGCTCAATACTTGAAGGCAGAGTTATCACCGTGGAGAAGGCCAGGAGGAGAAGAGGTAGAACACCTACTCCAGGA…	MSYSRRSRYSRSPSYDRYSKSVSRSRCVSRSRSRSCDSSDVENPGNNLYVTGLSTRVKERDIEKHFSAEGKVEDVRLVLDPWTHESRGFGFVTMSSVEEADRCIKSLNRSILEGRVITVEKARRRRGRTPTPGKYLGLRTVRGAGAGLTLHITDKSIDHTLITEDARDLTHRITVGTTATQNHLILLTIVVEDLTLDLYPHIMGVIGPTLQMTVITEGAVTMTILPTIIGVIVPILQMTVTIEEAATVTTLLKAMIFQTLQMFVTTE	1502	804	267	0	0.0329664	0
	Solyc06g076670	Solyc06g076670.14	TTCGAGAGCCTTCGCAAATTAGAGAGAGAAAGAGAAGTATTTCGATCCTACGCTACCATAATCTCTTCACGATGTCGTACTCCAGGAGGTCAAGGTATTCTCGCTCACCTTCATACGATCGATATAGCAAGTCTGTCTCAAGGTCCAGATGTGTTTCAAGGAGTCGGTCAAGGAGCTGTGATTCAAGTGATGTTGAGAACCCAGGGAACAATTTGTATGTGACTGGTCTCTCAACCCGCGTTAAGGAGCGAGATATTGAGAAGCATTTTTCTGCTGAGGGGAAGGTTGAAGATGTTCGTCTTGTTTTAGACCCATGGACCCACGAATCTCGTGGGTTTGGTTTCGTGACGATGTCCAGCGTTGAGGAGGCTGATCGCTGCATCAAGTCTCTGAATCGCT…	ATGTCGTACTCCAGGAGGTCAAGGTATTCTCGCTCACCTTCATACGATCGATATAGCAAGTCTGTCTCAAGGTCCAGATGTGTTTCAAGGAGTCGGTCAAGGAGCTGTGATTCAAGTGATGTTGAGAACCCAGGGAACAATTTGTATGTGACTGGTCTCTCAACCCGCGTTAAGGAGCGAGATATTGAGAAGCATTTTTCTGCTGAGGGGAAGGTTGAAGATGTTCGTCTTGTTTTAGACCCATGGACCCACGAATCTCGTGGGTTTGGTTTCGTGACGATGTCCAGCGTTGAGGAGGCTGATCGCTGCATCAAGTCTCTGAATCGCTCAATACTTGAAGGCAGAGTTATCACCGTGGAGAAGGTAGAATTTATTGAATATTTGCTCAGTTTTGTTGAA…	MSYSRRSRYSRSPSYDRYSKSVSRSRCVSRSRSRSCDSSDVENPGNNLYVTGLSTRVKERDIEKHFSAEGKVEDVRLVLDPWTHESRGFGFVTMSSVEEADRCIKSLNRSILEGRVITVEKVEFIEYLLSFVESYVCNFRWYQLSVVSISYICFSNLISLKVVCLFRLSFFGSKVAVCSSSSPKSK	1899	561	186	0	0.00236332	0
	Solyc06g076670	Solyc06g076670.15	TTCGAGAGCCTTCGCAAATTAGAGAGAGAAAGAGAAGTATTTCGATCCTACGCTACCATAATCTCTTCACGATGTCGTACTCCAGGAGGTCAAGGTATTCTCGCTCACCTTCATACGATCGATATAGCAAGTCTGTCTCAAGGTCCAGATGTGTTTCAAGGAGTCGGTCAAGGAGCTGTGATTCAAGTGATGTTGAGAACCCAGGGAACAATTTGTATGTGACTGGTCTCTCAACCCGCGTTAAGGAGCGAGATATTGAGAAGCATTTTTCTGCTGAGGGGAAGGTTGAAGATGTTCGTCTTGTTTTAGACCCATGGACCCACGAATCTCGTGGGTTTGGTTTCGTGACGATGTCCAGCGTTGAGGAGGCTGATCGCTGCATCAAGTCTCTGAATCGCT…	ATGTCGTACTCCAGGAGGTCAAGGTATTCTCGCTCACCTTCATACGATCGATATAGCAAGTCTGTCTCAAGGTCCAGATGTGTTTCAAGGAGTCGGTCAAGGAGCTGTGATTCAAGTGATGTTGAGAACCCAGGGAACAATTTGTATGTGACTGGTCTCTCAACCCGCGTTAAGGAGCGAGATATTGAGAAGCATTTTTCTGCTGAGGGGAAGGTTGAAGATGTTCGTCTTGTTTTAGACCCATGGACCCACGAATCTCGTGGGTTTGGTTTCGTGACGATGTCCAGCGTTGAGGAGGCTGATCGCTGCATCAAGTCTCTGAATCGCTCAATACTTGAAGGCAGAGTTATCACCGTGGAGAAGGTAGAATTTATTGAATATTTGCTCAGTTTTGTTGAA…	MSYSRRSRYSRSPSYDRYSKSVSRSRCVSRSRSRSCDSSDVENPGNNLYVTGLSTRVKERDIEKHFSAEGKVEDVRLVLDPWTHESRGFGFVTMSSVEEADRCIKSLNRSILEGRVITVEKVEFIEYLLSFVESYVCNFRWYQLSVVSISYICFSNLISLKVVCLFRLSFFGSKVAVCSSSSPKSK	1741	561	186	0	0.00259545	0
	Solyc06g076670	Solyc06g076670.16	TTCGAGAGCCTTCGCAAATTAGAGAGAGAAAGAGAAGTATTTCGATCCTACGCTACCATAATCTCTTCACGATGTCGTACTCCAGGAGGTCAAGGTATTCTCGCTCACCTTCATACGATCGATATAGCAAGTCTGTCTCAAGGTCCAGATGTGTTTCAAGGAGTCGGTCAAGGAGCTGTGATTCAAGTGATGTTGAGAACCCAGGGAACAATTTGTATGTGACTGGTCTCTCAACCCGCGTTAAGGAGCGAGATATTGAGAAGCATTTTTCTGCTGAGGGGAAGGTTGAAGATGTTCGTCTTGTTTTAGACCCATGGACCCACGAATCTCGTGGGTTTGGTTTCGTGACGATGTCCAGCGTTGAGGAGGCTGATCGCTGCATCAAGTCTCTGAATCGCT…	ATGTCGTACTCCAGGAGGTCAAGGTATTCTCGCTCACCTTCATACGATCGATATAGCAAGTCTGTCTCAAGGTCCAGATGTGTTTCAAGGAGTCGGTCAAGGAGCTGTGATTCAAGTGATGTTGAGAACCCAGGGAACAATTTGTATGTGACTGGTCTCTCAACCCGCGTTAAGGAGCGAGATATTGAGAAGCATTTTTCTGCTGAGGGGAAGGTTGAAGATGTTCGTCTTGTTTTAGACCCATGGACCCACGAATCTCGTGGGTTTGGTTTCGTGACGATGTCCAGCGTTGAGGAGGCTGATCGCTGCATCAAGTCTCTGAATCGCTCAATACTTGAAGGCAGAGTTATCACCGTGGAGAAGGTAGAATTTATTGAATATTTGCTCAGTTTTGTTGAA…	MSYSRRSRYSRSPSYDRYSKSVSRSRCVSRSRSRSCDSSDVENPGNNLYVTGLSTRVKERDIEKHFSAEGKVEDVRLVLDPWTHESRGFGFVTMSSVEEADRCIKSLNRSILEGRVITVEKVEFIEYLLSFVESYVCNFRWYQLSVVSISYICFSNLISLKVVCLFRLSFFGSKVAVCSSSSPKSK	1884	561	186	0	0.00345202	0
	Solyc06g076670	Solyc06g076670.17	ATTTTATTTCGAGAGCCTTCGCAAATTAGAGAGAGAAAGAGAAGTATTTCGATCCTACGCTACCATAATCTCTTCACGATGTCGTACTCCAGGAGGTCAAGGTATTGTTGGTCTTAATATGGGTTTTATATGGTCATTATTCCTAGTCATGTTCAATATGACATTTATATTGCAGGTATTCTCGCTCACCTTCATACGATCGATATAGCAAGTCTGTCTCAAGGTCCAGATGTGTTTCAAGGAGTCGGTCAAGGAGCTGTGATTCAAGTGATGTTGAGAACCCAGGGAACAATTTGTATGTGACTGGTCTCTCAACCCGCGTTAAGGAGCGAGATATTGAGAAGCATTTTTCTGCTGAGGGGAAGGTTGAAGATGTTCGTCTTGTTTTAGACCCATGGA…	ATGTCGTACTCCAGGAGGTCAAGGTATTGTTGGTCTTAA	MSYSRRSRYCWS	1816	39	12	0	0	0.0101207
	Solyc06g076670	Solyc06g076670.18	ATTTTATTTCGAGAGCCTTCGCAAATTAGAGAGAGAAAGAGAAGTATTTCGATCCTACGCTACCATAATCTCTTCACGATGTCGTACTCCAGGAGGTCAAGGTATTGTTGGTCTTAATATGGGTTTTATATGGTCATTATTCCTAGTCATGTTCAATATGACATTTATATTGCAGGTATTCTCGCTCACCTTCATACGATCGATATAGCAAGTCTGTCTCAAGGTCCAGATGTGTTTCAAGGAGTCGGTCAAGGAGCTGTGATTCAAGTGATGTTGAGAACCCAGGGAACAATTTGTATGTGACTGGTCTCTCAACCCGCGTTAAGGAGCGAGATATTGAGAAGCATTTTTCTGCTGAGGGGAAGGTTGAAGATGTTCGTCTTGTTTTAGACCCATGGA…	ATGTCGTACTCCAGGAGGTCAAGGTATTGTTGGTCTTAA	MSYSRRSRYCWS	1959	39	12	0	0.00536979	0.00977395
