# Supplementary material for: Identification and Regulation of Tomato Serine/Arginine-Rich Proteins Under High Temperatures
Source: Front Plant Sci. 2021 Mar 29;12:645689. doi: 10.3389/fpls.2021.645689 (PMC8039515; doi:10.3389/fpls.2021.645689)
Supplement: Supplementary file 6 [file Data_Sheet_3.XLSX]

## Sheet: A-Promoter Sequence
>Sl-RS2Z36_SL2.50ch09:667942..668941 (1 Kb)
GGATCAGATATATTGAAGCAAAGTGGTGTGACTGATTTGAACAAATGGACTTGTTTTTGGATCACAATTGCTTTGGGATTTTTCTTTAGGATTCTCTTCTATTTTGCTTTGTTGGTTGGAAGCAAAAATAAGAGGAGGTGAAAACCTACGTTACGTTTAGCTCAGACTCTTCAGAAATGTCAACGGTTATTTTTGAAGTAGTATCGAAAGTGAAGAGTAAAAACAAGATGGAAAAAATAATAATTAATCTCACCATAATTTTATTTAGTAGTTCTCTTTTTAATCTTAATTTTAATTGAGTAGCTCTTTTCTCCTATGTTTTCTATGCTTATTTTCAAATGTTCAATATATGTTGTTAAATAATGTTCATCAAGTTGTATTTAGATTGTTAACTTCTGA…
>Sl-RS28_SL2.50ch10:3405405..3406404 (1 kb)
AAATAAATGGAGTAGATAGTGTTTGATTTAATTGTGCTCCATAGCAAACGTTTGCAAAAAATTGCCTGGAGCCTCTCTCCCAAATATCTCGCTCGCCACTCTCCTCCAATCTCTCGCTTGCTTCCTCACTTTTTGTACAAACACAAGTGTATAAAAATTGTTTCTAATTGTATAAAGCAGAGTTTATTGTATAAATACATATATTTTTGTTCCCTTCTCTCCCCTCTTCTAGATCTCGCTCGCCACCTTCGCCTTTCTCACTTATACAAACAGAAGAGAAATGTATAAATTGCGTTTCTGTTTGTATAAAACGTGAGAAAATTGTATATACACATGCAAGTACATATATTTTCGTCCTATACACTTATAATTATACAATAAAAATACTCCCCTGCCCAG…
>Sl-SC30b_ SL2.50ch01:93413230..93414229 (1 Kb)
TCTTTTTTCTTTTTTTTTTCCCGCTTTATACACACACAAATTATACAAAATATGATATATAATCTGTGTTTATAAAAAGAGAGAGAGAAATTTTATATACAAATATTTTAATTCGATTTACTGTATACAAATTCAAATTTTTTTATACTGATATATAAAATATAATTATTAAACATAGATATTAATTAGGACAACTTTCACATATAGCAAACAAAAAAAATCATATTTGTACGTTAAAGCAAACTTTGCATAATTGCACTCCATAGCAAACATAAAACTGTATAATTTGCTATACATATACAATTGTATAATTCGCTGGCCTAAATTGTATAATTCGCTGGCCTATTTCGTTGCAATTGTATAATTTGTTTTGCATACAGTTGAATCGAATTAAAATGT…
>Sl-SR32_ SL2.50ch03:52324658..52325657 (1 Kb)
TTATACCCAAACAAGATATTTAATATACACAAAGCTAATTCATGCATTATTTTTATAATACATCCTATCAAACAACGTGTGTATTGGTCGATTCAATTCAATTTTATGTATTATCAATTTGATTTTATCGATTTTAGATATGCTAAAACCAACTTCAATTTATGATTTATCAGTTTTGATCCTTAACGGCTGAGTATTCGATTTAACCAATAAAAAATGCTTGTAAAACAAATATGACTTCTTTAACAATAATGTAACTTGTTAAATGCTCATAAAATATAAACAATAACAACTAACATGAAAAGATTATACAAGTGTAATGCAAAGAGAAGTTAAGAGGAAAGAAATTTACTTTAGATTTTGACGTTTTGTATAATGTGAAGTTGTCCATTCAATATC…
>Sl-SR33_ SL2.50ch01:89955964..89956963 (1 Kb)
AAGAGTTCACCATCCTCTCCCTTAACCAATCATTATGCGTATATTCTAAGCTAGATTATGAATGTATTATTAAGAAAATGTGAATCTAAAATAAAAAGTTCGATTAGTTTGGTATTTATGTTTTAAGTATTAAAAAATTATTAAAGTTTTAAAAATATAAATATAAAATTATTTTTTATCTATCCAAATCACTTAGATAAGAGACTTTACCTAATTTTTAAAAAGAAAAACAAAACAAGATAAATAAAAGGTTCAAATTTCTAAATTCACGTGCATCTAATCATCACACGACACTATATGACGTTTCAAATATAGATTTACACATCTATAATTAAGTACTTTTTAACTAATATAACACTACTATATTTGATTTAAGAATAAAGAACATGAATTCACGTG…
>Sl-SR46a_ SL2.50ch06:47611873..47612872 (1 Kb)
TAAATTATTCTATCGATCTATAGACAGTGAAGTAATCATTTCTAAAATTCATAATTTAGAATCAAACACGATTCCAAACTACAAATTACTGTTCGCTTCAATTTTCCTCACATTTGACATGTTTAATAAGTAATCAAAAGCAAAAAAGTGTCAATATTTTGGGACCAGGAGGTATCAATTTCAACAATATATATAGCAGATGTTATAGTCTCTAGATCCTATTTATAATTATGGAAACACATAAACTAGCTTCGGAACTTACTGGGGCTTTCAAACATGAAAGTGACGGTGTCACTGCCATCGTCAGCCTTGATGGTGATGATGTCATCATTTCCAGCACATTTGAGCATTTTCGCCATGTTAGTAAGGTTCATGCCCATTGAAATGTTCCGGTCACAA…

## Sheet: B-HSE
Promoter sequence	Motif sequence	Position	Strand	Similar Score	Hit sequence
RS28	TNCNNGNA	63	+	0.00390625	TGCCTGGA
RS28	GNANNNTC	68	+	0.00390625	GGAGCCTC
RS28	NTCNNGAN	227	+	0.00390625	TTCTAGAT
RS28	GNANNTNC	324	+	0.00390625	GTATATAC
RS28	TNCNNGNA	335	+	0.00390625	TGCAAGTA
RS28	GNANNTNC	336	+	0.00390625	GCAAGTAC
RS28	GNANNTNC	491	+	0.00390625	GTATATTC
RS28	GANNNNTC	614	+	0.00390625	GAGTTCTC
RS28	GANNNTNC	813	+	0.00390625	GAAAATAC
RS28	TNCNNGAN	880	+	0.00390625	TGCGAGAT
RS28	NTCNNGNA	926	+	0.00390625	GTCATGAA
RS28	TNCNNGAN	960	+	0.00390625	TTCCGGAT
SR32	NTCNNGNA	39	+	0.00390625	TTCATGCA
SR32	GNANNNTC	108	+	0.00390625	GTATTATC
SR32	GANNNNTC	164	+	0.00390625	GATTTATC
SR32	GANNNTNC	192	+	0.00390625	GAGTATTC
SR32	TNCNNGNA	218	+	0.00390625	TGCTTGTA
SR32	GANNNTNC	305	+	0.00390625	GATTATAC
SR32	NTCNNGAN	403	+	0.00390625	CTCAAGAG
SR32	GANNNNTC	510	+	0.00390625	GACAAATC
SR32	NTCNNGNA	515	+	0.00390625	ATCAAGAA
SR32	GANNNTNC	695	+	0.00390625	GAGAGTAC
SR32	GANNNNTC	800	+	0.00390625	GATAAATC
SR32	GNANNTNC	919	+	0.00390625	GCACATCC
SR32	TNCNNGNA	924	+	0.00390625	TCCGAGAA
SR32	GANNNTNC	936	+	0.00390625	GAGATTCC
SR33	GNANNNTC	39	+	0.00390625	GTATATTC
SR33	GANNNTNC	203	+	0.00390625	GACTTTAC
SR33	GANNNNTC	300	+	0.00390625	GACGTTTC
SR33	GNANNTNC	544	+	0.00390625	GGACTTGC
SR33	GANNNNTC	580	+	0.00390625	GAAGGATC
SR33	NTCNNGAN	631	+	0.00390625	TTCTTGAC
SR33	GANNNNTC	763	+	0.00390625	GATTTCTC
SR33	TNCNNGNA	883	+	0.00390625	TCCTAGGA
SR33	NTCNNGNA	896	+	0.00390625	GTCATGTA
SR33	TNCNNGAN	929	+	0.00390625	TTCTAGAC
SC30b	GNANNTNC	635	+	0.00390625	GCATGTGC
SC30b	GNANNTNC	641	+	0.00390625	GCATATAC
SC30b	TNCNNGAN	968	+	0.00390625	TGCAAGAA
SC30b	TNCNNGNA	873	+	0.00390625	TACATGTA
SC30b	TNCNNGNA	968	+	0.00390625	TGCAAGAA
RS2Z36	GANNNNTC	77	+	0.00390625	GATTTTTC
RS2Z36	GNANNNTC	89	+	0.00390625	GGATTCTC
RS2Z36	GANNNTNC	165	+	0.00390625	GACTCTTC
RS2Z36	GNANNNTC	174	+	0.00390625	GAAATGTC
RS2Z36	GNANNNTC	198	+	0.00390625	GTAGTATC
RS2Z36	GANNNTNC	721	+	0.00390625	GACGTTAC
RS2Z36	GNANNTNC	763	+	0.00390625	GTATATTC
RS2Z36	NTCNNGAN	771	+	0.00390625	ATCAAGAC
RS2Z36	GANNNTNC	776	+	0.00390625	GACGATAC
RS2Z36	NTCNNGNA	948	+	0.00390625	TTCAAGAA
RS2Z36	TNCNNGNA	948	+	0.00390625	TTCAAGAA
SR46a	GANNNNTC	169	+	0.00390625	GAGGTATC
SR46a	NTCNNGAN	210	+	0.00390625	CTCTAGAT
SR46a	GNANNTNC	255	+	0.00390625	GAACTTAC
SR46a	TNCNNGNA	332	+	0.00390625	TTCCAGCA
SR46a	GNANNTNC	347	+	0.00390625	GCATTTTC
SR46a	GANNNTNC	401	+	0.00390625	GATAGTGC
SR46a	GANNNTNC	475	+	0.00390625	GAGAATCC
SR46a	GNANNNTC	490	+	0.00390625	GAACAATC
SR46a	TNCNNGNA	531	+	0.00390625	TTCTAGAA
SR46a	GANNNNTC	536	+	0.00390625	GAACTTTC
SR46a	TNCNNGAN	555	+	0.00390625	TCCCTGAA
SR46a	GNANNTNC	569	+	0.00390625	GTAGTTCC
SR46a	TNCNNGAN	591	+	0.00390625	TGCGGGAA
SR46a	GANNNNTC	639	+	0.00390625	GAGGTGTC
SR46a	TNCNNGAN	702	+	0.00390625	TGCTGGAA
SR46a	TNCNNGAN	715	+	0.00390625	TGCTCGAG
SR46a	NTCNNGAN	717	+	0.00390625	CTCGAGAA
SR46a	GANNNNTC	751	+	0.00390625	GAATTGTC
SR46a	TNCNNGAN	800	+	0.00390625	TACTTGAG
SR46a	NTCNNGAN	830	+	0.00390625	TTCGAGAA
SR46a	TNCNNGAN	970	+	0.00390625	TACGTGAA

## Sheet: C-Additional HS-cis-elements
Sequence ID	TFBS ID	TFBS Name	Posistion	Strand	Similar Score	Binding sequence	TF family	TF ID
RS28	TF_motif_seq_0257		6	-	0.8	AATGG	NF-YB;NF-YA;NF-YC	AT1G09030;AT1G17590;AT1G21970;AT1G30500;AT1G54160;AT1G54830;AT1G56170;AT1G72830;AT2G38880;AT2G47810;AT3G05690;AT3G14020;AT3G20910;AT3G53340;AT4G14540;AT5G06510;AT5G12840;AT5G27910;AT5G38140;AT5G47640;AT5G47670;AT5G50470;AT5G50480
RS28	TF_motif_seq_0257		31	-	0.8	ATTGT	NF-YB;NF-YA;NF-YC	AT1G09030;AT1G17590;AT1G21970;AT1G30500;AT1G54160;AT1G54830;AT1G56170;AT1G72830;AT2G38880;AT2G47810;AT3G05690;AT3G14020;AT3G20910;AT3G53340;AT4G14540;AT5G06510;AT5G12840;AT5G27910;AT5G38140;AT5G47640;AT5G47670;AT5G50470;AT5G50480
RS28	TF_motif_seq_0257		61	-	0.8	ATTGC	NF-YB;NF-YA;NF-YC	AT1G09030;AT1G17590;AT1G21970;AT1G30500;AT1G54160;AT1G54830;AT1G56170;AT1G72830;AT2G38880;AT2G47810;AT3G05690;AT3G14020;AT3G20910;AT3G53340;AT4G14540;AT5G06510;AT5G12840;AT5G27910;AT5G38140;AT5G47640;AT5G47670;AT5G50470;AT5G50480
RS28	TF_motif_seq_0257		80	+	0.8	CCAAA	NF-YB;NF-YA;NF-YC	AT1G09030;AT1G17590;AT1G21970;AT1G30500;AT1G54160;AT1G54830;AT1G56170;AT1G72830;AT2G38880;AT2G47810;AT3G05690;AT3G14020;AT3G20910;AT3G53340;AT4G14540;AT5G06510;AT5G12840;AT5G27910;AT5G38140;AT5G47640;AT5G47670;AT5G50470;AT5G50480
RS28	TF_motif_seq_0257		81	+	0.8	CAAAT	NF-YB;NF-YA;NF-YC	AT1G09030;AT1G17590;AT1G21970;AT1G30500;AT1G54160;AT1G54830;AT1G56170;AT1G72830;AT2G38880;AT2G47810;AT3G05690;AT3G14020;AT3G20910;AT3G53340;AT4G14540;AT5G06510;AT5G12840;AT5G27910;AT5G38140;AT5G47640;AT5G47670;AT5G50470;AT5G50480
RS28	TF_motif_seq_0257		96	+	0.8	CCACT	NF-YB;NF-YA;NF-YC	AT1G09030;AT1G17590;AT1G21970;AT1G30500;AT1G54160;AT1G54830;AT1G56170;AT1G72830;AT2G38880;AT2G47810;AT3G05690;AT3G14020;AT3G20910;AT3G53340;AT4G14540;AT5G06510;AT5G12840;AT5G27910;AT5G38140;AT5G47640;AT5G47670;AT5G50470;AT5G50480
RS28	TF_motif_seq_0257		106	+	1	CCAAT	NF-YB;NF-YA;NF-YC	AT1G09030;AT1G17590;AT1G21970;AT1G30500;AT1G54160;AT1G54830;AT1G56170;AT1G72830;AT2G38880;AT2G47810;AT3G05690;AT3G14020;AT3G20910;AT3G53340;AT4G14540;AT5G06510;AT5G12840;AT5G27910;AT5G38140;AT5G47640;AT5G47670;AT5G50470;AT5G50480
RS28	TF_motif_seq_0257		157	-	0.8	ATTGT	NF-YB;NF-YA;NF-YC	AT1G09030;AT1G17590;AT1G21970;AT1G30500;AT1G54160;AT1G54830;AT1G56170;AT1G72830;AT2G38880;AT2G47810;AT3G05690;AT3G14020;AT3G20910;AT3G53340;AT4G14540;AT5G06510;AT5G12840;AT5G27910;AT5G38140;AT5G47640;AT5G47670;AT5G50470;AT5G50480
RS28	TF_motif_seq_0257		164	+	0.8	CTAAT	NF-YB;NF-YA;NF-YC	AT1G09030;AT1G17590;AT1G21970;AT1G30500;AT1G54160;AT1G54830;AT1G56170;AT1G72830;AT2G38880;AT2G47810;AT3G05690;AT3G14020;AT3G20910;AT3G53340;AT4G14540;AT5G06510;AT5G12840;AT5G27910;AT5G38140;AT5G47640;AT5G47670;AT5G50470;AT5G50480
RS28	TF_motif_seq_0257		167	-	0.8	ATTGT	NF-YB;NF-YA;NF-YC	AT1G09030;AT1G17590;AT1G21970;AT1G30500;AT1G54160;AT1G54830;AT1G56170;AT1G72830;AT2G38880;AT2G47810;AT3G05690;AT3G14020;AT3G20910;AT3G53340;AT4G14540;AT5G06510;AT5G12840;AT5G27910;AT5G38140;AT5G47640;AT5G47670;AT5G50470;AT5G50480
RS28	TF_motif_seq_0257		186	-	0.8	ATTGT	NF-YB;NF-YA;NF-YC	AT1G09030;AT1G17590;AT1G21970;AT1G30500;AT1G54160;AT1G54830;AT1G56170;AT1G72830;AT2G38880;AT2G47810;AT3G05690;AT3G14020;AT3G20910;AT3G53340;AT4G14540;AT5G06510;AT5G12840;AT5G27910;AT5G38140;AT5G47640;AT5G47670;AT5G50470;AT5G50480
RS28	TF_motif_seq_0257		289	-	0.8	ATTGC	NF-YB;NF-YA;NF-YC	AT1G09030;AT1G17590;AT1G21970;AT1G30500;AT1G54160;AT1G54830;AT1G56170;AT1G72830;AT2G38880;AT2G47810;AT3G05690;AT3G14020;AT3G20910;AT3G53340;AT4G14540;AT5G06510;AT5G12840;AT5G27910;AT5G38140;AT5G47640;AT5G47670;AT5G50470;AT5G50480
RS28	TF_motif_seq_0010		316	+	0.875	AGAAAattgt	HSF	AT3G24520;AT1G32330;AT1G46264;AT1G67970;AT2G26150;AT2G41690;AT3G02990;AT3G22830;AT3G51910;AT3G63350;AT4G11660;AT4G13980;AT4G17750;AT4G18880;AT5G03720;AT5G16820;AT5G43840;AT5G45710;AT5G54070;AT5G62020
RS28	TF_motif_seq_0257		321	-	0.8	ATTGT	NF-YB;NF-YA;NF-YC	AT1G09030;AT1G17590;AT1G21970;AT1G30500;AT1G54160;AT1G54830;AT1G56170;AT1G72830;AT2G38880;AT2G47810;AT3G05690;AT3G14020;AT3G20910;AT3G53340;AT4G14540;AT5G06510;AT5G12840;AT5G27910;AT5G38140;AT5G47640;AT5G47670;AT5G50470;AT5G50480
RS28	TFmatrixID_0174		330	-	0.75	acaCATGC	bHLH	AT1G10120;AT1G18400;AT1G25330;AT1G26260;AT1G68920;AT1G73830;AT2G24260;AT3G07340;AT3G23690;AT4G30980;AT4G34530;AT5G48560;AT5G50915;AT5G58010;AT5G62610
RS28	TF_motif_seq_0305		331	-	1	cACATG	NAC;NAM	AT1G52890;AT3G15500;AT4G27410
RS28	TFmatrixID_0523		334	+	0.945	atgcaaGTACAtatat	SBP	AT1G02065;AT1G27370;AT1G69170;AT2G42200;AT2G47070;AT3G57920;AT5G43270
RS28	TFmatrixID_0174		336	+	0.75	GCAAGtac	bHLH	AT1G10120;AT1G18400;AT1G25330;AT1G26260;AT1G68920;AT1G73830;AT2G24260;AT3G07340;AT3G23690;AT4G30980;AT4G34530;AT5G48560;AT5G50915;AT5G58010;AT5G62610
RS28	TF_motif_seq_0257		356	+	0.8	CCTAT	NF-YB;NF-YA;NF-YC	AT1G09030;AT1G17590;AT1G21970;AT1G30500;AT1G54160;AT1G54830;AT1G56170;AT1G72830;AT2G38880;AT2G47810;AT3G05690;AT3G14020;AT3G20910;AT3G53340;AT4G14540;AT5G06510;AT5G12840;AT5G27910;AT5G38140;AT5G47640;AT5G47670;AT5G50470;AT5G50480
RS28	TF_motif_seq_0257		375	+	0.8	ACAAT	NF-YB;NF-YA;NF-YC	AT1G09030;AT1G17590;AT1G21970;AT1G30500;AT1G54160;AT1G54830;AT1G56170;AT1G72830;AT2G38880;AT2G47810;AT3G05690;AT3G14020;AT3G20910;AT3G53340;AT4G14540;AT5G06510;AT5G12840;AT5G27910;AT5G38140;AT5G47640;AT5G47670;AT5G50470;AT5G50480
RS28	TF_motif_seq_0257		396	+	0.8	CCAGT	NF-YB;NF-YA;NF-YC	AT1G09030;AT1G17590;AT1G21970;AT1G30500;AT1G54160;AT1G54830;AT1G56170;AT1G72830;AT2G38880;AT2G47810;AT3G05690;AT3G14020;AT3G20910;AT3G53340;AT4G14540;AT5G06510;AT5G12840;AT5G27910;AT5G38140;AT5G47640;AT5G47670;AT5G50470;AT5G50480
RS28	TF_motif_seq_0257		432	+	0.8	ACAAT	NF-YB;NF-YA;NF-YC	AT1G09030;AT1G17590;AT1G21970;AT1G30500;AT1G54160;AT1G54830;AT1G56170;AT1G72830;AT2G38880;AT2G47810;AT3G05690;AT3G14020;AT3G20910;AT3G53340;AT4G14540;AT5G06510;AT5G12840;AT5G27910;AT5G38140;AT5G47640;AT5G47670;AT5G50470;AT5G50480
RS28	TF_motif_seq_0257		440	+	0.8	CAAAT	NF-YB;NF-YA;NF-YC	AT1G09030;AT1G17590;AT1G21970;AT1G30500;AT1G54160;AT1G54830;AT1G56170;AT1G72830;AT2G38880;AT2G47810;AT3G05690;AT3G14020;AT3G20910;AT3G53340;AT4G14540;AT5G06510;AT5G12840;AT5G27910;AT5G38140;AT5G47640;AT5G47670;AT5G50470;AT5G50480
RS28	TF_motif_seq_0257		443	-	0.8	ATTGT	NF-YB;NF-YA;NF-YC	AT1G09030;AT1G17590;AT1G21970;AT1G30500;AT1G54160;AT1G54830;AT1G56170;AT1G72830;AT2G38880;AT2G47810;AT3G05690;AT3G14020;AT3G20910;AT3G53340;AT4G14540;AT5G06510;AT5G12840;AT5G27910;AT5G38140;AT5G47640;AT5G47670;AT5G50470;AT5G50480
RS28	TF_motif_seq_0257		450	+	0.8	CTAAT	NF-YB;NF-YA;NF-YC	AT1G09030;AT1G17590;AT1G21970;AT1G30500;AT1G54160;AT1G54830;AT1G56170;AT1G72830;AT2G38880;AT2G47810;AT3G05690;AT3G14020;AT3G20910;AT3G53340;AT4G14540;AT5G06510;AT5G12840;AT5G27910;AT5G38140;AT5G47640;AT5G47670;AT5G50470;AT5G50480
RS28	TF_motif_seq_0257		475	+	0.8	ACAAT	NF-YB;NF-YA;NF-YC	AT1G09030;AT1G17590;AT1G21970;AT1G30500;AT1G54160;AT1G54830;AT1G56170;AT1G72830;AT2G38880;AT2G47810;AT3G05690;AT3G14020;AT3G20910;AT3G53340;AT4G14540;AT5G06510;AT5G12840;AT5G27910;AT5G38140;AT5G47640;AT5G47670;AT5G50470;AT5G50480
RS28	TF_motif_seq_0257		478	-	0.8	ATTCG	NF-YB;NF-YA;NF-YC	AT1G09030;AT1G17590;AT1G21970;AT1G30500;AT1G54160;AT1G54830;AT1G56170;AT1G72830;AT2G38880;AT2G47810;AT3G05690;AT3G14020;AT3G20910;AT3G53340;AT4G14540;AT5G06510;AT5G12840;AT5G27910;AT5G38140;AT5G47640;AT5G47670;AT5G50470;AT5G50480
RS28	TF_motif_seq_0257		485	+	0.8	TCAAT	NF-YB;NF-YA;NF-YC	AT1G09030;AT1G17590;AT1G21970;AT1G30500;AT1G54160;AT1G54830;AT1G56170;AT1G72830;AT2G38880;AT2G47810;AT3G05690;AT3G14020;AT3G20910;AT3G53340;AT4G14540;AT5G06510;AT5G12840;AT5G27910;AT5G38140;AT5G47640;AT5G47670;AT5G50470;AT5G50480
RS28	TF_motif_seq_0257		488	-	0.8	ATTGT	NF-YB;NF-YA;NF-YC	AT1G09030;AT1G17590;AT1G21970;AT1G30500;AT1G54160;AT1G54830;AT1G56170;AT1G72830;AT2G38880;AT2G47810;AT3G05690;AT3G14020;AT3G20910;AT3G53340;AT4G14540;AT5G06510;AT5G12840;AT5G27910;AT5G38140;AT5G47640;AT5G47670;AT5G50470;AT5G50480
RS28	TF_motif_seq_0257		541	+	0.8	CAAAT	NF-YB;NF-YA;NF-YC	AT1G09030;AT1G17590;AT1G21970;AT1G30500;AT1G54160;AT1G54830;AT1G56170;AT1G72830;AT2G38880;AT2G47810;AT3G05690;AT3G14020;AT3G20910;AT3G53340;AT4G14540;AT5G06510;AT5G12840;AT5G27910;AT5G38140;AT5G47640;AT5G47670;AT5G50470;AT5G50480
RS28	TF_motif_seq_0257		547	+	0.8	CAAAT	NF-YB;NF-YA;NF-YC	AT1G09030;AT1G17590;AT1G21970;AT1G30500;AT1G54160;AT1G54830;AT1G56170;AT1G72830;AT2G38880;AT2G47810;AT3G05690;AT3G14020;AT3G20910;AT3G53340;AT4G14540;AT5G06510;AT5G12840;AT5G27910;AT5G38140;AT5G47640;AT5G47670;AT5G50470;AT5G50480
RS28	TF_motif_seq_0257		550	-	0.8	ATTGT	NF-YB;NF-YA;NF-YC	AT1G09030;AT1G17590;AT1G21970;AT1G30500;AT1G54160;AT1G54830;AT1G56170;AT1G72830;AT2G38880;AT2G47810;AT3G05690;AT3G14020;AT3G20910;AT3G53340;AT4G14540;AT5G06510;AT5G12840;AT5G27910;AT5G38140;AT5G47640;AT5G47670;AT5G50470;AT5G50480
RS28	TF_motif_seq_0257		625	+	0.8	CCAAG	NF-YB;NF-YA;NF-YC	AT1G09030;AT1G17590;AT1G21970;AT1G30500;AT1G54160;AT1G54830;AT1G56170;AT1G72830;AT2G38880;AT2G47810;AT3G05690;AT3G14020;AT3G20910;AT3G53340;AT4G14540;AT5G06510;AT5G12840;AT5G27910;AT5G38140;AT5G47640;AT5G47670;AT5G50470;AT5G50480
RS28	TF_motif_seq_0257		667	+	0.8	ACAAT	NF-YB;NF-YA;NF-YC	AT1G09030;AT1G17590;AT1G21970;AT1G30500;AT1G54160;AT1G54830;AT1G56170;AT1G72830;AT2G38880;AT2G47810;AT3G05690;AT3G14020;AT3G20910;AT3G53340;AT4G14540;AT5G06510;AT5G12840;AT5G27910;AT5G38140;AT5G47640;AT5G47670;AT5G50470;AT5G50480
RS28	TF_motif_seq_0257		670	-	0.8	ATTTG	NF-YB;NF-YA;NF-YC	AT1G09030;AT1G17590;AT1G21970;AT1G30500;AT1G54160;AT1G54830;AT1G56170;AT1G72830;AT2G38880;AT2G47810;AT3G05690;AT3G14020;AT3G20910;AT3G53340;AT4G14540;AT5G06510;AT5G12840;AT5G27910;AT5G38140;AT5G47640;AT5G47670;AT5G50470;AT5G50480
RS28	TF_motif_seq_0257		695	+	0.8	CGAAT	NF-YB;NF-YA;NF-YC	AT1G09030;AT1G17590;AT1G21970;AT1G30500;AT1G54160;AT1G54830;AT1G56170;AT1G72830;AT2G38880;AT2G47810;AT3G05690;AT3G14020;AT3G20910;AT3G53340;AT4G14540;AT5G06510;AT5G12840;AT5G27910;AT5G38140;AT5G47640;AT5G47670;AT5G50470;AT5G50480
RS28	TF_motif_seq_0257		728	+	0.8	GCAAT	NF-YB;NF-YA;NF-YC	AT1G09030;AT1G17590;AT1G21970;AT1G30500;AT1G54160;AT1G54830;AT1G56170;AT1G72830;AT2G38880;AT2G47810;AT3G05690;AT3G14020;AT3G20910;AT3G53340;AT4G14540;AT5G06510;AT5G12840;AT5G27910;AT5G38140;AT5G47640;AT5G47670;AT5G50470;AT5G50480
RS28	TF_motif_seq_0257		772	-	0.8	ATTTG	NF-YB;NF-YA;NF-YC	AT1G09030;AT1G17590;AT1G21970;AT1G30500;AT1G54160;AT1G54830;AT1G56170;AT1G72830;AT2G38880;AT2G47810;AT3G05690;AT3G14020;AT3G20910;AT3G53340;AT4G14540;AT5G06510;AT5G12840;AT5G27910;AT5G38140;AT5G47640;AT5G47670;AT5G50470;AT5G50480
RS28	TF_motif_seq_0257		789	-	0.8	ATTGC	NF-YB;NF-YA;NF-YC	AT1G09030;AT1G17590;AT1G21970;AT1G30500;AT1G54160;AT1G54830;AT1G56170;AT1G72830;AT2G38880;AT2G47810;AT3G05690;AT3G14020;AT3G20910;AT3G53340;AT4G14540;AT5G06510;AT5G12840;AT5G27910;AT5G38140;AT5G47640;AT5G47670;AT5G50470;AT5G50480
RS28	TF_motif_seq_0257		819	+	0.8	ACAAT	NF-YB;NF-YA;NF-YC	AT1G09030;AT1G17590;AT1G21970;AT1G30500;AT1G54160;AT1G54830;AT1G56170;AT1G72830;AT2G38880;AT2G47810;AT3G05690;AT3G14020;AT3G20910;AT3G53340;AT4G14540;AT5G06510;AT5G12840;AT5G27910;AT5G38140;AT5G47640;AT5G47670;AT5G50470;AT5G50480
RS28	TF_motif_seq_0257		830	+	0.8	CCATT	NF-YB;NF-YA;NF-YC	AT1G09030;AT1G17590;AT1G21970;AT1G30500;AT1G54160;AT1G54830;AT1G56170;AT1G72830;AT2G38880;AT2G47810;AT3G05690;AT3G14020;AT3G20910;AT3G53340;AT4G14540;AT5G06510;AT5G12840;AT5G27910;AT5G38140;AT5G47640;AT5G47670;AT5G50470;AT5G50480
RS28	TF_motif_seq_0257		836	+	0.8	CCTAT	NF-YB;NF-YA;NF-YC	AT1G09030;AT1G17590;AT1G21970;AT1G30500;AT1G54160;AT1G54830;AT1G56170;AT1G72830;AT2G38880;AT2G47810;AT3G05690;AT3G14020;AT3G20910;AT3G53340;AT4G14540;AT5G06510;AT5G12840;AT5G27910;AT5G38140;AT5G47640;AT5G47670;AT5G50470;AT5G50480
RS28	TF_motif_seq_0257		854	+	0.8	CCAAA	NF-YB;NF-YA;NF-YC	AT1G09030;AT1G17590;AT1G21970;AT1G30500;AT1G54160;AT1G54830;AT1G56170;AT1G72830;AT2G38880;AT2G47810;AT3G05690;AT3G14020;AT3G20910;AT3G53340;AT4G14540;AT5G06510;AT5G12840;AT5G27910;AT5G38140;AT5G47640;AT5G47670;AT5G50470;AT5G50480
RS28	TF_motif_seq_0257		855	+	0.8	CAAAT	NF-YB;NF-YA;NF-YC	AT1G09030;AT1G17590;AT1G21970;AT1G30500;AT1G54160;AT1G54830;AT1G56170;AT1G72830;AT2G38880;AT2G47810;AT3G05690;AT3G14020;AT3G20910;AT3G53340;AT4G14540;AT5G06510;AT5G12840;AT5G27910;AT5G38140;AT5G47640;AT5G47670;AT5G50470;AT5G50480
RS28	TF_motif_seq_0257		870	-	0.8	ATTTG	NF-YB;NF-YA;NF-YC	AT1G09030;AT1G17590;AT1G21970;AT1G30500;AT1G54160;AT1G54830;AT1G56170;AT1G72830;AT2G38880;AT2G47810;AT3G05690;AT3G14020;AT3G20910;AT3G53340;AT4G14540;AT5G06510;AT5G12840;AT5G27910;AT5G38140;AT5G47640;AT5G47670;AT5G50470;AT5G50480
RS28	TF_motif_seq_0257		876	+	0.8	GCAAT	NF-YB;NF-YA;NF-YC	AT1G09030;AT1G17590;AT1G21970;AT1G30500;AT1G54160;AT1G54830;AT1G56170;AT1G72830;AT2G38880;AT2G47810;AT3G05690;AT3G14020;AT3G20910;AT3G53340;AT4G14540;AT5G06510;AT5G12840;AT5G27910;AT5G38140;AT5G47640;AT5G47670;AT5G50470;AT5G50480
RS28	TF_motif_seq_0257		886	-	0.8	ATGGG	NF-YB;NF-YA;NF-YC	AT1G09030;AT1G17590;AT1G21970;AT1G30500;AT1G54160;AT1G54830;AT1G56170;AT1G72830;AT2G38880;AT2G47810;AT3G05690;AT3G14020;AT3G20910;AT3G53340;AT4G14540;AT5G06510;AT5G12840;AT5G27910;AT5G38140;AT5G47640;AT5G47670;AT5G50470;AT5G50480
RS28	TF_motif_seq_0270		894	-	1	GGTCA	WRKY	AT1G13960;AT1G18860;AT1G29280;AT1G29860;AT1G30650;AT1G55600;AT1G62300;AT1G64000;AT1G66550;AT1G68150;AT1G69310;AT1G69810;AT1G80590;AT1G80840;AT2G03340;AT2G23320;AT2G24570;AT2G25000;AT2G30250;AT2G30590;AT2G34830;AT2G37260;AT2G38470;AT2G40740;AT2G40750;AT2G44745;AT2G46130;AT2G46400;AT2G47260;AT3G01080;AT3G01970;AT3G04670;AT3G56400;AT3G58710;AT4G01250;AT4G01720;AT4G04450;AT4G12020;AT4G18170;AT4G22070…
RS28	TF_motif_seq_0257		906	-	1	ATTGG	NF-YB;NF-YA;NF-YC	AT1G09030;AT1G17590;AT1G21970;AT1G30500;AT1G54160;AT1G54830;AT1G56170;AT1G72830;AT2G38880;AT2G47810;AT3G05690;AT3G14020;AT3G20910;AT3G53340;AT4G14540;AT5G06510;AT5G12840;AT5G27910;AT5G38140;AT5G47640;AT5G47670;AT5G50470;AT5G50480
RS28	TF_motif_seq_0257		920	+	0.8	CAAAT	NF-YB;NF-YA;NF-YC	AT1G09030;AT1G17590;AT1G21970;AT1G30500;AT1G54160;AT1G54830;AT1G56170;AT1G72830;AT2G38880;AT2G47810;AT3G05690;AT3G14020;AT3G20910;AT3G53340;AT4G14540;AT5G06510;AT5G12840;AT5G27910;AT5G38140;AT5G47640;AT5G47670;AT5G50470;AT5G50480
RS28	TF_motif_seq_0270		925	-	1	AGTCA	WRKY	AT1G13960;AT1G18860;AT1G29280;AT1G29860;AT1G30650;AT1G55600;AT1G62300;AT1G64000;AT1G66550;AT1G68150;AT1G69310;AT1G69810;AT1G80590;AT1G80840;AT2G03340;AT2G23320;AT2G24570;AT2G25000;AT2G30250;AT2G30590;AT2G34830;AT2G37260;AT2G38470;AT2G40740;AT2G40750;AT2G44745;AT2G46130;AT2G46400;AT2G47260;AT3G01080;AT3G01970;AT3G04670;AT3G56400;AT3G58710;AT4G01250;AT4G01720;AT4G04450;AT4G12020;AT4G18170;AT4G22070…
RS28	TF_motif_seq_0257		933	-	0.8	AATGG	NF-YB;NF-YA;NF-YC	AT1G09030;AT1G17590;AT1G21970;AT1G30500;AT1G54160;AT1G54830;AT1G56170;AT1G72830;AT2G38880;AT2G47810;AT3G05690;AT3G14020;AT3G20910;AT3G53340;AT4G14540;AT5G06510;AT5G12840;AT5G27910;AT5G38140;AT5G47640;AT5G47670;AT5G50470;AT5G50480
RS28	TF_motif_seq_0257		934	-	0.8	ATGGG	NF-YB;NF-YA;NF-YC	AT1G09030;AT1G17590;AT1G21970;AT1G30500;AT1G54160;AT1G54830;AT1G56170;AT1G72830;AT2G38880;AT2G47810;AT3G05690;AT3G14020;AT3G20910;AT3G53340;AT4G14540;AT5G06510;AT5G12840;AT5G27910;AT5G38140;AT5G47640;AT5G47670;AT5G50470;AT5G50480
RS28	TF_motif_seq_0257		940	+	0.8	CCAAA	NF-YB;NF-YA;NF-YC	AT1G09030;AT1G17590;AT1G21970;AT1G30500;AT1G54160;AT1G54830;AT1G56170;AT1G72830;AT2G38880;AT2G47810;AT3G05690;AT3G14020;AT3G20910;AT3G53340;AT4G14540;AT5G06510;AT5G12840;AT5G27910;AT5G38140;AT5G47640;AT5G47670;AT5G50470;AT5G50480
RS28	TF_motif_seq_0257		941	+	0.8	CAAAT	NF-YB;NF-YA;NF-YC	AT1G09030;AT1G17590;AT1G21970;AT1G30500;AT1G54160;AT1G54830;AT1G56170;AT1G72830;AT2G38880;AT2G47810;AT3G05690;AT3G14020;AT3G20910;AT3G53340;AT4G14540;AT5G06510;AT5G12840;AT5G27910;AT5G38140;AT5G47640;AT5G47670;AT5G50470;AT5G50480
RS28	TF_motif_seq_0257		946	+	0.8	CCATT	NF-YB;NF-YA;NF-YC	AT1G09030;AT1G17590;AT1G21970;AT1G30500;AT1G54160;AT1G54830;AT1G56170;AT1G72830;AT2G38880;AT2G47810;AT3G05690;AT3G14020;AT3G20910;AT3G53340;AT4G14540;AT5G06510;AT5G12840;AT5G27910;AT5G38140;AT5G47640;AT5G47670;AT5G50470;AT5G50480
RS28	TF_motif_seq_0257		979	+	0.8	CCCAT	NF-YB;NF-YA;NF-YC	AT1G09030;AT1G17590;AT1G21970;AT1G30500;AT1G54160;AT1G54830;AT1G56170;AT1G72830;AT2G38880;AT2G47810;AT3G05690;AT3G14020;AT3G20910;AT3G53340;AT4G14540;AT5G06510;AT5G12840;AT5G27910;AT5G38140;AT5G47640;AT5G47670;AT5G50470;AT5G50480
RS28	TF_motif_seq_0257		980	+	0.8	CCATT	NF-YB;NF-YA;NF-YC	AT1G09030;AT1G17590;AT1G21970;AT1G30500;AT1G54160;AT1G54830;AT1G56170;AT1G72830;AT2G38880;AT2G47810;AT3G05690;AT3G14020;AT3G20910;AT3G53340;AT4G14540;AT5G06510;AT5G12840;AT5G27910;AT5G38140;AT5G47640;AT5G47670;AT5G50470;AT5G50480
RS28	TF_motif_seq_0257		989	+	0.8	CCCAT	NF-YB;NF-YA;NF-YC	AT1G09030;AT1G17590;AT1G21970;AT1G30500;AT1G54160;AT1G54830;AT1G56170;AT1G72830;AT2G38880;AT2G47810;AT3G05690;AT3G14020;AT3G20910;AT3G53340;AT4G14540;AT5G06510;AT5G12840;AT5G27910;AT5G38140;AT5G47640;AT5G47670;AT5G50470;AT5G50480
RS28	TF_motif_seq_0257		990	+	0.8	CCATT	NF-YB;NF-YA;NF-YC	AT1G09030;AT1G17590;AT1G21970;AT1G30500;AT1G54160;AT1G54830;AT1G56170;AT1G72830;AT2G38880;AT2G47810;AT3G05690;AT3G14020;AT3G20910;AT3G53340;AT4G14540;AT5G06510;AT5G12840;AT5G27910;AT5G38140;AT5G47640;AT5G47670;AT5G50470;AT5G50480
RS28	TF_motif_seq_0257		992	-	0.8	ATTTG	NF-YB;NF-YA;NF-YC	AT1G09030;AT1G17590;AT1G21970;AT1G30500;AT1G54160;AT1G54830;AT1G56170;AT1G72830;AT2G38880;AT2G47810;AT3G05690;AT3G14020;AT3G20910;AT3G53340;AT4G14540;AT5G06510;AT5G12840;AT5G27910;AT5G38140;AT5G47640;AT5G47670;AT5G50470;AT5G50480
SR32	TF_motif_seq_0257		7	+	0.8	CCAAA	NF-YB;NF-YA;NF-YC	AT1G09030;AT1G17590;AT1G21970;AT1G30500;AT1G54160;AT1G54830;AT1G56170;AT1G72830;AT2G38880;AT2G47810;AT3G05690;AT3G14020;AT3G20910;AT3G53340;AT4G14540;AT5G06510;AT5G12840;AT5G27910;AT5G38140;AT5G47640;AT5G47670;AT5G50470;AT5G50480
SR32	TF_motif_seq_0257		35	+	0.8	CTAAT	NF-YB;NF-YA;NF-YC	AT1G09030;AT1G17590;AT1G21970;AT1G30500;AT1G54160;AT1G54830;AT1G56170;AT1G72830;AT2G38880;AT2G47810;AT3G05690;AT3G14020;AT3G20910;AT3G53340;AT4G14540;AT5G06510;AT5G12840;AT5G27910;AT5G38140;AT5G47640;AT5G47670;AT5G50470;AT5G50480
SR32	TF_motif_seq_0257		64	+	0.8	CCTAT	NF-YB;NF-YA;NF-YC	AT1G09030;AT1G17590;AT1G21970;AT1G30500;AT1G54160;AT1G54830;AT1G56170;AT1G72830;AT2G38880;AT2G47810;AT3G05690;AT3G14020;AT3G20910;AT3G53340;AT4G14540;AT5G06510;AT5G12840;AT5G27910;AT5G38140;AT5G47640;AT5G47670;AT5G50470;AT5G50480
SR32	TF_motif_seq_0257		83	-	1	ATTGG	NF-YB;NF-YA;NF-YC	AT1G09030;AT1G17590;AT1G21970;AT1G30500;AT1G54160;AT1G54830;AT1G56170;AT1G72830;AT2G38880;AT2G47810;AT3G05690;AT3G14020;AT3G20910;AT3G53340;AT4G14540;AT5G06510;AT5G12840;AT5G27910;AT5G38140;AT5G47640;AT5G47670;AT5G50470;AT5G50480
SR32	TF_motif_seq_0257		93	+	0.8	TCAAT	NF-YB;NF-YA;NF-YC	AT1G09030;AT1G17590;AT1G21970;AT1G30500;AT1G54160;AT1G54830;AT1G56170;AT1G72830;AT2G38880;AT2G47810;AT3G05690;AT3G14020;AT3G20910;AT3G53340;AT4G14540;AT5G06510;AT5G12840;AT5G27910;AT5G38140;AT5G47640;AT5G47670;AT5G50470;AT5G50480
SR32	TF_motif_seq_0257		98	+	0.8	TCAAT	NF-YB;NF-YA;NF-YC	AT1G09030;AT1G17590;AT1G21970;AT1G30500;AT1G54160;AT1G54830;AT1G56170;AT1G72830;AT2G38880;AT2G47810;AT3G05690;AT3G14020;AT3G20910;AT3G53340;AT4G14540;AT5G06510;AT5G12840;AT5G27910;AT5G38140;AT5G47640;AT5G47670;AT5G50470;AT5G50480
SR32	TF_motif_seq_0257		114	+	0.8	TCAAT	NF-YB;NF-YA;NF-YC	AT1G09030;AT1G17590;AT1G21970;AT1G30500;AT1G54160;AT1G54830;AT1G56170;AT1G72830;AT2G38880;AT2G47810;AT3G05690;AT3G14020;AT3G20910;AT3G53340;AT4G14540;AT5G06510;AT5G12840;AT5G27910;AT5G38140;AT5G47640;AT5G47670;AT5G50470;AT5G50480
SR32	TF_motif_seq_0257		117	-	0.8	ATTTG	NF-YB;NF-YA;NF-YC	AT1G09030;AT1G17590;AT1G21970;AT1G30500;AT1G54160;AT1G54830;AT1G56170;AT1G72830;AT2G38880;AT2G47810;AT3G05690;AT3G14020;AT3G20910;AT3G53340;AT4G14540;AT5G06510;AT5G12840;AT5G27910;AT5G38140;AT5G47640;AT5G47670;AT5G50470;AT5G50480
SR32	TF_motif_seq_0257		149	+	0.8	CCAAC	NF-YB;NF-YA;NF-YC	AT1G09030;AT1G17590;AT1G21970;AT1G30500;AT1G54160;AT1G54830;AT1G56170;AT1G72830;AT2G38880;AT2G47810;AT3G05690;AT3G14020;AT3G20910;AT3G53340;AT4G14540;AT5G06510;AT5G12840;AT5G27910;AT5G38140;AT5G47640;AT5G47670;AT5G50470;AT5G50480
SR32	TF_motif_seq_0257		155	+	0.8	TCAAT	NF-YB;NF-YA;NF-YC	AT1G09030;AT1G17590;AT1G21970;AT1G30500;AT1G54160;AT1G54830;AT1G56170;AT1G72830;AT2G38880;AT2G47810;AT3G05690;AT3G14020;AT3G20910;AT3G53340;AT4G14540;AT5G06510;AT5G12840;AT5G27910;AT5G38140;AT5G47640;AT5G47670;AT5G50470;AT5G50480
SR32	TF_motif_seq_0257		196	-	0.8	ATTCG	NF-YB;NF-YA;NF-YC	AT1G09030;AT1G17590;AT1G21970;AT1G30500;AT1G54160;AT1G54830;AT1G56170;AT1G72830;AT2G38880;AT2G47810;AT3G05690;AT3G14020;AT3G20910;AT3G53340;AT4G14540;AT5G06510;AT5G12840;AT5G27910;AT5G38140;AT5G47640;AT5G47670;AT5G50470;AT5G50480
SR32	TF_motif_seq_0257		207	+	1	CCAAT	NF-YB;NF-YA;NF-YC	AT1G09030;AT1G17590;AT1G21970;AT1G30500;AT1G54160;AT1G54830;AT1G56170;AT1G72830;AT2G38880;AT2G47810;AT3G05690;AT3G14020;AT3G20910;AT3G53340;AT4G14540;AT5G06510;AT5G12840;AT5G27910;AT5G38140;AT5G47640;AT5G47670;AT5G50470;AT5G50480
SR32	TF_motif_seq_0257		229	+	0.8	CAAAT	NF-YB;NF-YA;NF-YC	AT1G09030;AT1G17590;AT1G21970;AT1G30500;AT1G54160;AT1G54830;AT1G56170;AT1G72830;AT2G38880;AT2G47810;AT3G05690;AT3G14020;AT3G20910;AT3G53340;AT4G14540;AT5G06510;AT5G12840;AT5G27910;AT5G38140;AT5G47640;AT5G47670;AT5G50470;AT5G50480
SR32	TF_motif_seq_0270		235	+	1	TGACT	WRKY	AT1G13960;AT1G18860;AT1G29280;AT1G29860;AT1G30650;AT1G55600;AT1G62300;AT1G64000;AT1G66550;AT1G68150;AT1G69310;AT1G69810;AT1G80590;AT1G80840;AT2G03340;AT2G23320;AT2G24570;AT2G25000;AT2G30250;AT2G30590;AT2G34830;AT2G37260;AT2G38470;AT2G40740;AT2G40750;AT2G44745;AT2G46130;AT2G46400;AT2G47260;AT3G01080;AT3G01970;AT3G04670;AT3G56400;AT3G58710;AT4G01250;AT4G01720;AT4G04450;AT4G12020;AT4G18170;AT4G22070…
SR32	TF_motif_seq_0257		246	+	0.8	ACAAT	NF-YB;NF-YA;NF-YC	AT1G09030;AT1G17590;AT1G21970;AT1G30500;AT1G54160;AT1G54830;AT1G56170;AT1G72830;AT2G38880;AT2G47810;AT3G05690;AT3G14020;AT3G20910;AT3G53340;AT4G14540;AT5G06510;AT5G12840;AT5G27910;AT5G38140;AT5G47640;AT5G47670;AT5G50470;AT5G50480
SR32	TF_motif_seq_0257		283	+	0.8	ACAAT	NF-YB;NF-YA;NF-YC	AT1G09030;AT1G17590;AT1G21970;AT1G30500;AT1G54160;AT1G54830;AT1G56170;AT1G72830;AT2G38880;AT2G47810;AT3G05690;AT3G14020;AT3G20910;AT3G53340;AT4G14540;AT5G06510;AT5G12840;AT5G27910;AT5G38140;AT5G47640;AT5G47670;AT5G50470;AT5G50480
SR32	TF_motif_seq_0339		361	+	0.952	TTGACg	WRKY	AT1G13960;AT1G18860;AT1G29280;AT1G29860;AT1G30650;AT1G55600;AT1G62300;AT1G64000;AT1G66550;AT1G68150;AT1G69310;AT1G69810;AT1G80590;AT1G80840;AT2G03340;AT2G23320;AT2G24570;AT2G25000;AT2G30250;AT2G30590;AT2G34830;AT2G37260;AT2G38470;AT2G40740;AT2G40750;AT2G44745;AT2G46130;AT2G46400;AT2G47260;AT3G01080;AT3G01970;AT3G04670;AT3G56400;AT3G58710;AT4G01250;AT4G01720;AT4G04450;AT4G12020;AT4G18170;AT4G22070…
SR32	TF_motif_seq_0257		388	+	0.8	CCATT	NF-YB;NF-YA;NF-YC	AT1G09030;AT1G17590;AT1G21970;AT1G30500;AT1G54160;AT1G54830;AT1G56170;AT1G72830;AT2G38880;AT2G47810;AT3G05690;AT3G14020;AT3G20910;AT3G53340;AT4G14540;AT5G06510;AT5G12840;AT5G27910;AT5G38140;AT5G47640;AT5G47670;AT5G50470;AT5G50480
SR32	TF_motif_seq_0257		392	+	0.8	TCAAT	NF-YB;NF-YA;NF-YC	AT1G09030;AT1G17590;AT1G21970;AT1G30500;AT1G54160;AT1G54830;AT1G56170;AT1G72830;AT2G38880;AT2G47810;AT3G05690;AT3G14020;AT3G20910;AT3G53340;AT4G14540;AT5G06510;AT5G12840;AT5G27910;AT5G38140;AT5G47640;AT5G47670;AT5G50470;AT5G50480
SR32	TF_motif_seq_0257		414	-	0.8	ATTGA	NF-YB;NF-YA;NF-YC	AT1G09030;AT1G17590;AT1G21970;AT1G30500;AT1G54160;AT1G54830;AT1G56170;AT1G72830;AT2G38880;AT2G47810;AT3G05690;AT3G14020;AT3G20910;AT3G53340;AT4G14540;AT5G06510;AT5G12840;AT5G27910;AT5G38140;AT5G47640;AT5G47670;AT5G50470;AT5G50480
SR32	TF_motif_seq_0257		455	+	0.8	CTAAT	NF-YB;NF-YA;NF-YC	AT1G09030;AT1G17590;AT1G21970;AT1G30500;AT1G54160;AT1G54830;AT1G56170;AT1G72830;AT2G38880;AT2G47810;AT3G05690;AT3G14020;AT3G20910;AT3G53340;AT4G14540;AT5G06510;AT5G12840;AT5G27910;AT5G38140;AT5G47640;AT5G47670;AT5G50470;AT5G50480
SR32	TF_motif_seq_0257		461	-	0.8	ATTTG	NF-YB;NF-YA;NF-YC	AT1G09030;AT1G17590;AT1G21970;AT1G30500;AT1G54160;AT1G54830;AT1G56170;AT1G72830;AT2G38880;AT2G47810;AT3G05690;AT3G14020;AT3G20910;AT3G53340;AT4G14540;AT5G06510;AT5G12840;AT5G27910;AT5G38140;AT5G47640;AT5G47670;AT5G50470;AT5G50480
SR32	TFmatrixID_0161		467	-	0.982	cCACGTttt	bHLH	AT1G10120;AT1G18400;AT1G25330;AT1G26260;AT1G59640;AT1G68920;AT1G73830;AT3G07340;AT3G23690;AT4G34530;AT5G50915;AT5G62610
SR32	TF_motif_seq_0257		491	+	0.8	CTAAT	NF-YB;NF-YA;NF-YC	AT1G09030;AT1G17590;AT1G21970;AT1G30500;AT1G54160;AT1G54830;AT1G56170;AT1G72830;AT2G38880;AT2G47810;AT3G05690;AT3G14020;AT3G20910;AT3G53340;AT4G14540;AT5G06510;AT5G12840;AT5G27910;AT5G38140;AT5G47640;AT5G47670;AT5G50470;AT5G50480
SR32	TFmatrixID_0353		496	+	0.956	tacTTATCca	Myb/SANT	AT5G04760
SR32	TF_motif_seq_0257		503	+	0.8	CCAGT	NF-YB;NF-YA;NF-YC	AT1G09030;AT1G17590;AT1G21970;AT1G30500;AT1G54160;AT1G54830;AT1G56170;AT1G72830;AT2G38880;AT2G47810;AT3G05690;AT3G14020;AT3G20910;AT3G53340;AT4G14540;AT5G06510;AT5G12840;AT5G27910;AT5G38140;AT5G47640;AT5G47670;AT5G50470;AT5G50480
SR32	TF_motif_seq_0339		508	+	0.952	TTGACa	WRKY	AT1G13960;AT1G18860;AT1G29280;AT1G29860;AT1G30650;AT1G55600;AT1G62300;AT1G64000;AT1G66550;AT1G68150;AT1G69310;AT1G69810;AT1G80590;AT1G80840;AT2G03340;AT2G23320;AT2G24570;AT2G25000;AT2G30250;AT2G30590;AT2G34830;AT2G37260;AT2G38470;AT2G40740;AT2G40750;AT2G44745;AT2G46130;AT2G46400;AT2G47260;AT3G01080;AT3G01970;AT3G04670;AT3G56400;AT3G58710;AT4G01250;AT4G01720;AT4G04450;AT4G12020;AT4G18170;AT4G22070…
SR32	TF_motif_seq_0257		512	+	0.8	CAAAT	NF-YB;NF-YA;NF-YC	AT1G09030;AT1G17590;AT1G21970;AT1G30500;AT1G54160;AT1G54830;AT1G56170;AT1G72830;AT2G38880;AT2G47810;AT3G05690;AT3G14020;AT3G20910;AT3G53340;AT4G14540;AT5G06510;AT5G12840;AT5G27910;AT5G38140;AT5G47640;AT5G47670;AT5G50470;AT5G50480
SR32	TF_motif_seq_0257		547	+	0.8	TCAAT	NF-YB;NF-YA;NF-YC	AT1G09030;AT1G17590;AT1G21970;AT1G30500;AT1G54160;AT1G54830;AT1G56170;AT1G72830;AT2G38880;AT2G47810;AT3G05690;AT3G14020;AT3G20910;AT3G53340;AT4G14540;AT5G06510;AT5G12840;AT5G27910;AT5G38140;AT5G47640;AT5G47670;AT5G50470;AT5G50480
SR32	TF_motif_seq_0270		556	+	1	TGACT	WRKY	AT1G13960;AT1G18860;AT1G29280;AT1G29860;AT1G30650;AT1G55600;AT1G62300;AT1G64000;AT1G66550;AT1G68150;AT1G69310;AT1G69810;AT1G80590;AT1G80840;AT2G03340;AT2G23320;AT2G24570;AT2G25000;AT2G30250;AT2G30590;AT2G34830;AT2G37260;AT2G38470;AT2G40740;AT2G40750;AT2G44745;AT2G46130;AT2G46400;AT2G47260;AT3G01080;AT3G01970;AT3G04670;AT3G56400;AT3G58710;AT4G01250;AT4G01720;AT4G04450;AT4G12020;AT4G18170;AT4G22070…
SR32	TF_motif_seq_0257		559	+	0.8	CTAAT	NF-YB;NF-YA;NF-YC	AT1G09030;AT1G17590;AT1G21970;AT1G30500;AT1G54160;AT1G54830;AT1G56170;AT1G72830;AT2G38880;AT2G47810;AT3G05690;AT3G14020;AT3G20910;AT3G53340;AT4G14540;AT5G06510;AT5G12840;AT5G27910;AT5G38140;AT5G47640;AT5G47670;AT5G50470;AT5G50480
SR32	TF_motif_seq_0257		566	-	0.8	ATTTG	NF-YB;NF-YA;NF-YC	AT1G09030;AT1G17590;AT1G21970;AT1G30500;AT1G54160;AT1G54830;AT1G56170;AT1G72830;AT2G38880;AT2G47810;AT3G05690;AT3G14020;AT3G20910;AT3G53340;AT4G14540;AT5G06510;AT5G12840;AT5G27910;AT5G38140;AT5G47640;AT5G47670;AT5G50470;AT5G50480
SR32	TF_motif_seq_0257		592	+	0.8	CCACT	NF-YB;NF-YA;NF-YC	AT1G09030;AT1G17590;AT1G21970;AT1G30500;AT1G54160;AT1G54830;AT1G56170;AT1G72830;AT2G38880;AT2G47810;AT3G05690;AT3G14020;AT3G20910;AT3G53340;AT4G14540;AT5G06510;AT5G12840;AT5G27910;AT5G38140;AT5G47640;AT5G47670;AT5G50470;AT5G50480
SR32	TF_motif_seq_0257		606	-	0.8	ATAGG	NF-YB;NF-YA;NF-YC	AT1G09030;AT1G17590;AT1G21970;AT1G30500;AT1G54160;AT1G54830;AT1G56170;AT1G72830;AT2G38880;AT2G47810;AT3G05690;AT3G14020;AT3G20910;AT3G53340;AT4G14540;AT5G06510;AT5G12840;AT5G27910;AT5G38140;AT5G47640;AT5G47670;AT5G50470;AT5G50480
SR32	TF_motif_seq_0257		671	-	0.8	ACTGG	NF-YB;NF-YA;NF-YC	AT1G09030;AT1G17590;AT1G21970;AT1G30500;AT1G54160;AT1G54830;AT1G56170;AT1G72830;AT2G38880;AT2G47810;AT3G05690;AT3G14020;AT3G20910;AT3G53340;AT4G14540;AT5G06510;AT5G12840;AT5G27910;AT5G38140;AT5G47640;AT5G47670;AT5G50470;AT5G50480
SR32	TFmatrixID_0448		684	-	0.969	ataTTGACcga	WRKY	AT1G18860;AT1G29280;AT1G29860;AT1G55600;AT1G62300;AT1G64000;AT1G68150;AT1G69810;AT2G21900;AT2G25000;AT2G34830;AT2G44745;AT2G46400;AT3G01970;AT3G04670;AT3G58710;AT3G62340;AT4G04450;AT4G11070;AT4G18170;AT4G22070;AT4G24240;AT4G39410;AT5G15130;AT5G26170;AT5G28650;AT5G41570;AT5G43290;AT5G45050
SR32	TFmatrixID_0382		685	-	1	taTTGACcg	NAC;NAM	AT1G01720;AT1G52880;AT1G52890;AT1G69490;AT3G04070;AT3G15500;AT3G15510;AT4G27410
SR32	TFmatrixID_0458		685	-	0.996	taTTGACcga	WRKY	AT1G18860;AT1G29280;AT1G29860;AT1G55600;AT1G62300;AT1G64000;AT1G68150;AT1G69810;AT2G21900;AT2G34830;AT2G40740;AT2G44745;AT2G46400;AT3G01970;AT3G04670;AT3G58710;AT3G62340;AT4G04450;AT4G11070;AT4G18170;AT4G22070;AT4G24240;AT4G31800;AT4G39410;AT5G15130;AT5G26170;AT5G28650;AT5G41570;AT5G43290;AT5G45050
SR32	TFmatrixID_0463		685	-	0.996	taTTGACcga	WRKY	AT1G18860;AT1G29280;AT1G29860;AT1G55600;AT1G62300;AT1G64000;AT1G66550;AT1G66560;AT1G68150;AT1G69810;AT1G80590;AT2G21900;AT2G34830;AT2G40740;AT2G40750;AT2G44745;AT2G46400;AT3G01970;AT3G04670;AT3G56400;AT3G58710;AT3G62340;AT4G04450;AT4G11070;AT4G18170;AT4G22070;AT4G23810;AT4G24240;AT4G39410;AT5G15130;AT5G22570;AT5G26170;AT5G28650;AT5G41570;AT5G43290;AT5G45050;AT5G45260;AT5G49520
SR32	TFmatrixID_0466		685	-	0.993	taTTGACcga	WRKY	AT1G18860;AT1G29280;AT1G29860;AT1G55600;AT1G62300;AT1G64000;AT1G68150;AT1G69810;AT2G21900;AT2G34830;AT2G44745;AT3G01970;AT3G04670;AT3G58710;AT3G62340;AT4G04450;AT4G18170;AT4G22070;AT4G24240;AT4G39410;AT5G15130;AT5G26170;AT5G28650;AT5G41570;AT5G43290;AT5G45050;AT5G64810
SR32	TFmatrixID_0468		685	-	0.992	taTTGACcg	WRKY	AT1G18860;AT1G29280;AT1G29860;AT1G55600;AT1G62300;AT1G64000;AT1G66550;AT1G66560;AT1G68150;AT1G69810;AT1G80590;AT2G21900;AT2G34830;AT2G40740;AT2G40750;AT2G44745;AT2G46400;AT3G01970;AT3G04670;AT3G56400;AT3G58710;AT3G62340;AT4G04450;AT4G11070;AT4G18170;AT4G22070;AT4G23810;AT4G24240;AT4G39410;AT5G15130;AT5G22570;AT5G26170;AT5G28650;AT5G41570;AT5G43290;AT5G45050;AT5G45260
SR32	TFmatrixID_0443		686	-	0.991	aTTGACcg	WRKY	AT1G29860;AT1G64000;AT1G66550;AT1G66560;AT1G66600;AT1G68150;AT1G69810;AT1G80590;AT2G40740;AT2G40750;AT2G44745;AT2G46400;AT3G01970;AT3G56400;AT3G62340;AT4G04450;AT4G11070;AT4G18170;AT4G23810;AT4G39410;AT5G22570;AT5G26170;AT5G41570;AT5G43290;AT5G45050;AT5G45260
SR32	TFmatrixID_0445		686	-	1	aTTGACcg	WRKY	AT1G18860;AT1G29280;AT1G29860;AT1G55600;AT1G62300;AT1G64000;AT1G68150;AT1G69810;AT1G80840;AT2G21900;AT2G34830;AT2G44745;AT3G01970;AT3G04670;AT3G58710;AT3G62340;AT4G04450;AT4G18170;AT4G22070;AT4G24240;AT4G39410;AT5G15130;AT5G26170;AT5G28650;AT5G41570;AT5G43290;AT5G45050;AT5G45260
SR32	TF_motif_seq_0257		686	-	0.8	ATTGA	NF-YB;NF-YA;NF-YC	AT1G09030;AT1G17590;AT1G21970;AT1G30500;AT1G54160;AT1G54830;AT1G56170;AT1G72830;AT2G38880;AT2G47810;AT3G05690;AT3G14020;AT3G20910;AT3G53340;AT4G14540;AT5G06510;AT5G12840;AT5G27910;AT5G38140;AT5G47640;AT5G47670;AT5G50470;AT5G50480
SR32	TF_motif_seq_0339		687	+	1	TTGACc	WRKY	AT1G13960;AT1G18860;AT1G29280;AT1G29860;AT1G30650;AT1G55600;AT1G62300;AT1G64000;AT1G66550;AT1G68150;AT1G69310;AT1G69810;AT1G80590;AT1G80840;AT2G03340;AT2G23320;AT2G24570;AT2G25000;AT2G30250;AT2G30590;AT2G34830;AT2G37260;AT2G38470;AT2G40740;AT2G40750;AT2G44745;AT2G46130;AT2G46400;AT2G47260;AT3G01080;AT3G01970;AT3G04670;AT3G56400;AT3G58710;AT4G01250;AT4G01720;AT4G04450;AT4G12020;AT4G18170;AT4G22070…
SR32	TF_motif_seq_0270		688	+	1	TGACC	WRKY	AT1G13960;AT1G18860;AT1G29280;AT1G29860;AT1G30650;AT1G55600;AT1G62300;AT1G64000;AT1G66550;AT1G68150;AT1G69310;AT1G69810;AT1G80590;AT1G80840;AT2G03340;AT2G23320;AT2G24570;AT2G25000;AT2G30250;AT2G30590;AT2G34830;AT2G37260;AT2G38470;AT2G40740;AT2G40750;AT2G44745;AT2G46130;AT2G46400;AT2G47260;AT3G01080;AT3G01970;AT3G04670;AT3G56400;AT3G58710;AT4G01250;AT4G01720;AT4G04450;AT4G12020;AT4G18170;AT4G22070…
SR32	TF_motif_seq_0257		716	-	0.8	ATTGA	NF-YB;NF-YA;NF-YC	AT1G09030;AT1G17590;AT1G21970;AT1G30500;AT1G54160;AT1G54830;AT1G56170;AT1G72830;AT2G38880;AT2G47810;AT3G05690;AT3G14020;AT3G20910;AT3G53340;AT4G14540;AT5G06510;AT5G12840;AT5G27910;AT5G38140;AT5G47640;AT5G47670;AT5G50470;AT5G50480
SR32	TF_motif_seq_0257		765	+	0.8	CAAAT	NF-YB;NF-YA;NF-YC	AT1G09030;AT1G17590;AT1G21970;AT1G30500;AT1G54160;AT1G54830;AT1G56170;AT1G72830;AT2G38880;AT2G47810;AT3G05690;AT3G14020;AT3G20910;AT3G53340;AT4G14540;AT5G06510;AT5G12840;AT5G27910;AT5G38140;AT5G47640;AT5G47670;AT5G50470;AT5G50480
SR32	TF_motif_seq_0257		773	+	1	CCAAT	NF-YB;NF-YA;NF-YC	AT1G09030;AT1G17590;AT1G21970;AT1G30500;AT1G54160;AT1G54830;AT1G56170;AT1G72830;AT2G38880;AT2G47810;AT3G05690;AT3G14020;AT3G20910;AT3G53340;AT4G14540;AT5G06510;AT5G12840;AT5G27910;AT5G38140;AT5G47640;AT5G47670;AT5G50470;AT5G50480
SR32	TF_motif_seq_0257		798	+	0.8	CCGAT	NF-YB;NF-YA;NF-YC	AT1G09030;AT1G17590;AT1G21970;AT1G30500;AT1G54160;AT1G54830;AT1G56170;AT1G72830;AT2G38880;AT2G47810;AT3G05690;AT3G14020;AT3G20910;AT3G53340;AT4G14540;AT5G06510;AT5G12840;AT5G27910;AT5G38140;AT5G47640;AT5G47670;AT5G50470;AT5G50480
SR32	TF_motif_seq_0257		806	+	0.8	TCAAT	NF-YB;NF-YA;NF-YC	AT1G09030;AT1G17590;AT1G21970;AT1G30500;AT1G54160;AT1G54830;AT1G56170;AT1G72830;AT2G38880;AT2G47810;AT3G05690;AT3G14020;AT3G20910;AT3G53340;AT4G14540;AT5G06510;AT5G12840;AT5G27910;AT5G38140;AT5G47640;AT5G47670;AT5G50470;AT5G50480
SR32	TF_motif_seq_0257		827	+	0.8	CCATT	NF-YB;NF-YA;NF-YC	AT1G09030;AT1G17590;AT1G21970;AT1G30500;AT1G54160;AT1G54830;AT1G56170;AT1G72830;AT2G38880;AT2G47810;AT3G05690;AT3G14020;AT3G20910;AT3G53340;AT4G14540;AT5G06510;AT5G12840;AT5G27910;AT5G38140;AT5G47640;AT5G47670;AT5G50470;AT5G50480
SR32	TF_motif_seq_0257		829	-	0.8	ATTAG	NF-YB;NF-YA;NF-YC	AT1G09030;AT1G17590;AT1G21970;AT1G30500;AT1G54160;AT1G54830;AT1G56170;AT1G72830;AT2G38880;AT2G47810;AT3G05690;AT3G14020;AT3G20910;AT3G53340;AT4G14540;AT5G06510;AT5G12840;AT5G27910;AT5G38140;AT5G47640;AT5G47670;AT5G50470;AT5G50480
SR32	TF_motif_seq_0339		839	-	0.952	tGTCAA	WRKY	AT1G13960;AT1G18860;AT1G29280;AT1G29860;AT1G30650;AT1G55600;AT1G62300;AT1G64000;AT1G66550;AT1G68150;AT1G69310;AT1G69810;AT1G80590;AT1G80840;AT2G03340;AT2G23320;AT2G24570;AT2G25000;AT2G30250;AT2G30590;AT2G34830;AT2G37260;AT2G38470;AT2G40740;AT2G40750;AT2G44745;AT2G46130;AT2G46400;AT2G47260;AT3G01080;AT3G01970;AT3G04670;AT3G56400;AT3G58710;AT4G01250;AT4G01720;AT4G04450;AT4G12020;AT4G18170;AT4G22070…
SR32	TF_motif_seq_0257		841	+	0.8	TCAAT	NF-YB;NF-YA;NF-YC	AT1G09030;AT1G17590;AT1G21970;AT1G30500;AT1G54160;AT1G54830;AT1G56170;AT1G72830;AT2G38880;AT2G47810;AT3G05690;AT3G14020;AT3G20910;AT3G53340;AT4G14540;AT5G06510;AT5G12840;AT5G27910;AT5G38140;AT5G47640;AT5G47670;AT5G50470;AT5G50480
SR32	TF_motif_seq_0257		846	+	0.8	CTAAT	NF-YB;NF-YA;NF-YC	AT1G09030;AT1G17590;AT1G21970;AT1G30500;AT1G54160;AT1G54830;AT1G56170;AT1G72830;AT2G38880;AT2G47810;AT3G05690;AT3G14020;AT3G20910;AT3G53340;AT4G14540;AT5G06510;AT5G12840;AT5G27910;AT5G38140;AT5G47640;AT5G47670;AT5G50470;AT5G50480
SR32	TF_motif_seq_0257		858	+	0.8	ACAAT	NF-YB;NF-YA;NF-YC	AT1G09030;AT1G17590;AT1G21970;AT1G30500;AT1G54160;AT1G54830;AT1G56170;AT1G72830;AT2G38880;AT2G47810;AT3G05690;AT3G14020;AT3G20910;AT3G53340;AT4G14540;AT5G06510;AT5G12840;AT5G27910;AT5G38140;AT5G47640;AT5G47670;AT5G50470;AT5G50480
SR32	TF_motif_seq_0257		868	+	1	CCAAT	NF-YB;NF-YA;NF-YC	AT1G09030;AT1G17590;AT1G21970;AT1G30500;AT1G54160;AT1G54830;AT1G56170;AT1G72830;AT2G38880;AT2G47810;AT3G05690;AT3G14020;AT3G20910;AT3G53340;AT4G14540;AT5G06510;AT5G12840;AT5G27910;AT5G38140;AT5G47640;AT5G47670;AT5G50470;AT5G50480
SR32	TF_motif_seq_0257		872	+	0.8	TCAAT	NF-YB;NF-YA;NF-YC	AT1G09030;AT1G17590;AT1G21970;AT1G30500;AT1G54160;AT1G54830;AT1G56170;AT1G72830;AT2G38880;AT2G47810;AT3G05690;AT3G14020;AT3G20910;AT3G53340;AT4G14540;AT5G06510;AT5G12840;AT5G27910;AT5G38140;AT5G47640;AT5G47670;AT5G50470;AT5G50480
SR32	TF_motif_seq_0257		908	-	0.8	ATTTG	NF-YB;NF-YA;NF-YC	AT1G09030;AT1G17590;AT1G21970;AT1G30500;AT1G54160;AT1G54830;AT1G56170;AT1G72830;AT2G38880;AT2G47810;AT3G05690;AT3G14020;AT3G20910;AT3G53340;AT4G14540;AT5G06510;AT5G12840;AT5G27910;AT5G38140;AT5G47640;AT5G47670;AT5G50470;AT5G50480
SR32	TFmatrixID_0174		919	+	0.75	GCACAtcc	bHLH	AT1G10120;AT1G18400;AT1G25330;AT1G26260;AT1G68920;AT1G73830;AT2G24260;AT3G07340;AT3G23690;AT4G30980;AT4G34530;AT5G48560;AT5G50915;AT5G58010;AT5G62610
SR32	TFmatrixID_0338		936	-	0.999	gaGATTCcaa	Myb/SANT	AT1G68670;AT3G25790
SR32	TF_motif_seq_0257		942	+	0.8	CCAAA	NF-YB;NF-YA;NF-YC	AT1G09030;AT1G17590;AT1G21970;AT1G30500;AT1G54160;AT1G54830;AT1G56170;AT1G72830;AT2G38880;AT2G47810;AT3G05690;AT3G14020;AT3G20910;AT3G53340;AT4G14540;AT5G06510;AT5G12840;AT5G27910;AT5G38140;AT5G47640;AT5G47670;AT5G50470;AT5G50480
SR32	TF_motif_seq_0257		943	+	0.8	CAAAT	NF-YB;NF-YA;NF-YC	AT1G09030;AT1G17590;AT1G21970;AT1G30500;AT1G54160;AT1G54830;AT1G56170;AT1G72830;AT2G38880;AT2G47810;AT3G05690;AT3G14020;AT3G20910;AT3G53340;AT4G14540;AT5G06510;AT5G12840;AT5G27910;AT5G38140;AT5G47640;AT5G47670;AT5G50470;AT5G50480
SR32	TF_motif_seq_0257		945	-	0.8	AATGG	NF-YB;NF-YA;NF-YC	AT1G09030;AT1G17590;AT1G21970;AT1G30500;AT1G54160;AT1G54830;AT1G56170;AT1G72830;AT2G38880;AT2G47810;AT3G05690;AT3G14020;AT3G20910;AT3G53340;AT4G14540;AT5G06510;AT5G12840;AT5G27910;AT5G38140;AT5G47640;AT5G47670;AT5G50470;AT5G50480
SR32	TF_motif_seq_0257		946	-	0.8	ATGGG	NF-YB;NF-YA;NF-YC	AT1G09030;AT1G17590;AT1G21970;AT1G30500;AT1G54160;AT1G54830;AT1G56170;AT1G72830;AT2G38880;AT2G47810;AT3G05690;AT3G14020;AT3G20910;AT3G53340;AT4G14540;AT5G06510;AT5G12840;AT5G27910;AT5G38140;AT5G47640;AT5G47670;AT5G50470;AT5G50480
SR33	TF_motif_seq_0257		26	+	1	CCAAT	NF-YB;NF-YA;NF-YC	AT1G09030;AT1G17590;AT1G21970;AT1G30500;AT1G54160;AT1G54830;AT1G56170;AT1G72830;AT2G38880;AT2G47810;AT3G05690;AT3G14020;AT3G20910;AT3G53340;AT4G14540;AT5G06510;AT5G12840;AT5G27910;AT5G38140;AT5G47640;AT5G47670;AT5G50470;AT5G50480
SR33	TFmatrixID_0338		79	+	0.997	tgtGAATCta	Myb/SANT	AT1G68670;AT3G25790
SR33	TF_motif_seq_0257		103	-	0.8	ATTAG	NF-YB;NF-YA;NF-YC	AT1G09030;AT1G17590;AT1G21970;AT1G30500;AT1G54160;AT1G54830;AT1G56170;AT1G72830;AT2G38880;AT2G47810;AT3G05690;AT3G14020;AT3G20910;AT3G53340;AT4G14540;AT5G06510;AT5G12840;AT5G27910;AT5G38140;AT5G47640;AT5G47670;AT5G50470;AT5G50480
SR33	TF_motif_seq_0257		108	-	0.8	TTTGG	NF-YB;NF-YA;NF-YC	AT1G09030;AT1G17590;AT1G21970;AT1G30500;AT1G54160;AT1G54830;AT1G56170;AT1G72830;AT2G38880;AT2G47810;AT3G05690;AT3G14020;AT3G20910;AT3G53340;AT4G14540;AT5G06510;AT5G12840;AT5G27910;AT5G38140;AT5G47640;AT5G47670;AT5G50470;AT5G50480
SR33	TF_motif_seq_0257		184	+	0.8	CCAAA	NF-YB;NF-YA;NF-YC	AT1G09030;AT1G17590;AT1G21970;AT1G30500;AT1G54160;AT1G54830;AT1G56170;AT1G72830;AT2G38880;AT2G47810;AT3G05690;AT3G14020;AT3G20910;AT3G53340;AT4G14540;AT5G06510;AT5G12840;AT5G27910;AT5G38140;AT5G47640;AT5G47670;AT5G50470;AT5G50480
SR33	TF_motif_seq_0257		185	+	0.8	CAAAT	NF-YB;NF-YA;NF-YC	AT1G09030;AT1G17590;AT1G21970;AT1G30500;AT1G54160;AT1G54830;AT1G56170;AT1G72830;AT2G38880;AT2G47810;AT3G05690;AT3G14020;AT3G20910;AT3G53340;AT4G14540;AT5G06510;AT5G12840;AT5G27910;AT5G38140;AT5G47640;AT5G47670;AT5G50470;AT5G50480
SR33	TFmatrixID_0353		194	-	0.957	taGATAAgag	Myb/SANT	AT5G04760
SR33	TF_motif_seq_0257		211	+	0.8	CTAAT	NF-YB;NF-YA;NF-YC	AT1G09030;AT1G17590;AT1G21970;AT1G30500;AT1G54160;AT1G54830;AT1G56170;AT1G72830;AT2G38880;AT2G47810;AT3G05690;AT3G14020;AT3G20910;AT3G53340;AT4G14540;AT5G06510;AT5G12840;AT5G27910;AT5G38140;AT5G47640;AT5G47670;AT5G50470;AT5G50480
SR33	TF_motif_seq_0257		254	+	0.8	CAAAT	NF-YB;NF-YA;NF-YC	AT1G09030;AT1G17590;AT1G21970;AT1G30500;AT1G54160;AT1G54830;AT1G56170;AT1G72830;AT2G38880;AT2G47810;AT3G05690;AT3G14020;AT3G20910;AT3G53340;AT4G14540;AT5G06510;AT5G12840;AT5G27910;AT5G38140;AT5G47640;AT5G47670;AT5G50470;AT5G50480
SR33	TFmatrixID_0163		264	-	0.947	aattCACGTgca	bHLH	AT1G10120;AT1G18400;AT1G25330;AT1G26260;AT1G68920;AT1G73830;AT2G18300;AT3G07340;AT3G23690;AT4G34530;AT5G50915;AT5G62610
SR33	TFmatrixID_0161		266	+	1	ttcACGTGc	bHLH	AT1G10120;AT1G18400;AT1G25330;AT1G26260;AT1G59640;AT1G68920;AT1G73830;AT3G07340;AT3G23690;AT4G34530;AT5G50915;AT5G62610
SR33	TFmatrixID_0163		266	+	0.994	ttcACGTGcatc	bHLH	AT1G10120;AT1G18400;AT1G25330;AT1G26260;AT1G68920;AT1G73830;AT2G18300;AT3G07340;AT3G23690;AT4G34530;AT5G50915;AT5G62610
SR33	TFmatrixID_0169		266	+	0.999	ttCACGTgca	bHLH	AT1G10120;AT1G18400;AT1G25330;AT1G26260;AT1G68920;AT1G73830;AT3G07340;AT3G23690;AT4G34530;AT4G36540;AT5G50915;AT5G62610
SR33	TFmatrixID_0169		266	-	0.999	ttcACGTGca	bHLH	AT1G10120;AT1G18400;AT1G25330;AT1G26260;AT1G68920;AT1G73830;AT3G07340;AT3G23690;AT4G34530;AT4G36540;AT5G50915;AT5G62610
SR33	TFmatrixID_0177		266	+	0.998	ttCACGTgca	bHLH	AT1G03040;AT2G24260;AT3G07340;AT4G02590;AT4G28811;AT4G30980;AT4G34530;AT5G58010
SR33	TFmatrixID_0177		266	-	0.998	ttcACGTGca	bHLH	AT1G03040;AT2G24260;AT3G07340;AT4G02590;AT4G28811;AT4G30980;AT4G34530;AT5G58010
SR33	TFmatrixID_0161		267	-	0.999	tCACGTgca	bHLH	AT1G10120;AT1G18400;AT1G25330;AT1G26260;AT1G59640;AT1G68920;AT1G73830;AT3G07340;AT3G23690;AT4G34530;AT5G50915;AT5G62610
SR33	TFmatrixID_0174		267	+	0.875	TCACGtgc	bHLH	AT1G10120;AT1G18400;AT1G25330;AT1G26260;AT1G68920;AT1G73830;AT2G24260;AT3G07340;AT3G23690;AT4G30980;AT4G34530;AT5G48560;AT5G50915;AT5G58010;AT5G62610
SR33	TFmatrixID_0174		267	-	0.875	tcaCGTGC	bHLH	AT1G10120;AT1G18400;AT1G25330;AT1G26260;AT1G68920;AT1G73830;AT2G24260;AT3G07340;AT3G23690;AT4G30980;AT4G34530;AT5G48560;AT5G50915;AT5G58010;AT5G62610
SR33	TFmatrixID_0179		267	+	0.997	tCACGTgc	bHLH	AT1G10120;AT1G18400;AT1G25330;AT1G26260;AT1G68920;AT1G73830;AT2G24260;AT3G07340;AT3G23690;AT4G30980;AT4G34530;AT5G50915;AT5G58010;AT5G62610
SR33	TFmatrixID_0179		267	-	0.974	tcACGTGc	bHLH	AT1G10120;AT1G18400;AT1G25330;AT1G26260;AT1G68920;AT1G73830;AT2G24260;AT3G07340;AT3G23690;AT4G30980;AT4G34530;AT5G50915;AT5G58010;AT5G62610
SR33	TF_motif_seq_0257		277	+	0.8	CTAAT	NF-YB;NF-YA;NF-YC	AT1G09030;AT1G17590;AT1G21970;AT1G30500;AT1G54160;AT1G54830;AT1G56170;AT1G72830;AT2G38880;AT2G47810;AT3G05690;AT3G14020;AT3G20910;AT3G53340;AT4G14540;AT5G06510;AT5G12840;AT5G27910;AT5G38140;AT5G47640;AT5G47670;AT5G50470;AT5G50480
SR33	TF_motif_seq_0257		307	+	0.8	CAAAT	NF-YB;NF-YA;NF-YC	AT1G09030;AT1G17590;AT1G21970;AT1G30500;AT1G54160;AT1G54830;AT1G56170;AT1G72830;AT2G38880;AT2G47810;AT3G05690;AT3G14020;AT3G20910;AT3G53340;AT4G14540;AT5G06510;AT5G12840;AT5G27910;AT5G38140;AT5G47640;AT5G47670;AT5G50470;AT5G50480
SR33	TF_motif_seq_0257		347	+	0.8	CTAAT	NF-YB;NF-YA;NF-YC	AT1G09030;AT1G17590;AT1G21970;AT1G30500;AT1G54160;AT1G54830;AT1G56170;AT1G72830;AT2G38880;AT2G47810;AT3G05690;AT3G14020;AT3G20910;AT3G53340;AT4G14540;AT5G06510;AT5G12840;AT5G27910;AT5G38140;AT5G47640;AT5G47670;AT5G50470;AT5G50480
SR33	TF_motif_seq_0257		365	-	0.8	ATTTG	NF-YB;NF-YA;NF-YC	AT1G09030;AT1G17590;AT1G21970;AT1G30500;AT1G54160;AT1G54830;AT1G56170;AT1G72830;AT2G38880;AT2G47810;AT3G05690;AT3G14020;AT3G20910;AT3G53340;AT4G14540;AT5G06510;AT5G12840;AT5G27910;AT5G38140;AT5G47640;AT5G47670;AT5G50470;AT5G50480
SR33	TFmatrixID_0163		390	-	0.942	aattCACGTgaa	bHLH	AT1G10120;AT1G18400;AT1G25330;AT1G26260;AT1G68920;AT1G73830;AT2G18300;AT3G07340;AT3G23690;AT4G34530;AT5G50915;AT5G62610
SR33	TFmatrixID_0161		392	+	0.999	ttcACGTGa	bHLH	AT1G10120;AT1G18400;AT1G25330;AT1G26260;AT1G59640;AT1G68920;AT1G73830;AT3G07340;AT3G23690;AT4G34530;AT5G50915;AT5G62610
SR33	TFmatrixID_0163		392	+	0.942	ttcACGTGaacc	bHLH	AT1G10120;AT1G18400;AT1G25330;AT1G26260;AT1G68920;AT1G73830;AT2G18300;AT3G07340;AT3G23690;AT4G34530;AT5G50915;AT5G62610
SR33	TFmatrixID_0169		392	+	0.999	ttCACGTgaa	bHLH	AT1G10120;AT1G18400;AT1G25330;AT1G26260;AT1G68920;AT1G73830;AT3G07340;AT3G23690;AT4G34530;AT4G36540;AT5G50915;AT5G62610
SR33	TFmatrixID_0169		392	-	0.999	ttcACGTGaa	bHLH	AT1G10120;AT1G18400;AT1G25330;AT1G26260;AT1G68920;AT1G73830;AT3G07340;AT3G23690;AT4G34530;AT4G36540;AT5G50915;AT5G62610
SR33	TFmatrixID_0177		392	+	0.996	ttCACGTgaa	bHLH	AT1G03040;AT2G24260;AT3G07340;AT4G02590;AT4G28811;AT4G30980;AT4G34530;AT5G58010
SR33	TFmatrixID_0177		392	-	0.996	ttcACGTGaa	bHLH	AT1G03040;AT2G24260;AT3G07340;AT4G02590;AT4G28811;AT4G30980;AT4G34530;AT5G58010
SR33	TFmatrixID_0161		393	-	0.999	tCACGTgaa	bHLH	AT1G10120;AT1G18400;AT1G25330;AT1G26260;AT1G59640;AT1G68920;AT1G73830;AT3G07340;AT3G23690;AT4G34530;AT5G50915;AT5G62610
SR33	TFmatrixID_0174		393	+	0.75	TCACGtga	bHLH	AT1G10120;AT1G18400;AT1G25330;AT1G26260;AT1G68920;AT1G73830;AT2G24260;AT3G07340;AT3G23690;AT4G30980;AT4G34530;AT5G48560;AT5G50915;AT5G58010;AT5G62610
SR33	TFmatrixID_0174		393	-	0.75	tcaCGTGA	bHLH	AT1G10120;AT1G18400;AT1G25330;AT1G26260;AT1G68920;AT1G73830;AT2G24260;AT3G07340;AT3G23690;AT4G30980;AT4G34530;AT5G48560;AT5G50915;AT5G58010;AT5G62610
SR33	TFmatrixID_0179		393	+	0.975	tCACGTga	bHLH	AT1G10120;AT1G18400;AT1G25330;AT1G26260;AT1G68920;AT1G73830;AT2G24260;AT3G07340;AT3G23690;AT4G30980;AT4G34530;AT5G50915;AT5G58010;AT5G62610
SR33	TFmatrixID_0179		393	-	0.975	tcACGTGa	bHLH	AT1G10120;AT1G18400;AT1G25330;AT1G26260;AT1G68920;AT1G73830;AT2G24260;AT3G07340;AT3G23690;AT4G30980;AT4G34530;AT5G50915;AT5G58010;AT5G62610
SR33	TF_motif_seq_0257		403	+	0.8	CCACT	NF-YB;NF-YA;NF-YC	AT1G09030;AT1G17590;AT1G21970;AT1G30500;AT1G54160;AT1G54830;AT1G56170;AT1G72830;AT2G38880;AT2G47810;AT3G05690;AT3G14020;AT3G20910;AT3G53340;AT4G14540;AT5G06510;AT5G12840;AT5G27910;AT5G38140;AT5G47640;AT5G47670;AT5G50470;AT5G50480
SR33	TF_motif_seq_0257		489	-	0.8	ATTTG	NF-YB;NF-YA;NF-YC	AT1G09030;AT1G17590;AT1G21970;AT1G30500;AT1G54160;AT1G54830;AT1G56170;AT1G72830;AT2G38880;AT2G47810;AT3G05690;AT3G14020;AT3G20910;AT3G53340;AT4G14540;AT5G06510;AT5G12840;AT5G27910;AT5G38140;AT5G47640;AT5G47670;AT5G50470;AT5G50480
SR33	TFmatrixID_0174		544	-	0.75	ggaCTTGC	bHLH	AT1G10120;AT1G18400;AT1G25330;AT1G26260;AT1G68920;AT1G73830;AT2G24260;AT3G07340;AT3G23690;AT4G30980;AT4G34530;AT5G48560;AT5G50915;AT5G58010;AT5G62610
SR33	TF_motif_seq_0257		560	+	0.8	ACAAT	NF-YB;NF-YA;NF-YC	AT1G09030;AT1G17590;AT1G21970;AT1G30500;AT1G54160;AT1G54830;AT1G56170;AT1G72830;AT2G38880;AT2G47810;AT3G05690;AT3G14020;AT3G20910;AT3G53340;AT4G14540;AT5G06510;AT5G12840;AT5G27910;AT5G38140;AT5G47640;AT5G47670;AT5G50470;AT5G50480
SR33	TF_motif_seq_0305		572	-	1	cACATG	NAC;NAM	AT1G52890;AT3G15500;AT4G27410
SR33	TF_motif_seq_0257		586	+	0.8	TCAAT	NF-YB;NF-YA;NF-YC	AT1G09030;AT1G17590;AT1G21970;AT1G30500;AT1G54160;AT1G54830;AT1G56170;AT1G72830;AT2G38880;AT2G47810;AT3G05690;AT3G14020;AT3G20910;AT3G53340;AT4G14540;AT5G06510;AT5G12840;AT5G27910;AT5G38140;AT5G47640;AT5G47670;AT5G50470;AT5G50480
SR33	TF_motif_seq_0257		594	+	0.8	CAAAT	NF-YB;NF-YA;NF-YC	AT1G09030;AT1G17590;AT1G21970;AT1G30500;AT1G54160;AT1G54830;AT1G56170;AT1G72830;AT2G38880;AT2G47810;AT3G05690;AT3G14020;AT3G20910;AT3G53340;AT4G14540;AT5G06510;AT5G12840;AT5G27910;AT5G38140;AT5G47640;AT5G47670;AT5G50470;AT5G50480
SR33	TF_motif_seq_0339		634	+	0.952	TTGACa	WRKY	AT1G13960;AT1G18860;AT1G29280;AT1G29860;AT1G30650;AT1G55600;AT1G62300;AT1G64000;AT1G66550;AT1G68150;AT1G69310;AT1G69810;AT1G80590;AT1G80840;AT2G03340;AT2G23320;AT2G24570;AT2G25000;AT2G30250;AT2G30590;AT2G34830;AT2G37260;AT2G38470;AT2G40740;AT2G40750;AT2G44745;AT2G46130;AT2G46400;AT2G47260;AT3G01080;AT3G01970;AT3G04670;AT3G56400;AT3G58710;AT4G01250;AT4G01720;AT4G04450;AT4G12020;AT4G18170;AT4G22070…
SR33	TF_motif_seq_0257		638	+	0.8	CAAAT	NF-YB;NF-YA;NF-YC	AT1G09030;AT1G17590;AT1G21970;AT1G30500;AT1G54160;AT1G54830;AT1G56170;AT1G72830;AT2G38880;AT2G47810;AT3G05690;AT3G14020;AT3G20910;AT3G53340;AT4G14540;AT5G06510;AT5G12840;AT5G27910;AT5G38140;AT5G47640;AT5G47670;AT5G50470;AT5G50480
SR33	TF_motif_seq_0257		644	-	0.8	ATTGA	NF-YB;NF-YA;NF-YC	AT1G09030;AT1G17590;AT1G21970;AT1G30500;AT1G54160;AT1G54830;AT1G56170;AT1G72830;AT2G38880;AT2G47810;AT3G05690;AT3G14020;AT3G20910;AT3G53340;AT4G14540;AT5G06510;AT5G12840;AT5G27910;AT5G38140;AT5G47640;AT5G47670;AT5G50470;AT5G50480
SR33	TF_motif_seq_0257		682	+	0.8	CCTAT	NF-YB;NF-YA;NF-YC	AT1G09030;AT1G17590;AT1G21970;AT1G30500;AT1G54160;AT1G54830;AT1G56170;AT1G72830;AT2G38880;AT2G47810;AT3G05690;AT3G14020;AT3G20910;AT3G53340;AT4G14540;AT5G06510;AT5G12840;AT5G27910;AT5G38140;AT5G47640;AT5G47670;AT5G50470;AT5G50480
SR33	TF_motif_seq_0257		707	-	0.8	ATAGG	NF-YB;NF-YA;NF-YC	AT1G09030;AT1G17590;AT1G21970;AT1G30500;AT1G54160;AT1G54830;AT1G56170;AT1G72830;AT2G38880;AT2G47810;AT3G05690;AT3G14020;AT3G20910;AT3G53340;AT4G14540;AT5G06510;AT5G12840;AT5G27910;AT5G38140;AT5G47640;AT5G47670;AT5G50470;AT5G50480
SR33	TF_motif_seq_0257		733	+	0.8	CTAAT	NF-YB;NF-YA;NF-YC	AT1G09030;AT1G17590;AT1G21970;AT1G30500;AT1G54160;AT1G54830;AT1G56170;AT1G72830;AT2G38880;AT2G47810;AT3G05690;AT3G14020;AT3G20910;AT3G53340;AT4G14540;AT5G06510;AT5G12840;AT5G27910;AT5G38140;AT5G47640;AT5G47670;AT5G50470;AT5G50480
SR33	TF_motif_seq_0257		759	-	0.8	ATTTG	NF-YB;NF-YA;NF-YC	AT1G09030;AT1G17590;AT1G21970;AT1G30500;AT1G54160;AT1G54830;AT1G56170;AT1G72830;AT2G38880;AT2G47810;AT3G05690;AT3G14020;AT3G20910;AT3G53340;AT4G14540;AT5G06510;AT5G12840;AT5G27910;AT5G38140;AT5G47640;AT5G47670;AT5G50470;AT5G50480
SR33	TF_motif_seq_0257		777	-	0.8	AGTGG	NF-YB;NF-YA;NF-YC	AT1G09030;AT1G17590;AT1G21970;AT1G30500;AT1G54160;AT1G54830;AT1G56170;AT1G72830;AT2G38880;AT2G47810;AT3G05690;AT3G14020;AT3G20910;AT3G53340;AT4G14540;AT5G06510;AT5G12840;AT5G27910;AT5G38140;AT5G47640;AT5G47670;AT5G50470;AT5G50480
SR33	TF_motif_seq_0257		806	+	0.8	CCATT	NF-YB;NF-YA;NF-YC	AT1G09030;AT1G17590;AT1G21970;AT1G30500;AT1G54160;AT1G54830;AT1G56170;AT1G72830;AT2G38880;AT2G47810;AT3G05690;AT3G14020;AT3G20910;AT3G53340;AT4G14540;AT5G06510;AT5G12840;AT5G27910;AT5G38140;AT5G47640;AT5G47670;AT5G50470;AT5G50480
SR33	TF_motif_seq_0257		808	-	1	ATTGG	NF-YB;NF-YA;NF-YC	AT1G09030;AT1G17590;AT1G21970;AT1G30500;AT1G54160;AT1G54830;AT1G56170;AT1G72830;AT2G38880;AT2G47810;AT3G05690;AT3G14020;AT3G20910;AT3G53340;AT4G14540;AT5G06510;AT5G12840;AT5G27910;AT5G38140;AT5G47640;AT5G47670;AT5G50470;AT5G50480
SR33	TF_motif_seq_0456		827	+	0.862	TTTCCcac	E2F/DP	AT5G22220;AT2G36010
SR33	TF_motif_seq_0257		831	+	0.8	CCACT	NF-YB;NF-YA;NF-YC	AT1G09030;AT1G17590;AT1G21970;AT1G30500;AT1G54160;AT1G54830;AT1G56170;AT1G72830;AT2G38880;AT2G47810;AT3G05690;AT3G14020;AT3G20910;AT3G53340;AT4G14540;AT5G06510;AT5G12840;AT5G27910;AT5G38140;AT5G47640;AT5G47670;AT5G50470;AT5G50480
SR33	TF_motif_seq_0257		964	+	0.8	CCTAT	NF-YB;NF-YA;NF-YC	AT1G09030;AT1G17590;AT1G21970;AT1G30500;AT1G54160;AT1G54830;AT1G56170;AT1G72830;AT2G38880;AT2G47810;AT3G05690;AT3G14020;AT3G20910;AT3G53340;AT4G14540;AT5G06510;AT5G12840;AT5G27910;AT5G38140;AT5G47640;AT5G47670;AT5G50470;AT5G50480
SC30b	TF_motif_seq_0456		17	+	1	TTTCCcgc	E2F/DP	AT5G22220;AT2G36010
SC30b	TF_motif_seq_0257		37	+	0.8	CAAAT	NF-YB;NF-YA;NF-YC	AT1G09030;AT1G17590;AT1G21970;AT1G30500;AT1G54160;AT1G54830;AT1G56170;AT1G72830;AT2G38880;AT2G47810;AT3G05690;AT3G14020;AT3G20910;AT3G53340;AT4G14540;AT5G06510;AT5G12840;AT5G27910;AT5G38140;AT5G47640;AT5G47670;AT5G50470;AT5G50480
SC30b	TF_motif_seq_0257		100	+	0.8	CAAAT	NF-YB;NF-YA;NF-YC	AT1G09030;AT1G17590;AT1G21970;AT1G30500;AT1G54160;AT1G54830;AT1G56170;AT1G72830;AT2G38880;AT2G47810;AT3G05690;AT3G14020;AT3G20910;AT3G53340;AT4G14540;AT5G06510;AT5G12840;AT5G27910;AT5G38140;AT5G47640;AT5G47670;AT5G50470;AT5G50480
SC30b	TF_motif_seq_0257		111	-	0.8	ATTCG	NF-YB;NF-YA;NF-YC	AT1G09030;AT1G17590;AT1G21970;AT1G30500;AT1G54160;AT1G54830;AT1G56170;AT1G72830;AT2G38880;AT2G47810;AT3G05690;AT3G14020;AT3G20910;AT3G53340;AT4G14540;AT5G06510;AT5G12840;AT5G27910;AT5G38140;AT5G47640;AT5G47670;AT5G50470;AT5G50480
SC30b	TF_motif_seq_0257		128	+	0.8	CAAAT	NF-YB;NF-YA;NF-YC	AT1G09030;AT1G17590;AT1G21970;AT1G30500;AT1G54160;AT1G54830;AT1G56170;AT1G72830;AT2G38880;AT2G47810;AT3G05690;AT3G14020;AT3G20910;AT3G53340;AT4G14540;AT5G06510;AT5G12840;AT5G27910;AT5G38140;AT5G47640;AT5G47670;AT5G50470;AT5G50480
SC30b	TF_motif_seq_0257		134	+	0.8	CAAAT	NF-YB;NF-YA;NF-YC	AT1G09030;AT1G17590;AT1G21970;AT1G30500;AT1G54160;AT1G54830;AT1G56170;AT1G72830;AT2G38880;AT2G47810;AT3G05690;AT3G14020;AT3G20910;AT3G53340;AT4G14540;AT5G06510;AT5G12840;AT5G27910;AT5G38140;AT5G47640;AT5G47670;AT5G50470;AT5G50480
SC30b	TF_motif_seq_0257		185	-	0.8	ATTAG	NF-YB;NF-YA;NF-YC	AT1G09030;AT1G17590;AT1G21970;AT1G30500;AT1G54160;AT1G54830;AT1G56170;AT1G72830;AT2G38880;AT2G47810;AT3G05690;AT3G14020;AT3G20910;AT3G53340;AT4G14540;AT5G06510;AT5G12840;AT5G27910;AT5G38140;AT5G47640;AT5G47670;AT5G50470;AT5G50480
SC30b	TFmatrixID_0523		223	-	0.965	atattTGTACgttaaa	SBP	AT1G02065;AT1G27370;AT1G69170;AT2G42200;AT2G47070;AT3G57920;AT5G43270
SC30b	TF_motif_seq_0257		225	-	0.8	ATTTG	NF-YB;NF-YA;NF-YC	AT1G09030;AT1G17590;AT1G21970;AT1G30500;AT1G54160;AT1G54830;AT1G56170;AT1G72830;AT2G38880;AT2G47810;AT3G05690;AT3G14020;AT3G20910;AT3G53340;AT4G14540;AT5G06510;AT5G12840;AT5G27910;AT5G38140;AT5G47640;AT5G47670;AT5G50470;AT5G50480
SC30b	TF_motif_seq_0257		253	-	0.8	ATTGC	NF-YB;NF-YA;NF-YC	AT1G09030;AT1G17590;AT1G21970;AT1G30500;AT1G54160;AT1G54830;AT1G56170;AT1G72830;AT2G38880;AT2G47810;AT3G05690;AT3G14020;AT3G20910;AT3G53340;AT4G14540;AT5G06510;AT5G12840;AT5G27910;AT5G38140;AT5G47640;AT5G47670;AT5G50470;AT5G50480
SC30b	TF_motif_seq_0257		285	-	0.8	ATTTG	NF-YB;NF-YA;NF-YC	AT1G09030;AT1G17590;AT1G21970;AT1G30500;AT1G54160;AT1G54830;AT1G56170;AT1G72830;AT2G38880;AT2G47810;AT3G05690;AT3G14020;AT3G20910;AT3G53340;AT4G14540;AT5G06510;AT5G12840;AT5G27910;AT5G38140;AT5G47640;AT5G47670;AT5G50470;AT5G50480
SC30b	TF_motif_seq_0257		300	+	0.8	ACAAT	NF-YB;NF-YA;NF-YC	AT1G09030;AT1G17590;AT1G21970;AT1G30500;AT1G54160;AT1G54830;AT1G56170;AT1G72830;AT2G38880;AT2G47810;AT3G05690;AT3G14020;AT3G20910;AT3G53340;AT4G14540;AT5G06510;AT5G12840;AT5G27910;AT5G38140;AT5G47640;AT5G47670;AT5G50470;AT5G50480
SC30b	TF_motif_seq_0257		303	-	0.8	ATTGT	NF-YB;NF-YA;NF-YC	AT1G09030;AT1G17590;AT1G21970;AT1G30500;AT1G54160;AT1G54830;AT1G56170;AT1G72830;AT2G38880;AT2G47810;AT3G05690;AT3G14020;AT3G20910;AT3G53340;AT4G14540;AT5G06510;AT5G12840;AT5G27910;AT5G38140;AT5G47640;AT5G47670;AT5G50470;AT5G50480
SC30b	TF_motif_seq_0257		311	-	0.8	ATTCG	NF-YB;NF-YA;NF-YC	AT1G09030;AT1G17590;AT1G21970;AT1G30500;AT1G54160;AT1G54830;AT1G56170;AT1G72830;AT2G38880;AT2G47810;AT3G05690;AT3G14020;AT3G20910;AT3G53340;AT4G14540;AT5G06510;AT5G12840;AT5G27910;AT5G38140;AT5G47640;AT5G47670;AT5G50470;AT5G50480
SC30b	TF_motif_seq_0257		325	-	0.8	ATTGT	NF-YB;NF-YA;NF-YC	AT1G09030;AT1G17590;AT1G21970;AT1G30500;AT1G54160;AT1G54830;AT1G56170;AT1G72830;AT2G38880;AT2G47810;AT3G05690;AT3G14020;AT3G20910;AT3G53340;AT4G14540;AT5G06510;AT5G12840;AT5G27910;AT5G38140;AT5G47640;AT5G47670;AT5G50470;AT5G50480
SC30b	TF_motif_seq_0257		333	-	0.8	ATTCG	NF-YB;NF-YA;NF-YC	AT1G09030;AT1G17590;AT1G21970;AT1G30500;AT1G54160;AT1G54830;AT1G56170;AT1G72830;AT2G38880;AT2G47810;AT3G05690;AT3G14020;AT3G20910;AT3G53340;AT4G14540;AT5G06510;AT5G12840;AT5G27910;AT5G38140;AT5G47640;AT5G47670;AT5G50470;AT5G50480
SC30b	TF_motif_seq_0257		342	+	0.8	CCTAT	NF-YB;NF-YA;NF-YC	AT1G09030;AT1G17590;AT1G21970;AT1G30500;AT1G54160;AT1G54830;AT1G56170;AT1G72830;AT2G38880;AT2G47810;AT3G05690;AT3G14020;AT3G20910;AT3G53340;AT4G14540;AT5G06510;AT5G12840;AT5G27910;AT5G38140;AT5G47640;AT5G47670;AT5G50470;AT5G50480
SC30b	TF_motif_seq_0257		353	+	0.8	GCAAT	NF-YB;NF-YA;NF-YC	AT1G09030;AT1G17590;AT1G21970;AT1G30500;AT1G54160;AT1G54830;AT1G56170;AT1G72830;AT2G38880;AT2G47810;AT3G05690;AT3G14020;AT3G20910;AT3G53340;AT4G14540;AT5G06510;AT5G12840;AT5G27910;AT5G38140;AT5G47640;AT5G47670;AT5G50470;AT5G50480
SC30b	TF_motif_seq_0257		356	-	0.8	ATTGT	NF-YB;NF-YA;NF-YC	AT1G09030;AT1G17590;AT1G21970;AT1G30500;AT1G54160;AT1G54830;AT1G56170;AT1G72830;AT2G38880;AT2G47810;AT3G05690;AT3G14020;AT3G20910;AT3G53340;AT4G14540;AT5G06510;AT5G12840;AT5G27910;AT5G38140;AT5G47640;AT5G47670;AT5G50470;AT5G50480
SC30b	TF_motif_seq_0257		364	-	0.8	ATTTG	NF-YB;NF-YA;NF-YC	AT1G09030;AT1G17590;AT1G21970;AT1G30500;AT1G54160;AT1G54830;AT1G56170;AT1G72830;AT2G38880;AT2G47810;AT3G05690;AT3G14020;AT3G20910;AT3G53340;AT4G14540;AT5G06510;AT5G12840;AT5G27910;AT5G38140;AT5G47640;AT5G47670;AT5G50470;AT5G50480
SC30b	TF_motif_seq_0257		387	+	0.8	CGAAT	NF-YB;NF-YA;NF-YC	AT1G09030;AT1G17590;AT1G21970;AT1G30500;AT1G54160;AT1G54830;AT1G56170;AT1G72830;AT2G38880;AT2G47810;AT3G05690;AT3G14020;AT3G20910;AT3G53340;AT4G14540;AT5G06510;AT5G12840;AT5G27910;AT5G38140;AT5G47640;AT5G47670;AT5G50470;AT5G50480
SC30b	TF_motif_seq_0257		406	-	0.8	ATTGC	NF-YB;NF-YA;NF-YC	AT1G09030;AT1G17590;AT1G21970;AT1G30500;AT1G54160;AT1G54830;AT1G56170;AT1G72830;AT2G38880;AT2G47810;AT3G05690;AT3G14020;AT3G20910;AT3G53340;AT4G14540;AT5G06510;AT5G12840;AT5G27910;AT5G38140;AT5G47640;AT5G47670;AT5G50470;AT5G50480
SC30b	TF_motif_seq_0257		472	+	0.8	ACAAT	NF-YB;NF-YA;NF-YC	AT1G09030;AT1G17590;AT1G21970;AT1G30500;AT1G54160;AT1G54830;AT1G56170;AT1G72830;AT2G38880;AT2G47810;AT3G05690;AT3G14020;AT3G20910;AT3G53340;AT4G14540;AT5G06510;AT5G12840;AT5G27910;AT5G38140;AT5G47640;AT5G47670;AT5G50470;AT5G50480
SC30b	TF_motif_seq_0010		504	+	0.875	AGAAAattgt	HSF	AT3G24520;AT1G32330;AT1G46264;AT1G67970;AT2G26150;AT2G41690;AT3G02990;AT3G22830;AT3G51910;AT3G63350;AT4G11660;AT4G13980;AT4G17750;AT4G18880;AT5G03720;AT5G16820;AT5G43840;AT5G45710;AT5G54070;AT5G62020
SC30b	TF_motif_seq_0257		509	-	0.8	ATTGT	NF-YB;NF-YA;NF-YC	AT1G09030;AT1G17590;AT1G21970;AT1G30500;AT1G54160;AT1G54830;AT1G56170;AT1G72830;AT2G38880;AT2G47810;AT3G05690;AT3G14020;AT3G20910;AT3G53340;AT4G14540;AT5G06510;AT5G12840;AT5G27910;AT5G38140;AT5G47640;AT5G47670;AT5G50470;AT5G50480
SC30b	TF_motif_seq_0257		522	+	0.8	GCAAT	NF-YB;NF-YA;NF-YC	AT1G09030;AT1G17590;AT1G21970;AT1G30500;AT1G54160;AT1G54830;AT1G56170;AT1G72830;AT2G38880;AT2G47810;AT3G05690;AT3G14020;AT3G20910;AT3G53340;AT4G14540;AT5G06510;AT5G12840;AT5G27910;AT5G38140;AT5G47640;AT5G47670;AT5G50470;AT5G50480
SC30b	TF_motif_seq_0257		525	-	0.8	ATTGT	NF-YB;NF-YA;NF-YC	AT1G09030;AT1G17590;AT1G21970;AT1G30500;AT1G54160;AT1G54830;AT1G56170;AT1G72830;AT2G38880;AT2G47810;AT3G05690;AT3G14020;AT3G20910;AT3G53340;AT4G14540;AT5G06510;AT5G12840;AT5G27910;AT5G38140;AT5G47640;AT5G47670;AT5G50470;AT5G50480
SC30b	TF_motif_seq_0257		533	-	0.8	ATTCG	NF-YB;NF-YA;NF-YC	AT1G09030;AT1G17590;AT1G21970;AT1G30500;AT1G54160;AT1G54830;AT1G56170;AT1G72830;AT2G38880;AT2G47810;AT3G05690;AT3G14020;AT3G20910;AT3G53340;AT4G14540;AT5G06510;AT5G12840;AT5G27910;AT5G38140;AT5G47640;AT5G47670;AT5G50470;AT5G50480
SC30b	TF_motif_seq_0257		537	+	0.8	GCAAT	NF-YB;NF-YA;NF-YC	AT1G09030;AT1G17590;AT1G21970;AT1G30500;AT1G54160;AT1G54830;AT1G56170;AT1G72830;AT2G38880;AT2G47810;AT3G05690;AT3G14020;AT3G20910;AT3G53340;AT4G14540;AT5G06510;AT5G12840;AT5G27910;AT5G38140;AT5G47640;AT5G47670;AT5G50470;AT5G50480
SC30b	TF_motif_seq_0257		548	-	0.8	ATTCG	NF-YB;NF-YA;NF-YC	AT1G09030;AT1G17590;AT1G21970;AT1G30500;AT1G54160;AT1G54830;AT1G56170;AT1G72830;AT2G38880;AT2G47810;AT3G05690;AT3G14020;AT3G20910;AT3G53340;AT4G14540;AT5G06510;AT5G12840;AT5G27910;AT5G38140;AT5G47640;AT5G47670;AT5G50470;AT5G50480
SC30b	TF_motif_seq_0257		552	-	0.8	GTTGG	NF-YB;NF-YA;NF-YC	AT1G09030;AT1G17590;AT1G21970;AT1G30500;AT1G54160;AT1G54830;AT1G56170;AT1G72830;AT2G38880;AT2G47810;AT3G05690;AT3G14020;AT3G20910;AT3G53340;AT4G14540;AT5G06510;AT5G12840;AT5G27910;AT5G38140;AT5G47640;AT5G47670;AT5G50470;AT5G50480
SC30b	TF_motif_seq_0257		568	+	0.8	GCAAT	NF-YB;NF-YA;NF-YC	AT1G09030;AT1G17590;AT1G21970;AT1G30500;AT1G54160;AT1G54830;AT1G56170;AT1G72830;AT2G38880;AT2G47810;AT3G05690;AT3G14020;AT3G20910;AT3G53340;AT4G14540;AT5G06510;AT5G12840;AT5G27910;AT5G38140;AT5G47640;AT5G47670;AT5G50470;AT5G50480
SC30b	TF_motif_seq_0257		573	-	0.8	ATTTG	NF-YB;NF-YA;NF-YC	AT1G09030;AT1G17590;AT1G21970;AT1G30500;AT1G54160;AT1G54830;AT1G56170;AT1G72830;AT2G38880;AT2G47810;AT3G05690;AT3G14020;AT3G20910;AT3G53340;AT4G14540;AT5G06510;AT5G12840;AT5G27910;AT5G38140;AT5G47640;AT5G47670;AT5G50470;AT5G50480
SC30b	TF_motif_seq_0257		595	-	0.8	ATTGT	NF-YB;NF-YA;NF-YC	AT1G09030;AT1G17590;AT1G21970;AT1G30500;AT1G54160;AT1G54830;AT1G56170;AT1G72830;AT2G38880;AT2G47810;AT3G05690;AT3G14020;AT3G20910;AT3G53340;AT4G14540;AT5G06510;AT5G12840;AT5G27910;AT5G38140;AT5G47640;AT5G47670;AT5G50470;AT5G50480
SC30b	TF_motif_seq_0257		632	-	0.8	TTTGG	NF-YB;NF-YA;NF-YC	AT1G09030;AT1G17590;AT1G21970;AT1G30500;AT1G54160;AT1G54830;AT1G56170;AT1G72830;AT2G38880;AT2G47810;AT3G05690;AT3G14020;AT3G20910;AT3G53340;AT4G14540;AT5G06510;AT5G12840;AT5G27910;AT5G38140;AT5G47640;AT5G47670;AT5G50470;AT5G50480
SC30b	TFmatrixID_0174		636	+	0.875	GCATGtgc	bHLH	AT1G10120;AT1G18400;AT1G25330;AT1G26260;AT1G68920;AT1G73830;AT2G24260;AT3G07340;AT3G23690;AT4G30980;AT4G34530;AT5G48560;AT5G50915;AT5G58010;AT5G62610
SC30b	TFmatrixID_0174		636	-	0.875	gcaTGTGC	bHLH	AT1G10120;AT1G18400;AT1G25330;AT1G26260;AT1G68920;AT1G73830;AT2G24260;AT3G07340;AT3G23690;AT4G30980;AT4G34530;AT5G48560;AT5G50915;AT5G58010;AT5G62610
SC30b	TF_motif_seq_0305		637	+	1	CATGTg	NAC;NAM	AT1G52890;AT3G15500;AT4G27410
SC30b	TF_motif_seq_0257		648	+	0.8	ACAAT	NF-YB;NF-YA;NF-YC	AT1G09030;AT1G17590;AT1G21970;AT1G30500;AT1G54160;AT1G54830;AT1G56170;AT1G72830;AT2G38880;AT2G47810;AT3G05690;AT3G14020;AT3G20910;AT3G53340;AT4G14540;AT5G06510;AT5G12840;AT5G27910;AT5G38140;AT5G47640;AT5G47670;AT5G50470;AT5G50480
SC30b	TF_motif_seq_0257		724	-	0.8	AATGG	NF-YB;NF-YA;NF-YC	AT1G09030;AT1G17590;AT1G21970;AT1G30500;AT1G54160;AT1G54830;AT1G56170;AT1G72830;AT2G38880;AT2G47810;AT3G05690;AT3G14020;AT3G20910;AT3G53340;AT4G14540;AT5G06510;AT5G12840;AT5G27910;AT5G38140;AT5G47640;AT5G47670;AT5G50470;AT5G50480
SC30b	TF_motif_seq_0257		731	-	0.8	AGTGG	NF-YB;NF-YA;NF-YC	AT1G09030;AT1G17590;AT1G21970;AT1G30500;AT1G54160;AT1G54830;AT1G56170;AT1G72830;AT2G38880;AT2G47810;AT3G05690;AT3G14020;AT3G20910;AT3G53340;AT4G14540;AT5G06510;AT5G12840;AT5G27910;AT5G38140;AT5G47640;AT5G47670;AT5G50470;AT5G50480
SC30b	TF_motif_seq_0257		747	-	0.8	TTTGG	NF-YB;NF-YA;NF-YC	AT1G09030;AT1G17590;AT1G21970;AT1G30500;AT1G54160;AT1G54830;AT1G56170;AT1G72830;AT2G38880;AT2G47810;AT3G05690;AT3G14020;AT3G20910;AT3G53340;AT4G14540;AT5G06510;AT5G12840;AT5G27910;AT5G38140;AT5G47640;AT5G47670;AT5G50470;AT5G50480
SC30b	TF_motif_seq_0257		776	+	0.8	CTAAT	NF-YB;NF-YA;NF-YC	AT1G09030;AT1G17590;AT1G21970;AT1G30500;AT1G54160;AT1G54830;AT1G56170;AT1G72830;AT2G38880;AT2G47810;AT3G05690;AT3G14020;AT3G20910;AT3G53340;AT4G14540;AT5G06510;AT5G12840;AT5G27910;AT5G38140;AT5G47640;AT5G47670;AT5G50470;AT5G50480
SC30b	TF_motif_seq_0257		781	-	0.8	ATTTG	NF-YB;NF-YA;NF-YC	AT1G09030;AT1G17590;AT1G21970;AT1G30500;AT1G54160;AT1G54830;AT1G56170;AT1G72830;AT2G38880;AT2G47810;AT3G05690;AT3G14020;AT3G20910;AT3G53340;AT4G14540;AT5G06510;AT5G12840;AT5G27910;AT5G38140;AT5G47640;AT5G47670;AT5G50470;AT5G50480
SC30b	TF_motif_seq_0257		820	+	0.8	CCATT	NF-YB;NF-YA;NF-YC	AT1G09030;AT1G17590;AT1G21970;AT1G30500;AT1G54160;AT1G54830;AT1G56170;AT1G72830;AT2G38880;AT2G47810;AT3G05690;AT3G14020;AT3G20910;AT3G53340;AT4G14540;AT5G06510;AT5G12840;AT5G27910;AT5G38140;AT5G47640;AT5G47670;AT5G50470;AT5G50480
SC30b	TF_motif_seq_0257		836	-	0.8	ATTAG	NF-YB;NF-YA;NF-YC	AT1G09030;AT1G17590;AT1G21970;AT1G30500;AT1G54160;AT1G54830;AT1G56170;AT1G72830;AT2G38880;AT2G47810;AT3G05690;AT3G14020;AT3G20910;AT3G53340;AT4G14540;AT5G06510;AT5G12840;AT5G27910;AT5G38140;AT5G47640;AT5G47670;AT5G50470;AT5G50480
SC30b	TF_motif_seq_0257		863	+	0.8	CCTAT	NF-YB;NF-YA;NF-YC	AT1G09030;AT1G17590;AT1G21970;AT1G30500;AT1G54160;AT1G54830;AT1G56170;AT1G72830;AT2G38880;AT2G47810;AT3G05690;AT3G14020;AT3G20910;AT3G53340;AT4G14540;AT5G06510;AT5G12840;AT5G27910;AT5G38140;AT5G47640;AT5G47670;AT5G50470;AT5G50480
SC30b	TF_motif_seq_0257		884	-	0.8	ATTAG	NF-YB;NF-YA;NF-YC	AT1G09030;AT1G17590;AT1G21970;AT1G30500;AT1G54160;AT1G54830;AT1G56170;AT1G72830;AT2G38880;AT2G47810;AT3G05690;AT3G14020;AT3G20910;AT3G53340;AT4G14540;AT5G06510;AT5G12840;AT5G27910;AT5G38140;AT5G47640;AT5G47670;AT5G50470;AT5G50480
SC30b	TF_motif_seq_0257		906	+	0.8	ACAAT	NF-YB;NF-YA;NF-YC	AT1G09030;AT1G17590;AT1G21970;AT1G30500;AT1G54160;AT1G54830;AT1G56170;AT1G72830;AT2G38880;AT2G47810;AT3G05690;AT3G14020;AT3G20910;AT3G53340;AT4G14540;AT5G06510;AT5G12840;AT5G27910;AT5G38140;AT5G47640;AT5G47670;AT5G50470;AT5G50480
SC30b	TF_motif_seq_0257		920	+	0.8	ACAAT	NF-YB;NF-YA;NF-YC	AT1G09030;AT1G17590;AT1G21970;AT1G30500;AT1G54160;AT1G54830;AT1G56170;AT1G72830;AT2G38880;AT2G47810;AT3G05690;AT3G14020;AT3G20910;AT3G53340;AT4G14540;AT5G06510;AT5G12840;AT5G27910;AT5G38140;AT5G47640;AT5G47670;AT5G50470;AT5G50480
SC30b	TF_motif_seq_0257		934	-	0.8	ATTAG	NF-YB;NF-YA;NF-YC	AT1G09030;AT1G17590;AT1G21970;AT1G30500;AT1G54160;AT1G54830;AT1G56170;AT1G72830;AT2G38880;AT2G47810;AT3G05690;AT3G14020;AT3G20910;AT3G53340;AT4G14540;AT5G06510;AT5G12840;AT5G27910;AT5G38140;AT5G47640;AT5G47670;AT5G50470;AT5G50480
SC30b	TF_motif_seq_0257		957	+	1	CCAAT	NF-YB;NF-YA;NF-YC	AT1G09030;AT1G17590;AT1G21970;AT1G30500;AT1G54160;AT1G54830;AT1G56170;AT1G72830;AT2G38880;AT2G47810;AT3G05690;AT3G14020;AT3G20910;AT3G53340;AT4G14540;AT5G06510;AT5G12840;AT5G27910;AT5G38140;AT5G47640;AT5G47670;AT5G50470;AT5G50480
SC30b	TF_motif_seq_0257		979	+	0.8	CTAAT	NF-YB;NF-YA;NF-YC	AT1G09030;AT1G17590;AT1G21970;AT1G30500;AT1G54160;AT1G54830;AT1G56170;AT1G72830;AT2G38880;AT2G47810;AT3G05690;AT3G14020;AT3G20910;AT3G53340;AT4G14540;AT5G06510;AT5G12840;AT5G27910;AT5G38140;AT5G47640;AT5G47670;AT5G50470;AT5G50480
SC30b	TF_motif_seq_0270		985	+	1	TGACT	WRKY	AT1G13960;AT1G18860;AT1G29280;AT1G29860;AT1G30650;AT1G55600;AT1G62300;AT1G64000;AT1G66550;AT1G68150;AT1G69310;AT1G69810;AT1G80590;AT1G80840;AT2G03340;AT2G23320;AT2G24570;AT2G25000;AT2G30250;AT2G30590;AT2G34830;AT2G37260;AT2G38470;AT2G40740;AT2G40750;AT2G44745;AT2G46130;AT2G46400;AT2G47260;AT3G01080;AT3G01970;AT3G04670;AT3G56400;AT3G58710;AT4G01250;AT4G01720;AT4G04450;AT4G12020;AT4G18170;AT4G22070…
RS2Z36	TF_motif_seq_0257		12	-	0.8	ATTGA	NF-YB;NF-YA;NF-YC	AT1G09030;AT1G17590;AT1G21970;AT1G30500;AT1G54160;AT1G54830;AT1G56170;AT1G72830;AT2G38880;AT2G47810;AT3G05690;AT3G14020;AT3G20910;AT3G53340;AT4G14540;AT5G06510;AT5G12840;AT5G27910;AT5G38140;AT5G47640;AT5G47670;AT5G50470;AT5G50480
RS2Z36	TF_motif_seq_0257		22	-	0.8	AGTGG	NF-YB;NF-YA;NF-YC	AT1G09030;AT1G17590;AT1G21970;AT1G30500;AT1G54160;AT1G54830;AT1G56170;AT1G72830;AT2G38880;AT2G47810;AT3G05690;AT3G14020;AT3G20910;AT3G53340;AT4G14540;AT5G06510;AT5G12840;AT5G27910;AT5G38140;AT5G47640;AT5G47670;AT5G50470;AT5G50480
RS2Z36	TF_motif_seq_0270		29	+	1	TGACT	WRKY	AT1G13960;AT1G18860;AT1G29280;AT1G29860;AT1G30650;AT1G55600;AT1G62300;AT1G64000;AT1G66550;AT1G68150;AT1G69310;AT1G69810;AT1G80590;AT1G80840;AT2G03340;AT2G23320;AT2G24570;AT2G25000;AT2G30250;AT2G30590;AT2G34830;AT2G37260;AT2G38470;AT2G40740;AT2G40750;AT2G44745;AT2G46130;AT2G46400;AT2G47260;AT3G01080;AT3G01970;AT3G04670;AT3G56400;AT3G58710;AT4G01250;AT4G01720;AT4G04450;AT4G12020;AT4G18170;AT4G22070…
RS2Z36	TF_motif_seq_0257		35	-	0.8	ATTTG	NF-YB;NF-YA;NF-YC	AT1G09030;AT1G17590;AT1G21970;AT1G30500;AT1G54160;AT1G54830;AT1G56170;AT1G72830;AT2G38880;AT2G47810;AT3G05690;AT3G14020;AT3G20910;AT3G53340;AT4G14540;AT5G06510;AT5G12840;AT5G27910;AT5G38140;AT5G47640;AT5G47670;AT5G50470;AT5G50480
RS2Z36	TF_motif_seq_0257		42	+	0.8	CAAAT	NF-YB;NF-YA;NF-YC	AT1G09030;AT1G17590;AT1G21970;AT1G30500;AT1G54160;AT1G54830;AT1G56170;AT1G72830;AT2G38880;AT2G47810;AT3G05690;AT3G14020;AT3G20910;AT3G53340;AT4G14540;AT5G06510;AT5G12840;AT5G27910;AT5G38140;AT5G47640;AT5G47670;AT5G50470;AT5G50480
RS2Z36	TF_motif_seq_0257		44	-	0.8	AATGG	NF-YB;NF-YA;NF-YC	AT1G09030;AT1G17590;AT1G21970;AT1G30500;AT1G54160;AT1G54830;AT1G56170;AT1G72830;AT2G38880;AT2G47810;AT3G05690;AT3G14020;AT3G20910;AT3G53340;AT4G14540;AT5G06510;AT5G12840;AT5G27910;AT5G38140;AT5G47640;AT5G47670;AT5G50470;AT5G50480
RS2Z36	TF_motif_seq_0257		56	-	0.8	TTTGG	NF-YB;NF-YA;NF-YC	AT1G09030;AT1G17590;AT1G21970;AT1G30500;AT1G54160;AT1G54830;AT1G56170;AT1G72830;AT2G38880;AT2G47810;AT3G05690;AT3G14020;AT3G20910;AT3G53340;AT4G14540;AT5G06510;AT5G12840;AT5G27910;AT5G38140;AT5G47640;AT5G47670;AT5G50470;AT5G50480
RS2Z36	TF_motif_seq_0257		64	+	0.8	ACAAT	NF-YB;NF-YA;NF-YC	AT1G09030;AT1G17590;AT1G21970;AT1G30500;AT1G54160;AT1G54830;AT1G56170;AT1G72830;AT2G38880;AT2G47810;AT3G05690;AT3G14020;AT3G20910;AT3G53340;AT4G14540;AT5G06510;AT5G12840;AT5G27910;AT5G38140;AT5G47640;AT5G47670;AT5G50470;AT5G50480
RS2Z36	TF_motif_seq_0257		67	-	0.8	ATTGC	NF-YB;NF-YA;NF-YC	AT1G09030;AT1G17590;AT1G21970;AT1G30500;AT1G54160;AT1G54830;AT1G56170;AT1G72830;AT2G38880;AT2G47810;AT3G05690;AT3G14020;AT3G20910;AT3G53340;AT4G14540;AT5G06510;AT5G12840;AT5G27910;AT5G38140;AT5G47640;AT5G47670;AT5G50470;AT5G50480
RS2Z36	TF_motif_seq_0257		72	-	0.8	TTTGG	NF-YB;NF-YA;NF-YC	AT1G09030;AT1G17590;AT1G21970;AT1G30500;AT1G54160;AT1G54830;AT1G56170;AT1G72830;AT2G38880;AT2G47810;AT3G05690;AT3G14020;AT3G20910;AT3G53340;AT4G14540;AT5G06510;AT5G12840;AT5G27910;AT5G38140;AT5G47640;AT5G47670;AT5G50470;AT5G50480
RS2Z36	TF_motif_seq_0257		111	-	0.8	GTTGG	NF-YB;NF-YA;NF-YC	AT1G09030;AT1G17590;AT1G21970;AT1G30500;AT1G54160;AT1G54830;AT1G56170;AT1G72830;AT2G38880;AT2G47810;AT3G05690;AT3G14020;AT3G20910;AT3G53340;AT4G14540;AT5G06510;AT5G12840;AT5G27910;AT5G38140;AT5G47640;AT5G47670;AT5G50470;AT5G50480
RS2Z36	TF_motif_seq_0257		115	-	0.8	GTTGG	NF-YB;NF-YA;NF-YC	AT1G09030;AT1G17590;AT1G21970;AT1G30500;AT1G54160;AT1G54830;AT1G56170;AT1G72830;AT2G38880;AT2G47810;AT3G05690;AT3G14020;AT3G20910;AT3G53340;AT4G14540;AT5G06510;AT5G12840;AT5G27910;AT5G38140;AT5G47640;AT5G47670;AT5G50470;AT5G50480
RS2Z36	TFmatrixID_0447		176	+	0.99	aatGTCAAcg	WRKY	AT1G18860;AT1G29280;AT1G29860;AT1G55600;AT1G62300;AT1G64000;AT1G68150;AT1G69810;AT2G21900;AT2G24570;AT2G34830;AT2G40740;AT2G44745;AT3G01970;AT3G04670;AT3G58710;AT3G62340;AT4G04450;AT4G11070;AT4G18170;AT4G22070;AT4G23810;AT4G24240;AT4G39410;AT5G15130;AT5G22570;AT5G26170;AT5G28650;AT5G41570;AT5G43290;AT5G45050;AT5G45260
RS2Z36	TFmatrixID_0450		176	+	0.987	aatGTCAAcg	WRKY	AT1G18860;AT1G29280;AT1G29860;AT1G55600;AT1G62300;AT1G64000;AT1G68150;AT1G69810;AT2G21900;AT2G30590;AT2G34830;AT2G40740;AT2G44745;AT3G01970;AT3G04670;AT3G58710;AT3G62340;AT4G04450;AT4G11070;AT4G18170;AT4G22070;AT4G24240;AT4G39410;AT5G15130;AT5G22570;AT5G26170;AT5G28650;AT5G41570;AT5G43290;AT5G45050;AT5G45260
RS2Z36	TFmatrixID_0455		176	+	0.969	aatGTCAAcgg	WRKY	AT1G18860;AT1G29280;AT1G29860;AT1G55600;AT1G62300;AT1G64000;AT1G66550;AT1G66560;AT1G68150;AT1G69810;AT2G21900;AT2G34830;AT2G40740;AT2G44745;AT2G46400;AT3G01970;AT3G04670;AT3G58710;AT3G62340;AT4G01720;AT4G04450;AT4G11070;AT4G18170;AT4G22070;AT4G23810;AT4G24240;AT4G39410;AT5G15130;AT5G26170;AT5G28650;AT5G41570;AT5G43290;AT5G45050;AT5G45260
RS2Z36	TFmatrixID_0456		176	+	0.995	aatGTCAAcg	WRKY	AT1G18860;AT1G29280;AT1G29860;AT1G55600;AT1G62300;AT1G64000;AT1G66560;AT1G68150;AT1G69810;AT1G80590;AT2G21900;AT2G34830;AT2G40740;AT2G40750;AT2G44745;AT2G46400;AT3G01970;AT3G04670;AT3G56400;AT3G58710;AT3G62340;AT4G04450;AT4G11070;AT4G18170;AT4G22070;AT4G23550;AT4G23810;AT4G24240;AT4G39410;AT5G15130;AT5G22570;AT5G26170;AT5G28650;AT5G41570;AT5G43290;AT5G45050;AT5G45260
RS2Z36	TFmatrixID_0442		177	+	0.983	atGTCAAcgg	WRKY	AT1G18860;AT1G29280;AT1G29860;AT1G30650;AT1G55600;AT1G62300;AT1G64000;AT1G66550;AT1G66560;AT1G68150;AT1G69810;AT2G21900;AT2G34830;AT2G40740;AT2G40750;AT2G44745;AT2G46400;AT3G01970;AT3G04670;AT3G56400;AT3G58710;AT3G62340;AT4G04450;AT4G11070;AT4G18170;AT4G22070;AT4G23810;AT4G24240;AT4G39410;AT5G15130;AT5G22570;AT5G26170;AT5G28650;AT5G41570;AT5G43290;AT5G45050;AT5G45260
RS2Z36	TFmatrixID_0457		177	+	0.991	atGTCAAcgg	WRKY	AT1G18860;AT1G29280;AT1G29860;AT1G55600;AT1G62300;AT1G64000;AT1G66560;AT1G68150;AT1G69810;AT2G21900;AT2G34830;AT2G40740;AT2G44745;AT2G46400;AT3G01970;AT3G04670;AT3G56400;AT3G58710;AT3G62340;AT4G04450;AT4G11070;AT4G18170;AT4G22070;AT4G23810;AT4G24240;AT4G31550;AT4G39410;AT5G15130;AT5G22570;AT5G26170;AT5G28650;AT5G41570;AT5G43290;AT5G45050;AT5G45260
RS2Z36	TFmatrixID_0629		177	-	0.943	atGTCAAcgg	WRKY	AT2G44745
RS2Z36	TFmatrixID_0453		178	+	0.938	tGTCAAcg	WRKY	AT1G18860;AT1G29280;AT1G29860;AT1G55600;AT1G62300;AT1G64000;AT1G66550;AT1G66560;AT1G68150;AT1G69810;AT1G80590;AT2G21900;AT2G34830;AT2G40740;AT2G40750;AT2G44745;AT2G46400;AT2G47260;AT3G01970;AT3G04670;AT3G56400;AT3G58710;AT3G62340;AT4G04450;AT4G11070;AT4G18170;AT4G22070;AT4G23810;AT4G24240;AT4G39410;AT5G15130;AT5G22570;AT5G26170;AT5G28650;AT5G41570;AT5G43290;AT5G45050
RS2Z36	TFmatrixID_0461		178	+	0.982	tGTCAAcggt	WRKY	AT1G18860;AT1G29280;AT1G62300;AT1G64000;AT1G66550;AT1G66560;AT1G68150;AT1G80590;AT2G34830;AT2G40740;AT2G40750;AT2G44745;AT2G46400;AT3G01970;AT3G04670;AT3G56400;AT3G58710;AT3G62340;AT4G04450;AT4G11070;AT4G22070;AT4G23810;AT4G24240;AT4G39410;AT5G15130;AT5G22570;AT5G24110;AT5G26170;AT5G28650;AT5G41570;AT5G43290;AT5G45050;AT5G45260
RS2Z36	TF_motif_seq_0339		178	-	0.952	tGTCAA	WRKY	AT1G13960;AT1G18860;AT1G29280;AT1G29860;AT1G30650;AT1G55600;AT1G62300;AT1G64000;AT1G66550;AT1G68150;AT1G69310;AT1G69810;AT1G80590;AT1G80840;AT2G03340;AT2G23320;AT2G24570;AT2G25000;AT2G30250;AT2G30590;AT2G34830;AT2G37260;AT2G38470;AT2G40740;AT2G40750;AT2G44745;AT2G46130;AT2G46400;AT2G47260;AT3G01080;AT3G01970;AT3G04670;AT3G56400;AT3G58710;AT4G01250;AT4G01720;AT4G04450;AT4G12020;AT4G18170;AT4G22070…
RS2Z36	TF_motif_seq_0257		295	-	0.8	ATTGA	NF-YB;NF-YA;NF-YC	AT1G09030;AT1G17590;AT1G21970;AT1G30500;AT1G54160;AT1G54830;AT1G56170;AT1G72830;AT2G38880;AT2G47810;AT3G05690;AT3G14020;AT3G20910;AT3G53340;AT4G14540;AT5G06510;AT5G12840;AT5G27910;AT5G38140;AT5G47640;AT5G47670;AT5G50470;AT5G50480
RS2Z36	TF_motif_seq_0257		313	+	0.8	CCTAT	NF-YB;NF-YA;NF-YC	AT1G09030;AT1G17590;AT1G21970;AT1G30500;AT1G54160;AT1G54830;AT1G56170;AT1G72830;AT2G38880;AT2G47810;AT3G05690;AT3G14020;AT3G20910;AT3G53340;AT4G14540;AT5G06510;AT5G12840;AT5G27910;AT5G38140;AT5G47640;AT5G47670;AT5G50470;AT5G50480
RS2Z36	TF_motif_seq_0257		336	+	0.8	CAAAT	NF-YB;NF-YA;NF-YC	AT1G09030;AT1G17590;AT1G21970;AT1G30500;AT1G54160;AT1G54830;AT1G56170;AT1G72830;AT2G38880;AT2G47810;AT3G05690;AT3G14020;AT3G20910;AT3G53340;AT4G14540;AT5G06510;AT5G12840;AT5G27910;AT5G38140;AT5G47640;AT5G47670;AT5G50470;AT5G50480
RS2Z36	TF_motif_seq_0257		343	+	0.8	TCAAT	NF-YB;NF-YA;NF-YC	AT1G09030;AT1G17590;AT1G21970;AT1G30500;AT1G54160;AT1G54830;AT1G56170;AT1G72830;AT2G38880;AT2G47810;AT3G05690;AT3G14020;AT3G20910;AT3G53340;AT4G14540;AT5G06510;AT5G12840;AT5G27910;AT5G38140;AT5G47640;AT5G47670;AT5G50470;AT5G50480
RS2Z36	TF_motif_seq_0257		385	-	0.8	ATTGT	NF-YB;NF-YA;NF-YC	AT1G09030;AT1G17590;AT1G21970;AT1G30500;AT1G54160;AT1G54830;AT1G56170;AT1G72830;AT2G38880;AT2G47810;AT3G05690;AT3G14020;AT3G20910;AT3G53340;AT4G14540;AT5G06510;AT5G12840;AT5G27910;AT5G38140;AT5G47640;AT5G47670;AT5G50470;AT5G50480
RS2Z36	TF_motif_seq_0257		408	-	0.8	ATTGT	NF-YB;NF-YA;NF-YC	AT1G09030;AT1G17590;AT1G21970;AT1G30500;AT1G54160;AT1G54830;AT1G56170;AT1G72830;AT2G38880;AT2G47810;AT3G05690;AT3G14020;AT3G20910;AT3G53340;AT4G14540;AT5G06510;AT5G12840;AT5G27910;AT5G38140;AT5G47640;AT5G47670;AT5G50470;AT5G50480
RS2Z36	TF_motif_seq_0257		418	+	0.8	CCACT	NF-YB;NF-YA;NF-YC	AT1G09030;AT1G17590;AT1G21970;AT1G30500;AT1G54160;AT1G54830;AT1G56170;AT1G72830;AT2G38880;AT2G47810;AT3G05690;AT3G14020;AT3G20910;AT3G53340;AT4G14540;AT5G06510;AT5G12840;AT5G27910;AT5G38140;AT5G47640;AT5G47670;AT5G50470;AT5G50480
RS2Z36	TF_motif_seq_0257		445	+	0.8	CAAAT	NF-YB;NF-YA;NF-YC	AT1G09030;AT1G17590;AT1G21970;AT1G30500;AT1G54160;AT1G54830;AT1G56170;AT1G72830;AT2G38880;AT2G47810;AT3G05690;AT3G14020;AT3G20910;AT3G53340;AT4G14540;AT5G06510;AT5G12840;AT5G27910;AT5G38140;AT5G47640;AT5G47670;AT5G50470;AT5G50480
RS2Z36	TF_motif_seq_0257		486	-	0.8	ATTGT	NF-YB;NF-YA;NF-YC	AT1G09030;AT1G17590;AT1G21970;AT1G30500;AT1G54160;AT1G54830;AT1G56170;AT1G72830;AT2G38880;AT2G47810;AT3G05690;AT3G14020;AT3G20910;AT3G53340;AT4G14540;AT5G06510;AT5G12840;AT5G27910;AT5G38140;AT5G47640;AT5G47670;AT5G50470;AT5G50480
RS2Z36	TF_motif_seq_0257		495	+	0.8	CGAAT	NF-YB;NF-YA;NF-YC	AT1G09030;AT1G17590;AT1G21970;AT1G30500;AT1G54160;AT1G54830;AT1G56170;AT1G72830;AT2G38880;AT2G47810;AT3G05690;AT3G14020;AT3G20910;AT3G53340;AT4G14540;AT5G06510;AT5G12840;AT5G27910;AT5G38140;AT5G47640;AT5G47670;AT5G50470;AT5G50480
RS2Z36	TF_motif_seq_0257		549	+	0.8	CAAAT	NF-YB;NF-YA;NF-YC	AT1G09030;AT1G17590;AT1G21970;AT1G30500;AT1G54160;AT1G54830;AT1G56170;AT1G72830;AT2G38880;AT2G47810;AT3G05690;AT3G14020;AT3G20910;AT3G53340;AT4G14540;AT5G06510;AT5G12840;AT5G27910;AT5G38140;AT5G47640;AT5G47670;AT5G50470;AT5G50480
RS2Z36	TF_motif_seq_0257		558	-	0.8	ATTGT	NF-YB;NF-YA;NF-YC	AT1G09030;AT1G17590;AT1G21970;AT1G30500;AT1G54160;AT1G54830;AT1G56170;AT1G72830;AT2G38880;AT2G47810;AT3G05690;AT3G14020;AT3G20910;AT3G53340;AT4G14540;AT5G06510;AT5G12840;AT5G27910;AT5G38140;AT5G47640;AT5G47670;AT5G50470;AT5G50480
RS2Z36	TF_motif_seq_0257		612	-	0.8	ATTTG	NF-YB;NF-YA;NF-YC	AT1G09030;AT1G17590;AT1G21970;AT1G30500;AT1G54160;AT1G54830;AT1G56170;AT1G72830;AT2G38880;AT2G47810;AT3G05690;AT3G14020;AT3G20910;AT3G53340;AT4G14540;AT5G06510;AT5G12840;AT5G27910;AT5G38140;AT5G47640;AT5G47670;AT5G50470;AT5G50480
RS2Z36	TF_motif_seq_0257		624	+	0.8	CAAAT	NF-YB;NF-YA;NF-YC	AT1G09030;AT1G17590;AT1G21970;AT1G30500;AT1G54160;AT1G54830;AT1G56170;AT1G72830;AT2G38880;AT2G47810;AT3G05690;AT3G14020;AT3G20910;AT3G53340;AT4G14540;AT5G06510;AT5G12840;AT5G27910;AT5G38140;AT5G47640;AT5G47670;AT5G50470;AT5G50480
RS2Z36	TF_motif_seq_0257		674	+	0.8	CTAAT	NF-YB;NF-YA;NF-YC	AT1G09030;AT1G17590;AT1G21970;AT1G30500;AT1G54160;AT1G54830;AT1G56170;AT1G72830;AT2G38880;AT2G47810;AT3G05690;AT3G14020;AT3G20910;AT3G53340;AT4G14540;AT5G06510;AT5G12840;AT5G27910;AT5G38140;AT5G47640;AT5G47670;AT5G50470;AT5G50480
RS2Z36	TFmatrixID_0088		690	-	0.878	cGTCGGta	AP2;ERF	AT1G01250;AT1G12630;AT1G77200;AT2G25820;AT2G35700;AT2G44940;AT3G16280;AT3G60490;AT4G25490;AT4G32800;AT5G11590;AT5G25810;AT5G51990
RS2Z36	TF_motif_seq_0292		691	-	1	GTCGGt	AP2;ERF	AT1G12610;AT1G63030;AT1G75490;AT3G57600;AT4G25470;AT4G25480;AT4G25490;AT5G05410;AT5G18450;AT5G51990;AT2G38340;AT3G11020
RS2Z36	TF_motif_seq_0257		705	+	0.8	CAAAT	NF-YB;NF-YA;NF-YC	AT1G09030;AT1G17590;AT1G21970;AT1G30500;AT1G54160;AT1G54830;AT1G56170;AT1G72830;AT2G38880;AT2G47810;AT3G05690;AT3G14020;AT3G20910;AT3G53340;AT4G14540;AT5G06510;AT5G12840;AT5G27910;AT5G38140;AT5G47640;AT5G47670;AT5G50470;AT5G50480
RS2Z36	TFmatrixID_0163		710	-	0.947	tattCACGTgcg	bHLH	AT1G10120;AT1G18400;AT1G25330;AT1G26260;AT1G68920;AT1G73830;AT2G18300;AT3G07340;AT3G23690;AT4G34530;AT5G50915;AT5G62610
RS2Z36	TFmatrixID_0161		712	+	1	ttcACGTGc	bHLH	AT1G10120;AT1G18400;AT1G25330;AT1G26260;AT1G59640;AT1G68920;AT1G73830;AT3G07340;AT3G23690;AT4G34530;AT5G50915;AT5G62610
RS2Z36	TFmatrixID_0163		712	+	0.994	ttcACGTGcgac	bHLH	AT1G10120;AT1G18400;AT1G25330;AT1G26260;AT1G68920;AT1G73830;AT2G18300;AT3G07340;AT3G23690;AT4G34530;AT5G50915;AT5G62610
RS2Z36	TFmatrixID_0169		712	+	0.999	ttCACGTgcg	bHLH	AT1G10120;AT1G18400;AT1G25330;AT1G26260;AT1G68920;AT1G73830;AT3G07340;AT3G23690;AT4G34530;AT4G36540;AT5G50915;AT5G62610
RS2Z36	TFmatrixID_0169		712	-	0.999	ttcACGTGcg	bHLH	AT1G10120;AT1G18400;AT1G25330;AT1G26260;AT1G68920;AT1G73830;AT3G07340;AT3G23690;AT4G34530;AT4G36540;AT5G50915;AT5G62610
RS2Z36	TFmatrixID_0177		712	+	0.998	ttCACGTgcg	bHLH	AT1G03040;AT2G24260;AT3G07340;AT4G02590;AT4G28811;AT4G30980;AT4G34530;AT5G58010
RS2Z36	TFmatrixID_0177		712	-	0.998	ttcACGTGcg	bHLH	AT1G03040;AT2G24260;AT3G07340;AT4G02590;AT4G28811;AT4G30980;AT4G34530;AT5G58010
RS2Z36	TFmatrixID_0161		713	-	0.999	tCACGTgcg	bHLH	AT1G10120;AT1G18400;AT1G25330;AT1G26260;AT1G59640;AT1G68920;AT1G73830;AT3G07340;AT3G23690;AT4G34530;AT5G50915;AT5G62610
RS2Z36	TFmatrixID_0174		713	+	0.875	TCACGtgc	bHLH	AT1G10120;AT1G18400;AT1G25330;AT1G26260;AT1G68920;AT1G73830;AT2G24260;AT3G07340;AT3G23690;AT4G30980;AT4G34530;AT5G48560;AT5G50915;AT5G58010;AT5G62610
RS2Z36	TFmatrixID_0174		713	-	0.875	tcaCGTGC	bHLH	AT1G10120;AT1G18400;AT1G25330;AT1G26260;AT1G68920;AT1G73830;AT2G24260;AT3G07340;AT3G23690;AT4G30980;AT4G34530;AT5G48560;AT5G50915;AT5G58010;AT5G62610
RS2Z36	TFmatrixID_0179		713	+	0.997	tCACGTgc	bHLH	AT1G10120;AT1G18400;AT1G25330;AT1G26260;AT1G68920;AT1G73830;AT2G24260;AT3G07340;AT3G23690;AT4G30980;AT4G34530;AT5G50915;AT5G58010;AT5G62610
RS2Z36	TFmatrixID_0179		713	-	0.974	tcACGTGc	bHLH	AT1G10120;AT1G18400;AT1G25330;AT1G26260;AT1G68920;AT1G73830;AT2G24260;AT3G07340;AT3G23690;AT4G30980;AT4G34530;AT5G50915;AT5G58010;AT5G62610
RS2Z36	TF_motif_seq_0257		782	+	0.8	ACAAT	NF-YB;NF-YA;NF-YC	AT1G09030;AT1G17590;AT1G21970;AT1G30500;AT1G54160;AT1G54830;AT1G56170;AT1G72830;AT2G38880;AT2G47810;AT3G05690;AT3G14020;AT3G20910;AT3G53340;AT4G14540;AT5G06510;AT5G12840;AT5G27910;AT5G38140;AT5G47640;AT5G47670;AT5G50470;AT5G50480
RS2Z36	TF_motif_seq_0257		801	+	0.8	CTAAT	NF-YB;NF-YA;NF-YC	AT1G09030;AT1G17590;AT1G21970;AT1G30500;AT1G54160;AT1G54830;AT1G56170;AT1G72830;AT2G38880;AT2G47810;AT3G05690;AT3G14020;AT3G20910;AT3G53340;AT4G14540;AT5G06510;AT5G12840;AT5G27910;AT5G38140;AT5G47640;AT5G47670;AT5G50470;AT5G50480
RS2Z36	TF_motif_seq_0257		812	+	0.8	CCAAA	NF-YB;NF-YA;NF-YC	AT1G09030;AT1G17590;AT1G21970;AT1G30500;AT1G54160;AT1G54830;AT1G56170;AT1G72830;AT2G38880;AT2G47810;AT3G05690;AT3G14020;AT3G20910;AT3G53340;AT4G14540;AT5G06510;AT5G12840;AT5G27910;AT5G38140;AT5G47640;AT5G47670;AT5G50470;AT5G50480
RS2Z36	TF_motif_seq_0257		813	+	0.8	CAAAT	NF-YB;NF-YA;NF-YC	AT1G09030;AT1G17590;AT1G21970;AT1G30500;AT1G54160;AT1G54830;AT1G56170;AT1G72830;AT2G38880;AT2G47810;AT3G05690;AT3G14020;AT3G20910;AT3G53340;AT4G14540;AT5G06510;AT5G12840;AT5G27910;AT5G38140;AT5G47640;AT5G47670;AT5G50470;AT5G50480
RS2Z36	TF_motif_seq_0257		819	+	0.8	CCAAA	NF-YB;NF-YA;NF-YC	AT1G09030;AT1G17590;AT1G21970;AT1G30500;AT1G54160;AT1G54830;AT1G56170;AT1G72830;AT2G38880;AT2G47810;AT3G05690;AT3G14020;AT3G20910;AT3G53340;AT4G14540;AT5G06510;AT5G12840;AT5G27910;AT5G38140;AT5G47640;AT5G47670;AT5G50470;AT5G50480
RS2Z36	TF_motif_seq_0257		823	+	0.8	ACAAT	NF-YB;NF-YA;NF-YC	AT1G09030;AT1G17590;AT1G21970;AT1G30500;AT1G54160;AT1G54830;AT1G56170;AT1G72830;AT2G38880;AT2G47810;AT3G05690;AT3G14020;AT3G20910;AT3G53340;AT4G14540;AT5G06510;AT5G12840;AT5G27910;AT5G38140;AT5G47640;AT5G47670;AT5G50470;AT5G50480
RS2Z36	TF_motif_seq_0257		834	-	0.8	TTTGG	NF-YB;NF-YA;NF-YC	AT1G09030;AT1G17590;AT1G21970;AT1G30500;AT1G54160;AT1G54830;AT1G56170;AT1G72830;AT2G38880;AT2G47810;AT3G05690;AT3G14020;AT3G20910;AT3G53340;AT4G14540;AT5G06510;AT5G12840;AT5G27910;AT5G38140;AT5G47640;AT5G47670;AT5G50470;AT5G50480
RS2Z36	TF_motif_seq_0257		848	-	0.8	AATGG	NF-YB;NF-YA;NF-YC	AT1G09030;AT1G17590;AT1G21970;AT1G30500;AT1G54160;AT1G54830;AT1G56170;AT1G72830;AT2G38880;AT2G47810;AT3G05690;AT3G14020;AT3G20910;AT3G53340;AT4G14540;AT5G06510;AT5G12840;AT5G27910;AT5G38140;AT5G47640;AT5G47670;AT5G50470;AT5G50480
RS2Z36	TF_motif_seq_0257		849	-	0.8	ATGGG	NF-YB;NF-YA;NF-YC	AT1G09030;AT1G17590;AT1G21970;AT1G30500;AT1G54160;AT1G54830;AT1G56170;AT1G72830;AT2G38880;AT2G47810;AT3G05690;AT3G14020;AT3G20910;AT3G53340;AT4G14540;AT5G06510;AT5G12840;AT5G27910;AT5G38140;AT5G47640;AT5G47670;AT5G50470;AT5G50480
RS2Z36	TF_motif_seq_0257		869	+	0.8	CTAAT	NF-YB;NF-YA;NF-YC	AT1G09030;AT1G17590;AT1G21970;AT1G30500;AT1G54160;AT1G54830;AT1G56170;AT1G72830;AT2G38880;AT2G47810;AT3G05690;AT3G14020;AT3G20910;AT3G53340;AT4G14540;AT5G06510;AT5G12840;AT5G27910;AT5G38140;AT5G47640;AT5G47670;AT5G50470;AT5G50480
RS2Z36	TF_motif_seq_0257		874	-	0.8	TTTGG	NF-YB;NF-YA;NF-YC	AT1G09030;AT1G17590;AT1G21970;AT1G30500;AT1G54160;AT1G54830;AT1G56170;AT1G72830;AT2G38880;AT2G47810;AT3G05690;AT3G14020;AT3G20910;AT3G53340;AT4G14540;AT5G06510;AT5G12840;AT5G27910;AT5G38140;AT5G47640;AT5G47670;AT5G50470;AT5G50480
RS2Z36	TF_motif_seq_0257		882	+	0.8	TCAAT	NF-YB;NF-YA;NF-YC	AT1G09030;AT1G17590;AT1G21970;AT1G30500;AT1G54160;AT1G54830;AT1G56170;AT1G72830;AT2G38880;AT2G47810;AT3G05690;AT3G14020;AT3G20910;AT3G53340;AT4G14540;AT5G06510;AT5G12840;AT5G27910;AT5G38140;AT5G47640;AT5G47670;AT5G50470;AT5G50480
RS2Z36	TF_motif_seq_0257		886	+	0.8	TCAAT	NF-YB;NF-YA;NF-YC	AT1G09030;AT1G17590;AT1G21970;AT1G30500;AT1G54160;AT1G54830;AT1G56170;AT1G72830;AT2G38880;AT2G47810;AT3G05690;AT3G14020;AT3G20910;AT3G53340;AT4G14540;AT5G06510;AT5G12840;AT5G27910;AT5G38140;AT5G47640;AT5G47670;AT5G50470;AT5G50480
RS2Z36	TF_motif_seq_0257		900	+	0.8	CCGAT	NF-YB;NF-YA;NF-YC	AT1G09030;AT1G17590;AT1G21970;AT1G30500;AT1G54160;AT1G54830;AT1G56170;AT1G72830;AT2G38880;AT2G47810;AT3G05690;AT3G14020;AT3G20910;AT3G53340;AT4G14540;AT5G06510;AT5G12840;AT5G27910;AT5G38140;AT5G47640;AT5G47670;AT5G50470;AT5G50480
RS2Z36	TF_motif_seq_0257		907	+	0.8	ACAAT	NF-YB;NF-YA;NF-YC	AT1G09030;AT1G17590;AT1G21970;AT1G30500;AT1G54160;AT1G54830;AT1G56170;AT1G72830;AT2G38880;AT2G47810;AT3G05690;AT3G14020;AT3G20910;AT3G53340;AT4G14540;AT5G06510;AT5G12840;AT5G27910;AT5G38140;AT5G47640;AT5G47670;AT5G50470;AT5G50480
RS2Z36	TF_motif_seq_0257		913	-	0.8	ATTGA	NF-YB;NF-YA;NF-YC	AT1G09030;AT1G17590;AT1G21970;AT1G30500;AT1G54160;AT1G54830;AT1G56170;AT1G72830;AT2G38880;AT2G47810;AT3G05690;AT3G14020;AT3G20910;AT3G53340;AT4G14540;AT5G06510;AT5G12840;AT5G27910;AT5G38140;AT5G47640;AT5G47670;AT5G50470;AT5G50480
RS2Z36	TFmatrixID_0353		930	+	0.956	tcaTTATCtc	Myb/SANT	AT5G04760
RS2Z36	TFmatrixID_0085		940	-	0.988	tatGTCGGtt	AP2;ERF	AT1G12610;AT1G12630;AT1G33760;AT1G63030;AT1G77200;AT2G35700;AT2G44940;AT3G16280;AT3G60490;AT4G25480;AT4G25490;AT5G11590;AT5G25810;AT5G51990
RS2Z36	TFmatrixID_0084		941	-	1	atGTCGGt	AP2;ERF	AT1G12610;AT1G12630;AT1G63030;AT2G35700;AT2G44940;AT3G16280;AT3G60490;AT4G25470;AT4G25490;AT5G11590;AT5G25810;AT5G51990
RS2Z36	TFmatrixID_0086		941	-	0.994	atGTCGGttc	AP2;ERF	AT1G12610;AT1G12630;AT1G33760;AT1G63030;AT1G77200;AT2G35700;AT2G44940;AT3G16280;AT3G60490;AT4G25480;AT4G25490;AT5G11590;AT5G25810;AT5G51990
RS2Z36	TFmatrixID_0088		942	-	0.983	tGTCGGtt	AP2;ERF	AT1G01250;AT1G12630;AT1G77200;AT2G25820;AT2G35700;AT2G44940;AT3G16280;AT3G60490;AT4G25490;AT4G32800;AT5G11590;AT5G25810;AT5G51990
RS2Z36	TF_motif_seq_0292		943	-	1	GTCGGt	AP2;ERF	AT1G12610;AT1G63030;AT1G75490;AT3G57600;AT4G25470;AT4G25480;AT4G25490;AT5G05410;AT5G18450;AT5G51990;AT2G38340;AT3G11020
RS2Z36	TFmatrixID_0353		957	-	0.957	aaGATAAcgt	Myb/SANT	AT5G04760
SR46a	TF_motif_seq_0257		74	+	0.8	CCAAA	NF-YB;NF-YA;NF-YC	AT1G09030;AT1G17590;AT1G21970;AT1G30500;AT1G54160;AT1G54830;AT1G56170;AT1G72830;AT2G38880;AT2G47810;AT3G05690;AT3G14020;AT3G20910;AT3G53340;AT4G14540;AT5G06510;AT5G12840;AT5G27910;AT5G38140;AT5G47640;AT5G47670;AT5G50470;AT5G50480
SR46a	TF_motif_seq_0257		82	+	0.8	CAAAT	NF-YB;NF-YA;NF-YC	AT1G09030;AT1G17590;AT1G21970;AT1G30500;AT1G54160;AT1G54830;AT1G56170;AT1G72830;AT2G38880;AT2G47810;AT3G05690;AT3G14020;AT3G20910;AT3G53340;AT4G14540;AT5G06510;AT5G12840;AT5G27910;AT5G38140;AT5G47640;AT5G47670;AT5G50470;AT5G50480
SR46a	TF_motif_seq_0257		98	+	0.8	TCAAT	NF-YB;NF-YA;NF-YC	AT1G09030;AT1G17590;AT1G21970;AT1G30500;AT1G54160;AT1G54830;AT1G56170;AT1G72830;AT2G38880;AT2G47810;AT3G05690;AT3G14020;AT3G20910;AT3G53340;AT4G14540;AT5G06510;AT5G12840;AT5G27910;AT5G38140;AT5G47640;AT5G47670;AT5G50470;AT5G50480
SR46a	TF_motif_seq_0257		112	-	0.8	ATTTG	NF-YB;NF-YA;NF-YC	AT1G09030;AT1G17590;AT1G21970;AT1G30500;AT1G54160;AT1G54830;AT1G56170;AT1G72830;AT2G38880;AT2G47810;AT3G05690;AT3G14020;AT3G20910;AT3G53340;AT4G14540;AT5G06510;AT5G12840;AT5G27910;AT5G38140;AT5G47640;AT5G47670;AT5G50470;AT5G50480
SR46a	TF_motif_seq_0339		114	+	0.952	TTGACa	WRKY	AT1G13960;AT1G18860;AT1G29280;AT1G29860;AT1G30650;AT1G55600;AT1G62300;AT1G64000;AT1G66550;AT1G68150;AT1G69310;AT1G69810;AT1G80590;AT1G80840;AT2G03340;AT2G23320;AT2G24570;AT2G25000;AT2G30250;AT2G30590;AT2G34830;AT2G37260;AT2G38470;AT2G40740;AT2G40750;AT2G44745;AT2G46130;AT2G46400;AT2G47260;AT3G01080;AT3G01970;AT3G04670;AT3G56400;AT3G58710;AT4G01250;AT4G01720;AT4G04450;AT4G12020;AT4G18170;AT4G22070…
SR46a	TF_motif_seq_0339		149	-	0.952	tGTCAA	WRKY	AT1G13960;AT1G18860;AT1G29280;AT1G29860;AT1G30650;AT1G55600;AT1G62300;AT1G64000;AT1G66550;AT1G68150;AT1G69310;AT1G69810;AT1G80590;AT1G80840;AT2G03340;AT2G23320;AT2G24570;AT2G25000;AT2G30250;AT2G30590;AT2G34830;AT2G37260;AT2G38470;AT2G40740;AT2G40750;AT2G44745;AT2G46130;AT2G46400;AT2G47260;AT3G01080;AT3G01970;AT3G04670;AT3G56400;AT3G58710;AT4G01250;AT4G01720;AT4G04450;AT4G12020;AT4G18170;AT4G22070…
SR46a	TF_motif_seq_0257		151	+	0.8	TCAAT	NF-YB;NF-YA;NF-YC	AT1G09030;AT1G17590;AT1G21970;AT1G30500;AT1G54160;AT1G54830;AT1G56170;AT1G72830;AT2G38880;AT2G47810;AT3G05690;AT3G14020;AT3G20910;AT3G53340;AT4G14540;AT5G06510;AT5G12840;AT5G27910;AT5G38140;AT5G47640;AT5G47670;AT5G50470;AT5G50480
SR46a	TF_motif_seq_0257		158	-	0.8	TTTGG	NF-YB;NF-YA;NF-YC	AT1G09030;AT1G17590;AT1G21970;AT1G30500;AT1G54160;AT1G54830;AT1G56170;AT1G72830;AT2G38880;AT2G47810;AT3G05690;AT3G14020;AT3G20910;AT3G53340;AT4G14540;AT5G06510;AT5G12840;AT5G27910;AT5G38140;AT5G47640;AT5G47670;AT5G50470;AT5G50480
SR46a	TF_motif_seq_0257		175	+	0.8	TCAAT	NF-YB;NF-YA;NF-YC	AT1G09030;AT1G17590;AT1G21970;AT1G30500;AT1G54160;AT1G54830;AT1G56170;AT1G72830;AT2G38880;AT2G47810;AT3G05690;AT3G14020;AT3G20910;AT3G53340;AT4G14540;AT5G06510;AT5G12840;AT5G27910;AT5G38140;AT5G47640;AT5G47670;AT5G50470;AT5G50480
SR46a	TF_motif_seq_0257		184	+	0.8	ACAAT	NF-YB;NF-YA;NF-YC	AT1G09030;AT1G17590;AT1G21970;AT1G30500;AT1G54160;AT1G54830;AT1G56170;AT1G72830;AT2G38880;AT2G47810;AT3G05690;AT3G14020;AT3G20910;AT3G53340;AT4G14540;AT5G06510;AT5G12840;AT5G27910;AT5G38140;AT5G47640;AT5G47670;AT5G50470;AT5G50480
SR46a	TF_motif_seq_0257		218	+	0.8	CCTAT	NF-YB;NF-YA;NF-YC	AT1G09030;AT1G17590;AT1G21970;AT1G30500;AT1G54160;AT1G54830;AT1G56170;AT1G72830;AT2G38880;AT2G47810;AT3G05690;AT3G14020;AT3G20910;AT3G53340;AT4G14540;AT5G06510;AT5G12840;AT5G27910;AT5G38140;AT5G47640;AT5G47670;AT5G50470;AT5G50480
SR46a	TF_motif_seq_0257		261	-	0.8	ACTGG	NF-YB;NF-YA;NF-YC	AT1G09030;AT1G17590;AT1G21970;AT1G30500;AT1G54160;AT1G54830;AT1G56170;AT1G72830;AT2G38880;AT2G47810;AT3G05690;AT3G14020;AT3G20910;AT3G53340;AT4G14540;AT5G06510;AT5G12840;AT5G27910;AT5G38140;AT5G47640;AT5G47670;AT5G50470;AT5G50480
SR46a	TF_motif_seq_0456		331	+	0.862	TTTCCagc	E2F/DP	AT5G22220;AT2G36010
SR46a	TF_motif_seq_0257		341	-	0.8	ATTTG	NF-YB;NF-YA;NF-YC	AT1G09030;AT1G17590;AT1G21970;AT1G30500;AT1G54160;AT1G54830;AT1G56170;AT1G72830;AT2G38880;AT2G47810;AT3G05690;AT3G14020;AT3G20910;AT3G53340;AT4G14540;AT5G06510;AT5G12840;AT5G27910;AT5G38140;AT5G47640;AT5G47670;AT5G50470;AT5G50480
SR46a	TF_motif_seq_0257		376	+	0.8	CCCAT	NF-YB;NF-YA;NF-YC	AT1G09030;AT1G17590;AT1G21970;AT1G30500;AT1G54160;AT1G54830;AT1G56170;AT1G72830;AT2G38880;AT2G47810;AT3G05690;AT3G14020;AT3G20910;AT3G53340;AT4G14540;AT5G06510;AT5G12840;AT5G27910;AT5G38140;AT5G47640;AT5G47670;AT5G50470;AT5G50480
SR46a	TF_motif_seq_0257		377	+	0.8	CCATT	NF-YB;NF-YA;NF-YC	AT1G09030;AT1G17590;AT1G21970;AT1G30500;AT1G54160;AT1G54830;AT1G56170;AT1G72830;AT2G38880;AT2G47810;AT3G05690;AT3G14020;AT3G20910;AT3G53340;AT4G14540;AT5G06510;AT5G12840;AT5G27910;AT5G38140;AT5G47640;AT5G47670;AT5G50470;AT5G50480
SR46a	TF_motif_seq_0257		379	-	0.8	ATTGA	NF-YB;NF-YA;NF-YC	AT1G09030;AT1G17590;AT1G21970;AT1G30500;AT1G54160;AT1G54830;AT1G56170;AT1G72830;AT2G38880;AT2G47810;AT3G05690;AT3G14020;AT3G20910;AT3G53340;AT4G14540;AT5G06510;AT5G12840;AT5G27910;AT5G38140;AT5G47640;AT5G47670;AT5G50470;AT5G50480
SR46a	TF_motif_seq_0270		392	-	1	GGTCA	WRKY	AT1G13960;AT1G18860;AT1G29280;AT1G29860;AT1G30650;AT1G55600;AT1G62300;AT1G64000;AT1G66550;AT1G68150;AT1G69310;AT1G69810;AT1G80590;AT1G80840;AT2G03340;AT2G23320;AT2G24570;AT2G25000;AT2G30250;AT2G30590;AT2G34830;AT2G37260;AT2G38470;AT2G40740;AT2G40750;AT2G44745;AT2G46130;AT2G46400;AT2G47260;AT3G01080;AT3G01970;AT3G04670;AT3G56400;AT3G58710;AT4G01250;AT4G01720;AT4G04450;AT4G12020;AT4G18170;AT4G22070…
SR46a	TF_motif_seq_0257		422	-	0.8	ATCGG	NF-YB;NF-YA;NF-YC	AT1G09030;AT1G17590;AT1G21970;AT1G30500;AT1G54160;AT1G54830;AT1G56170;AT1G72830;AT2G38880;AT2G47810;AT3G05690;AT3G14020;AT3G20910;AT3G53340;AT4G14540;AT5G06510;AT5G12840;AT5G27910;AT5G38140;AT5G47640;AT5G47670;AT5G50470;AT5G50480
SR46a	TFmatrixID_0163		443	-	0.941	gagcCACGTgac	bHLH	AT1G10120;AT1G18400;AT1G25330;AT1G26260;AT1G68920;AT1G73830;AT2G18300;AT3G07340;AT3G23690;AT4G34530;AT5G50915;AT5G62610
SR46a	TFmatrixID_0161		445	+	0.999	gccACGTGa	bHLH	AT1G10120;AT1G18400;AT1G25330;AT1G26260;AT1G59640;AT1G68920;AT1G73830;AT3G07340;AT3G23690;AT4G34530;AT5G50915;AT5G62610
SR46a	TFmatrixID_0163		445	+	0.942	gccACGTGactg	bHLH	AT1G10120;AT1G18400;AT1G25330;AT1G26260;AT1G68920;AT1G73830;AT2G18300;AT3G07340;AT3G23690;AT4G34530;AT5G50915;AT5G62610
SR46a	TFmatrixID_0169		445	+	0.999	gcCACGTgac	bHLH	AT1G10120;AT1G18400;AT1G25330;AT1G26260;AT1G68920;AT1G73830;AT3G07340;AT3G23690;AT4G34530;AT4G36540;AT5G50915;AT5G62610
SR46a	TFmatrixID_0169		445	-	0.999	gccACGTGac	bHLH	AT1G10120;AT1G18400;AT1G25330;AT1G26260;AT1G68920;AT1G73830;AT3G07340;AT3G23690;AT4G34530;AT4G36540;AT5G50915;AT5G62610
SR46a	TFmatrixID_0177		445	+	0.996	gcCACGTgac	bHLH	AT1G03040;AT2G24260;AT3G07340;AT4G02590;AT4G28811;AT4G30980;AT4G34530;AT5G58010
SR46a	TFmatrixID_0177		445	-	0.996	gccACGTGac	bHLH	AT1G03040;AT2G24260;AT3G07340;AT4G02590;AT4G28811;AT4G30980;AT4G34530;AT5G58010
SR46a	TFmatrixID_0161		446	-	0.999	cCACGTgac	bHLH	AT1G10120;AT1G18400;AT1G25330;AT1G26260;AT1G59640;AT1G68920;AT1G73830;AT3G07340;AT3G23690;AT4G34530;AT5G50915;AT5G62610
SR46a	TFmatrixID_0174		446	+	0.75	CCACGtga	bHLH	AT1G10120;AT1G18400;AT1G25330;AT1G26260;AT1G68920;AT1G73830;AT2G24260;AT3G07340;AT3G23690;AT4G30980;AT4G34530;AT5G48560;AT5G50915;AT5G58010;AT5G62610
SR46a	TFmatrixID_0174		446	-	0.75	ccaCGTGA	bHLH	AT1G10120;AT1G18400;AT1G25330;AT1G26260;AT1G68920;AT1G73830;AT2G24260;AT3G07340;AT3G23690;AT4G30980;AT4G34530;AT5G48560;AT5G50915;AT5G58010;AT5G62610
SR46a	TFmatrixID_0179		446	+	0.978	cCACGTga	bHLH	AT1G10120;AT1G18400;AT1G25330;AT1G26260;AT1G68920;AT1G73830;AT2G24260;AT3G07340;AT3G23690;AT4G30980;AT4G34530;AT5G50915;AT5G58010;AT5G62610
SR46a	TFmatrixID_0179		446	-	0.972	ccACGTGa	bHLH	AT1G10120;AT1G18400;AT1G25330;AT1G26260;AT1G68920;AT1G73830;AT2G24260;AT3G07340;AT3G23690;AT4G30980;AT4G34530;AT5G50915;AT5G58010;AT5G62610
SR46a	TF_motif_seq_0270		451	+	1	TGACT	WRKY	AT1G13960;AT1G18860;AT1G29280;AT1G29860;AT1G30650;AT1G55600;AT1G62300;AT1G64000;AT1G66550;AT1G68150;AT1G69310;AT1G69810;AT1G80590;AT1G80840;AT2G03340;AT2G23320;AT2G24570;AT2G25000;AT2G30250;AT2G30590;AT2G34830;AT2G37260;AT2G38470;AT2G40740;AT2G40750;AT2G44745;AT2G46130;AT2G46400;AT2G47260;AT3G01080;AT3G01970;AT3G04670;AT3G56400;AT3G58710;AT4G01250;AT4G01720;AT4G04450;AT4G12020;AT4G18170;AT4G22070…
SR46a	TF_motif_seq_0257		453	-	0.8	ACTGG	NF-YB;NF-YA;NF-YC	AT1G09030;AT1G17590;AT1G21970;AT1G30500;AT1G54160;AT1G54830;AT1G56170;AT1G72830;AT2G38880;AT2G47810;AT3G05690;AT3G14020;AT3G20910;AT3G53340;AT4G14540;AT5G06510;AT5G12840;AT5G27910;AT5G38140;AT5G47640;AT5G47670;AT5G50470;AT5G50480
SR46a	TF_motif_seq_0257		481	+	0.8	CCAGT	NF-YB;NF-YA;NF-YC	AT1G09030;AT1G17590;AT1G21970;AT1G30500;AT1G54160;AT1G54830;AT1G56170;AT1G72830;AT2G38880;AT2G47810;AT3G05690;AT3G14020;AT3G20910;AT3G53340;AT4G14540;AT5G06510;AT5G12840;AT5G27910;AT5G38140;AT5G47640;AT5G47670;AT5G50470;AT5G50480
SR46a	TF_motif_seq_0257		483	-	0.8	AGTGG	NF-YB;NF-YA;NF-YC	AT1G09030;AT1G17590;AT1G21970;AT1G30500;AT1G54160;AT1G54830;AT1G56170;AT1G72830;AT2G38880;AT2G47810;AT3G05690;AT3G14020;AT3G20910;AT3G53340;AT4G14540;AT5G06510;AT5G12840;AT5G27910;AT5G38140;AT5G47640;AT5G47670;AT5G50470;AT5G50480
SR46a	TF_motif_seq_0257		492	+	0.8	ACAAT	NF-YB;NF-YA;NF-YC	AT1G09030;AT1G17590;AT1G21970;AT1G30500;AT1G54160;AT1G54830;AT1G56170;AT1G72830;AT2G38880;AT2G47810;AT3G05690;AT3G14020;AT3G20910;AT3G53340;AT4G14540;AT5G06510;AT5G12840;AT5G27910;AT5G38140;AT5G47640;AT5G47670;AT5G50470;AT5G50480
SR46a	TF_motif_seq_0010		535	+	1	AGAACtttct	HSF	AT3G24520;AT1G32330;AT1G46264;AT1G67970;AT2G26150;AT2G41690;AT3G02990;AT3G22830;AT3G51910;AT3G63350;AT4G11660;AT4G13980;AT4G17750;AT4G18880;AT5G03720;AT5G16820;AT5G43840;AT5G45710;AT5G54070;AT5G62020
SR46a	TF_motif_seq_0010		535	-	1	agaacTTTCT	HSF	AT3G24520;AT1G32330;AT1G46264;AT1G67970;AT2G26150;AT2G41690;AT3G02990;AT3G22830;AT3G51910;AT3G63350;AT4G11660;AT4G13980;AT4G17750;AT4G18880;AT5G03720;AT5G16820;AT5G43840;AT5G45710;AT5G54070;AT5G62020
SR46a	TF_motif_seq_0257		575	+	0.8	CCAAC	NF-YB;NF-YA;NF-YC	AT1G09030;AT1G17590;AT1G21970;AT1G30500;AT1G54160;AT1G54830;AT1G56170;AT1G72830;AT2G38880;AT2G47810;AT3G05690;AT3G14020;AT3G20910;AT3G53340;AT4G14540;AT5G06510;AT5G12840;AT5G27910;AT5G38140;AT5G47640;AT5G47670;AT5G50470;AT5G50480
SR46a	TF_motif_seq_0456		592	-	1	gcgGGAAA	E2F/DP	AT5G22220;AT2G36010
SR46a	TF_motif_seq_0257		618	-	0.8	AATGG	NF-YB;NF-YA;NF-YC	AT1G09030;AT1G17590;AT1G21970;AT1G30500;AT1G54160;AT1G54830;AT1G56170;AT1G72830;AT2G38880;AT2G47810;AT3G05690;AT3G14020;AT3G20910;AT3G53340;AT4G14540;AT5G06510;AT5G12840;AT5G27910;AT5G38140;AT5G47640;AT5G47670;AT5G50470;AT5G50480
SR46a	TF_motif_seq_0257		619	-	0.8	ATGGG	NF-YB;NF-YA;NF-YC	AT1G09030;AT1G17590;AT1G21970;AT1G30500;AT1G54160;AT1G54830;AT1G56170;AT1G72830;AT2G38880;AT2G47810;AT3G05690;AT3G14020;AT3G20910;AT3G53340;AT4G14540;AT5G06510;AT5G12840;AT5G27910;AT5G38140;AT5G47640;AT5G47670;AT5G50470;AT5G50480
SR46a	TF_motif_seq_0456		628	-	0.862	gagGGAAA	E2F/DP	AT5G22220;AT2G36010
SR46a	TF_motif_seq_0456		660	-	0.862	gagCGAAA	E2F/DP	AT5G22220;AT2G36010
SR46a	TF_motif_seq_0257		671	-	0.8	AGTGG	NF-YB;NF-YA;NF-YC	AT1G09030;AT1G17590;AT1G21970;AT1G30500;AT1G54160;AT1G54830;AT1G56170;AT1G72830;AT2G38880;AT2G47810;AT3G05690;AT3G14020;AT3G20910;AT3G53340;AT4G14540;AT5G06510;AT5G12840;AT5G27910;AT5G38140;AT5G47640;AT5G47670;AT5G50470;AT5G50480
SR46a	TF_motif_seq_0257		679	-	0.8	AATGG	NF-YB;NF-YA;NF-YC	AT1G09030;AT1G17590;AT1G21970;AT1G30500;AT1G54160;AT1G54830;AT1G56170;AT1G72830;AT2G38880;AT2G47810;AT3G05690;AT3G14020;AT3G20910;AT3G53340;AT4G14540;AT5G06510;AT5G12840;AT5G27910;AT5G38140;AT5G47640;AT5G47670;AT5G50470;AT5G50480
SR46a	TF_motif_seq_0257		680	-	0.8	ATGGG	NF-YB;NF-YA;NF-YC	AT1G09030;AT1G17590;AT1G21970;AT1G30500;AT1G54160;AT1G54830;AT1G56170;AT1G72830;AT2G38880;AT2G47810;AT3G05690;AT3G14020;AT3G20910;AT3G53340;AT4G14540;AT5G06510;AT5G12840;AT5G27910;AT5G38140;AT5G47640;AT5G47670;AT5G50470;AT5G50480
SR46a	TF_motif_seq_0456		703	-	0.862	gctGGAAA	E2F/DP	AT5G22220;AT2G36010
SR46a	TF_motif_seq_0257		726	-	0.8	ATAGG	NF-YB;NF-YA;NF-YC	AT1G09030;AT1G17590;AT1G21970;AT1G30500;AT1G54160;AT1G54830;AT1G56170;AT1G72830;AT2G38880;AT2G47810;AT3G05690;AT3G14020;AT3G20910;AT3G53340;AT4G14540;AT5G06510;AT5G12840;AT5G27910;AT5G38140;AT5G47640;AT5G47670;AT5G50470;AT5G50480
SR46a	TF_motif_seq_0257		735	+	0.8	CCTAT	NF-YB;NF-YA;NF-YC	AT1G09030;AT1G17590;AT1G21970;AT1G30500;AT1G54160;AT1G54830;AT1G56170;AT1G72830;AT2G38880;AT2G47810;AT3G05690;AT3G14020;AT3G20910;AT3G53340;AT4G14540;AT5G06510;AT5G12840;AT5G27910;AT5G38140;AT5G47640;AT5G47670;AT5G50470;AT5G50480
SR46a	TF_motif_seq_0257		738	-	1	ATTGG	NF-YB;NF-YA;NF-YC	AT1G09030;AT1G17590;AT1G21970;AT1G30500;AT1G54160;AT1G54830;AT1G56170;AT1G72830;AT2G38880;AT2G47810;AT3G05690;AT3G14020;AT3G20910;AT3G53340;AT4G14540;AT5G06510;AT5G12840;AT5G27910;AT5G38140;AT5G47640;AT5G47670;AT5G50470;AT5G50480
SR46a	TF_motif_seq_0456		742	-	1	gcgGGAAA	E2F/DP	AT5G22220;AT2G36010
SR46a	TF_motif_seq_0257		753	-	0.8	ATTGT	NF-YB;NF-YA;NF-YC	AT1G09030;AT1G17590;AT1G21970;AT1G30500;AT1G54160;AT1G54830;AT1G56170;AT1G72830;AT2G38880;AT2G47810;AT3G05690;AT3G14020;AT3G20910;AT3G53340;AT4G14540;AT5G06510;AT5G12840;AT5G27910;AT5G38140;AT5G47640;AT5G47670;AT5G50470;AT5G50480
SR46a	TF_motif_seq_0257		780	+	0.8	CCATT	NF-YB;NF-YA;NF-YC	AT1G09030;AT1G17590;AT1G21970;AT1G30500;AT1G54160;AT1G54830;AT1G56170;AT1G72830;AT2G38880;AT2G47810;AT3G05690;AT3G14020;AT3G20910;AT3G53340;AT4G14540;AT5G06510;AT5G12840;AT5G27910;AT5G38140;AT5G47640;AT5G47670;AT5G50470;AT5G50480
SR46a	TF_motif_seq_0257		793	-	0.8	TTTGG	NF-YB;NF-YA;NF-YC	AT1G09030;AT1G17590;AT1G21970;AT1G30500;AT1G54160;AT1G54830;AT1G56170;AT1G72830;AT2G38880;AT2G47810;AT3G05690;AT3G14020;AT3G20910;AT3G53340;AT4G14540;AT5G06510;AT5G12840;AT5G27910;AT5G38140;AT5G47640;AT5G47670;AT5G50470;AT5G50480
SR46a	TF_motif_seq_0257		808	+	0.8	CCCAT	NF-YB;NF-YA;NF-YC	AT1G09030;AT1G17590;AT1G21970;AT1G30500;AT1G54160;AT1G54830;AT1G56170;AT1G72830;AT2G38880;AT2G47810;AT3G05690;AT3G14020;AT3G20910;AT3G53340;AT4G14540;AT5G06510;AT5G12840;AT5G27910;AT5G38140;AT5G47640;AT5G47670;AT5G50470;AT5G50480
SR46a	TF_motif_seq_0257		816	+	0.8	TCAAT	NF-YB;NF-YA;NF-YC	AT1G09030;AT1G17590;AT1G21970;AT1G30500;AT1G54160;AT1G54830;AT1G56170;AT1G72830;AT2G38880;AT2G47810;AT3G05690;AT3G14020;AT3G20910;AT3G53340;AT4G14540;AT5G06510;AT5G12840;AT5G27910;AT5G38140;AT5G47640;AT5G47670;AT5G50470;AT5G50480
SR46a	TF_motif_seq_0257		819	-	1	ATTGG	NF-YB;NF-YA;NF-YC	AT1G09030;AT1G17590;AT1G21970;AT1G30500;AT1G54160;AT1G54830;AT1G56170;AT1G72830;AT2G38880;AT2G47810;AT3G05690;AT3G14020;AT3G20910;AT3G53340;AT4G14540;AT5G06510;AT5G12840;AT5G27910;AT5G38140;AT5G47640;AT5G47670;AT5G50470;AT5G50480
SR46a	TF_motif_seq_0257		842	-	0.8	CTTGG	NF-YB;NF-YA;NF-YC	AT1G09030;AT1G17590;AT1G21970;AT1G30500;AT1G54160;AT1G54830;AT1G56170;AT1G72830;AT2G38880;AT2G47810;AT3G05690;AT3G14020;AT3G20910;AT3G53340;AT4G14540;AT5G06510;AT5G12840;AT5G27910;AT5G38140;AT5G47640;AT5G47670;AT5G50470;AT5G50480
SR46a	TF_motif_seq_0257		865	+	0.8	CAAAT	NF-YB;NF-YA;NF-YC	AT1G09030;AT1G17590;AT1G21970;AT1G30500;AT1G54160;AT1G54830;AT1G56170;AT1G72830;AT2G38880;AT2G47810;AT3G05690;AT3G14020;AT3G20910;AT3G53340;AT4G14540;AT5G06510;AT5G12840;AT5G27910;AT5G38140;AT5G47640;AT5G47670;AT5G50470;AT5G50480
SR46a	TFmatrixID_0381		968	+	0.965	atTACGTg	NAC;NAM	AT1G01720;AT1G52880;AT1G52890;AT1G61110;AT1G77450;AT3G04070;AT3G15500;AT3G15510;AT4G27410;AT5G08790;AT5G63790
SR46a	TF_motif_seq_0257		978	+	0.8	CTAAT	NF-YB;NF-YA;NF-YC	AT1G09030;AT1G17590;AT1G21970;AT1G30500;AT1G54160;AT1G54830;AT1G56170;AT1G72830;AT2G38880;AT2G47810;AT3G05690;AT3G14020;AT3G20910;AT3G53340;AT4G14540;AT5G06510;AT5G12840;AT5G27910;AT5G38140;AT5G47640;AT5G47670;AT5G50470;AT5G50480
