# Supplementary material for: Identification and Regulation of Tomato Serine/Arginine-Rich Proteins Under High Temperatures
Source: Front Plant Sci. 2021 Mar 29;12:645689. doi: 10.3389/fpls.2021.645689 (PMC8039515; doi:10.3389/fpls.2021.645689)
Supplement: Supplementary file 7 [file Data_Sheet_4.XLSX]

## Sheet: Sheet1
Arabidopsis ID	Description	Short description	Associated matrix ID and motif	Tomato HS-induced co-orthologues
AT1G01720	NAC (No Apical Meristem) domain transcriptional regulator superfamily protein	NAC	TFmatrixID_0381, TFmatrixID_0382	Solyc11g017470
AT1G02065	squamosa promoter binding protein-like 8	SBP	TFmatrixID_0523	Solyc01g090730
AT1G12630	Integrase-type DNA-binding superfamily protein	AP2;ERF	TFmatrixID_0088, TFmatrixID_0085, TFmatrixID_0086, TFmatrixID_0084	Solyc08g080290
AT1G68670	myb-like transcription factor family protein	MYB/SANT	TFmatrixID_0338	Solyc05g009720
AT2G26150	heat shock transcription factor A2	HSF	TF_motif_seq_0010	Solyc08g062960
AT2G36010	E2F transcription factor 3	E2F	TF_motif_seq_0456	Solyc11g068800
AT2G38470	WRKY DNA-binding protein 33	WRKY	TF_motif_seq_0270, TF_motif_seq_0339	Solyc06g066370
AT2G41690	heat shock transcription factor B3	HSF	TF_motif_seq_0010	Solyc09g065660, Solyc02g072000, Solyc03g097120
AT2G44745	WRKY family transcription factor	WRKY	TF_motif_seq_0339, TFmatrixID_0442, TFmatrixID_0453, TFmatrixID_0463, TFmatrixID_0468, TFmatrixID_0455, TFmatrixID_0456, TFmatrixID_0457, TFmatrixID_0445, TFmatrixID_0447, TFmatrixID_0448, TFmatrixID_0450, TFmatrixID_0458, TFmatrixID_0466, TFmatrixID_0461, TFmatrixID_0443, TFmatrixID_0270	Solyc01g089960
AT3G07340	basic helix-loop-helix (bHLH) DNA-binding superfamily protein	bHLH	TFmatrixID_0177, TFmatrixID_0161, TFmatrixID_0163, TFmatrixID_0174, TFmatrixID_0179, TFmatrixID_0169	Solyc12g098620
AT4G11660	heat shock transcription factor B2b	HSF	TF_motif_seq_0010	Solyc08g080540
AT4G25480	dehydration response element B1A	DREB	TFmatrixID_0085, TFmatrixID_0086, TF_motif_seq_0292	Solyc03g026280, Solyc03g026270
AT4G27410	NAC (No Apical Meristem) domain transcriptional regulator superfamily protein	NAC	TFmatrixID_0381, TFmatrixID_0382, TF_motif_seq_0305	Solyc12g013620
AT5G03720	heat shock transcription factor A3	HSF	TF_motif_seq_0010	Solyc09g009100
AT5G04760	Duplicated homeodomain-like superfamily protein	MYB/SANT	TFmatrixID_0353	Solyc11g006720
AT5G05410	DRE-binding protein 2A	DREB	TF_motif_seq_0292	Solyc05g052410
AT5G12840	nuclear factor Y, subunit A1	NF-Y	TF_motif_seq_0257	Solyc11g065700
AT5G15130	WRKY DNA-binding protein 72	WRKY	TF_motif_seq_0270, TF_motif_seq_0339, TFmatrixID_0442, TFmatrixID_0453, TFmatrixID_0463, TFmatrixID_0468, TFmatrixID_0455, TFmatrixID_0456, TFmatrixID_0457, TFmatrixID_0445, TFmatrixID_0447, TFmatrixID_0448, TFmatrixID_0450, TFmatrixID_0458, TFmatrixID_0466, TFmatrixID_0461, TFmatrixID_0443	Solyc06g070990
AT5G50915	basic helix-loop-helix (bHLH) DNA-binding superfamily protein	bHLH	TFmatrixID_0161, TFmatrixID_0163, TFmatrixID_0174, TFmatrixID_0179, TFmatrixID_0169	Solyc03g097820
